# Supplementary material for: Ion-Imprinted Chitosan Technology for Heavy Metal Ion Removal from Water and Wastewater: A Review on Recent Insights and Future Perspectives
Source: Int J Mol Sci. 2026 Mar 31;27(7):3183. doi: 10.3390/ijms27073183 (PMC13072893; doi:10.3390/ijms27073183)
Supplement: Supplementary file 1 [file ijms-27-03183-s001.zip]

Archive with 6 entries (6 files):
- Supplementary materials/Articles based on ion-imprinting chitosan.csv
- Supplementary materials/Articles based on ion-imprinting chitosan.ris
- Supplementary materials/Articles based on ion-imprinting chitosan.txt
- Supplementary materials/Articles that was discussed in work.ris
- Supplementary materials/Articles that was discussed in work.txt
- Supplementary materials/Report from biblioshiny.xlsx
