# Supplementary material for: Ion-Imprinted Chitosan Technology for Heavy Metal Ion Removal from Water and Wastewater: A Review on Recent Insights and Future Perspectives
Source: Int J Mol Sci. 2026 Mar 31;27(7):3183. doi: 10.3390/ijms27073183 (PMC13072893; doi:10.3390/ijms27073183)
Supplement: Supplementary file 1 [file ijms-27-03183-s001.zip › Supplementary materials/Articles based on ion-imprinting chitosan.csv]

Authors	Author full names	Author(s) ID	Title	Year	Source title	Volume	Issue	Art. No.	Page start	Page end	Cited by	DOI	Link	Affiliations	Authors with affiliations	Abstract	Author Keywords	Index Keywords	Molecular Sequence Numbers	Chemicals/CAS	Tradenames	Manufacturers	Funding Details	Funding Texts	References	Correspondence Address	Editors	Publisher	Sponsors	Conference name	Conference date	Conference location	Conference code	ISSN	ISBN	CODEN	PubMed ID	Language of Original Document	Abbreviated Source Title	Document Type	Publication Stage	Open Access	Source	EID
Yin, Z.; J.; X.; Jing, X.; Li, S.	Yin, Zhiyong (57471124200); Jing, Xili (55437434900); Li, Shuguang (35198332800)	57471124200; 60242397500; 60242513800; 55437434900; 35198332800	Triple-channel SPR ion-imprinted fiber sensor enabled by MoS2 thickness-tuned resonance for multiplexed heavy metal ion detection	2025	Optics Letters	50	24		7596	7599	0	10.1364/OL.582326	https://www.scopus.com/inward/record.uri?eid=2-s2.0-105024984126&doi=10.1364%2FOL.582326&partnerID=40&md5=bb36f9e90f85ef4ba0ef03cb68a43d27		Yin, Zhiyong, ; null, null, ; null, null, ; Jing, Xili, ; Li, Shuguang,	The distinction of multiple heavy metal ions (Cu2+, Ni2+, Pb2+) in water using surface plasmon resonance (SPR) is inherently challenging due to their nearly identical impact on the bulk refractive index. We demonstrate a novel triple-channel SPR fiber sensor that overcomes this limitation. The sensor leverages controlled MoS2 film thickness (0, 20, 30 nm) to precisely tune and physically separate…		chitosan; cupric ion; heavy metal; ion; metal ion; article; controlled study; fiber; film thickness; human; refraction index; surface plasmon resonance; thermometer; thickness; water		chitosan, 9012-76-4														01469592			41396937	English	Opt Lett	Article	Final		Scopus	2-s2.0-105024984126
Xu, B.; Huang, F.; Luo, Z.; Ran, C.	Xu, Bing (57193511047); Huang, Feiyang (60030898500); Luo, Zhihui (55863051400); Ran, Changyan (55632558900)	57193511047; 60030898500; 55863051400; 55632558900	Ion-imprinted no-core-fiber sensor for operando on-line monitoring of Cu²⁺ in environmental waters	2025	Journal of Environmental Chemical Engineering	13	6	119536			1	10.1016/j.jece.2025.119536	https://www.scopus.com/inward/record.uri?eid=2-s2.0-105020974281&doi=10.1016%2Fj.jece.2025.119536&partnerID=40&md5=e6274eaf6d25e124afe004159fd1a9c8	College of Mathematics and Physics, China Three Gorges University, Yichang, Hubei, China; Hubei Engineering Research Center of Weak Magnetic-filed Detection, Yichang, China	Xu, Bing, College of Mathematics and Physics, China Three Gorges University, Yichang, Hubei, China, Hubei Engineering Research Center of Weak Magnetic-filed Detection, Yichang, China; Huang, Feiyang, College of Mathematics and Physics, China Three Gorges University, Yichang, Hubei, China, Hubei Engineering Research Center of Weak Magnetic-filed Detection, Yichang, China; Luo, Zhihui, College of M…	A compact optical fiber sensor based on a no-core fiber (NCF) segment functionalized with a Cu²⁺-imprinted chitosan/polyvinyl alcohol (CS/PVA) film was developed to enable operando on-line monitoring of Cu²⁺ with high selectivity and sensitivity in complex environmental water matrices. The optimal length of the NCF segment was determined to be 1 cm based on simulation and experimental evaluation,…	Chemical adsorption; Cu²⁺ sensor; Fiber-optic interferometer; Ion-imprinting method; Water monitoring	Copper compounds; Fiber optic sensors; Metal ions; Optical fibers; Voltage measurement; Chemical adsorption; Core fibre; Cu²⁺ sensor; Fiber Sensor; Fiber-optic interferometers; Ion imprinting; Ion-imprinting method; Online monitoring; Operando; Water monitoring; Cost effectiveness					National Natural Science Foundation of China, NNSF, (62305185); Hubei Provincial Department of Education, (D20241206)	This work is supported by Youth Fund of the National Natural Science Foundation of China (62305185), Hubei Provincial Department of Education Science and Technology Plan Project (D20241206).	Tyler, Germund, Heavy metal pollution and mineralisation of nitrogen in forest soils, Nature, 255, 5511, pp. 701-702, (1975); Abdullah, Wesam, Enhancing X-ray radiation protection with novel liquid silicone rubber composites: A promising alternative to lead aprons, Nuclear Engineering and Technology, 56, 9, pp. 3608-3615, (2024); Abdullah, Wesam, Melanin-Driven Green Synthesis and Surface Modific…	B. Xu; College of Mathematics and Physics, China Three Gorges University, Yichang, Hubei, 443002, China; email: xbwhut2018@163.com		Elsevier Ltd						22132929				English	J. Environ. Chem. Eng.	Article	Final		Scopus	2-s2.0-105020974281
Babakhani, A.; Sartaj, M.	Babakhani, A. (55211706300); Sartaj, Majid (6508389302)	55211706300; 6508389302	Synthesis, Characterization, and Application of Ion-Imprinted Crosslinked Chitosan for Competitive Adsorption of Cd(II), Ni(II), and Co(II)	2025	Mining, Metallurgy and Exploration	42	6		4115	4134	0	10.1007/s42461-025-01378-y	https://www.scopus.com/inward/record.uri?eid=2-s2.0-105017825802&doi=10.1007%2Fs42461-025-01378-y&partnerID=40&md5=70d530c16e448fec057c1e7a9dab56fb	Faculty of Engineering, University of Ottawa, Ottawa, ON, Canada	Babakhani, A., Faculty of Engineering, University of Ottawa, Ottawa, ON, Canada; Sartaj, Majid, Faculty of Engineering, University of Ottawa, Ottawa, ON, Canada	The purpose of this research was to synthesize a modified chitosan-based adsorbent for the selective adsorption of Cd(II) from a multi-solute system containing Ni(II) and Co(II) ions. Chitosan hydrogel beads were synthesized and modified through crosslinking and ion-imprinting reactions using environmentally friendly reagents to enhance the physicochemical properties, adsorption capacity, and met…	Chitosan; Competitive adsorption; Crosslinking; Heavy metals; Ion-imprinting	Adsorbents; Adsorption; Cobalt compounds; Crystal structure; Ion exchange; Metal ions; Physicochemical properties; Ternary systems; Adsorption capacities; Competitive adsorption; Cross linked chitosan; Ion imprinted; Ion imprinting; Modified chitosan; Multi solutes; Selective adsorption; Solute systems; Synthesised; Chitosan; Crosslinking					Natural Sciences and Engineering Research Council of Canada, CRSNG, (211162)	The financial support from the Natural Sciences and Engineering Research Council of Canada (Grant No. 211162) is acknowledged and appreciated.	Huang, Kui, Enhancement of the recycling of waste Ni-Cd and Ni-MH batteries by mechanical treatment, Waste Management, 31, 6, pp. 1292-1299, (2011); Rahangdale, Deepali, Acrylamide grafted chitosan based ion imprinted polymer for the recovery of cadmium from nickel-cadmium battery waste, Journal of Environmental Chemical Engineering, 6, 2, pp. 1828-1839, (2018); Fernandes, Aline, Hydrometallurgic…	A. Babakhani; Department of Civil Engineering, Faculty of Engineering, University of Ottawa, Ottawa, K1N 6N5, Canada; email: ababa100@uottawa.ca		Springer Science and Business Media Deutschland GmbH						25243462				English	Mining, Metallurgy and Exploration	Article	Final		Scopus	2-s2.0-105017825802
Putra, N.R.; Rizkiyah, D.N.; Faizal, A.N.M.; Zaini, M.A.A.; Qomariyah, L.	Putra, Nicky Rahmana (57201743913); Rizkiyah, Dwila Nur (57194504765); Faizal, Azrul Nurfaiz Mohd (57209775700); Zaini, Muhammad Abbas Ahmad (57403656200); Qomariyah, L. (57194498037)	57201743913; 57194504765; 57209775700; 57403656200; 57194498037	Advancements in biosorbent green technologies for cadmium removal: A bibliometric analysis and review (2019–2024)	2025	Canadian Journal of Chemical Engineering	103	12		6103	6136	1	10.1002/cjce.25752	https://www.scopus.com/inward/record.uri?eid=2-s2.0-105006459314&doi=10.1002%2Fcjce.25752&partnerID=40&md5=b217756f8b23df0774e6c16a7324a7c5	Faculty of Engineering Technology and Science, HCT-Abu Dhabi Baniyas Campus, Abu Dhabi, Abu Dhabi, United Arab Emirates; Universiti Teknologi Malaysia, Johor Bahru, Johor, Malaysia; Department of Industrial Chemical Engineering, Institut Teknologi Sepuluh Nopember, Surabaya, East Java, Indonesia	Putra, Nicky Rahmana, Faculty of Engineering Technology and Science, HCT-Abu Dhabi Baniyas Campus, Abu Dhabi, Abu Dhabi, United Arab Emirates, Universiti Teknologi Malaysia, Johor Bahru, Johor, Malaysia; Rizkiyah, Dwila Nur, Universiti Teknologi Malaysia, Johor Bahru, Johor, Malaysia; Faizal, Azrul Nurfaiz Mohd, Universiti Teknologi Malaysia, Johor Bahru, Johor, Malaysia; Zaini, Muhammad Abbas Ah…	This paper provides an in-depth exploration of recent developments in biosorbent technologies for the removal of cadmium from aqueous solutions. Through a comprehensive bibliometric analysis, we identify key trends and advancements across four primary methodologies: physical, chemical, biological, and nanomaterial-based approaches. Physical methods, utilizing natural materials like green algae an…	biosorption; cadmium removal; environment; sustainability; water treatment	Biological materials preservation; Listeria; Microalgae; Nanoclay; Phytoplankton; Seaweed; Bibliometrics analysis; Biological methods; Biosorbents; Cadmium removal; Chemical method; Environment; Green technology; Key trends; Physical methods; Removal efficiencies; Bioassay					Institut Teknologi Sepuluh Nopember, ITS	The authors would like to thank\u00A0Badan Riset dan Inovasi Nasional, Indonesia and Institut Teknologi Sepuluh Nopember. During the preparation of this work the author(s) used Quilbott and ChatGPT in order to paraphrase the language and check the language grammar. After using this tool/service, the author(s) reviewed and edited the content as needed and take(s) full responsibility for the conten…	Energy Nexus, (2024); Albrektienė-Plačakė, Ramunė, Investigation on applying sapropel for removal of heavy metals (cadmium, chromium, copper, and zinc) from aqueous solutions, Archives of Environmental Protection, 50, 2, pp. 55-64, (2024); Tcheka, Constant, Biosorption of cadmium ions from aqueous solution onto alkaline-treated coconut shell powder: kinetics, isotherm, and thermodynamics studies,…	N.R. Putra; Faculty of Engineering Technology and Science, Higher College of Technology, Abu Dhabi, United Arab Emirates; email: nickyrahman1309@gmail.com; L. Qomariyah; Industrial Chemical Engineering Department, Institut Teknologi Sepuluh Nopember, Surabaya, Indonesia; email: laila.qomariyah@its.ac.id		John Wiley and Sons Inc						00084034		CJCEA		English	Can. J. Chem. Eng.	Review	Final	All Open Access; Bronze Open Access	Scopus	2-s2.0-105006459314
Earwood, J.; Henke, L.; Deng, B.	Earwood, John Scott (13005782300); Henke, Luke (59514653900); Deng, Baolin (7101938052)	13005782300; 59514653900; 7101938052	Selective dysprosium/terbium recovery from mine waste using ion-specific alkali/urea chitosan hydrogels	2025	Chemical Engineering Journal Advances	24		100864			0	10.1016/j.ceja.2025.100864	https://www.scopus.com/inward/record.uri?eid=2-s2.0-105015864642&doi=10.1016%2Fj.ceja.2025.100864&partnerID=40&md5=1119c69b29cecf5ac7099d6b5280b9f0	Department of Civil & Environmental Engineering, University of Missouri, Mt. Vernon, MO, United States; Missouri Water Center, Columbia, MO, United States	Earwood, John Scott, Department of Civil & Environmental Engineering, University of Missouri, Mt. Vernon, MO, United States, Missouri Water Center, Columbia, MO, United States; Henke, Luke, Department of Civil & Environmental Engineering, University of Missouri, Mt. Vernon, MO, United States; Deng, Baolin, Department of Civil & Environmental Engineering, University of Missouri, Mt. Vernon, MO, Un…	Heavy rare earth elements (HREEs), particularly dysprosium (Dy) and terbium (Tb), are essential for high-performance magnets yet challenging to separate due to similar electronic structures. This study demonstrates Alkali/Urea dissolved Chitosan Hydrogels (AUCH) for selective HREE extraction from mine waste. Two crosslinking strategies created pH-optimized materials: AUCH-D (1,2,7,8-diepoxyoctane…	Alkali/urea dissolution; Chitosan hydrogels; Dysprosium; Ion-imprinted polymers; Mine waste recovery; Rare earth elements; Terbium						U.S. Geological Survey, USGS, (G21AP10582); U.S. Geological Survey, USGS; U.S. Environmental Protection Agency, USEPA, (EM-84065101); U.S. Environmental Protection Agency, USEPA	We gratefully acknowledge Mr. James Kennedy for allowing us full access to the Pea Ridge mine and assisting in water and soil sampling. We also thank Dr. Maryam Salehi for her support with access to the ICP-OES. Support of this work is provided in part by the U.S. Geological Survey (USGS) under grant no. G21AP10582 and the U.S. Environmental Protection Agency (EPA) under assistance agreement no. …	Jordens, Adam, A review of the beneficiation of rare earth element bearing minerals, Minerals Engineering, 41, pp. 97-114, (2013); Maestro, Patrick, Industrial applications of rare earths: which way for the end of the century, Journal of Alloys and Compounds, 225, 1-2, pp. 520-528, (1995); undefined, (2023); Jia, Qiong, Solvent extraction of rare earth elements with mixtures of sec-octylphenoxy a…	J. Earwood; Department of Civil & Environmental Engineering, University of Missouri, United States; email: jearwood@brwncald.com		Elsevier B.V.										English	Chem. Eng. J. Adv.	Article	Final	All Open Access; Gold Open Access	Scopus	2-s2.0-105015864642
Yousefi Limaee, N.; Rouhani, S.; Kamandi, R.	Yousefi Limaee, Nargess (55664726100); Rouhani, Shohre (56105336000); Kamandi, Ramtin (57224075533)	55664726100; 56105336000; 57224075533	Retraction notice to "Highly selective and sensitive colorimetric chemosensor using PVA/chitosan ion-imprinted nanofibers for copper ion detection and removal" (Heliyon, (2024), 10, 15, (e35193), (S2405844024112248), 10.1016/j.heliyon.2024.e35193)	2025	Heliyon	11	15	e43985			0	10.1016/j.heliyon.2025.e43985	https://www.scopus.com/inward/record.uri?eid=2-s2.0-105023134263&doi=10.1016%2Fj.heliyon.2025.e43985&partnerID=40&md5=a65f92966df37589e790ee4c3b4bac46	Department of Environmental Research, Institute for Color Science and Technology, Tehran, Iran; Department of Organic Colorants, Institute for Color Science and Technology, Tehran, Iran; Institute for Color Science and Technology, Tehran, Iran	Yousefi Limaee, Nargess, Department of Environmental Research, Institute for Color Science and Technology, Tehran, Iran; Rouhani, Shohre, Department of Organic Colorants, Institute for Color Science and Technology, Tehran, Iran, Institute for Color Science and Technology, Tehran, Iran; Kamandi, Ramtin, Department of Environmental Research, Institute for Color Science and Technology, Tehran, Iran	This article has been retracted: please see Elsevier policy on article withdrawal (https://www.elsevier.com/about/policies-and-standards/article-withdrawal). This article has been retracted at the request of the Editor. Post-publication, an investigation conducted by Elsevier's Research Integrity & Publishing Ethics team on behalf of the journal identified references that are irrelevant to the ar…												Elsevier Ltd						24058440				English	Heliyon	Erratum	Final	All Open Access; Gold Open Access	Scopus	2-s2.0-105023134263
Earwood, J.; Deng, B.	Earwood, John Scott (13005782300); Deng, Baolin (7101938052)	13005782300; 7101938052	Controlled Surface Engineering of Chitosan Hydrogels: Alkali/Urea Dissolution for Ratio-Specific Neodymium and Praseodymium Recovery	2025	Polymers	17	19	2567			0	10.3390/polym17192567	https://www.scopus.com/inward/record.uri?eid=2-s2.0-105018920401&doi=10.3390%2Fpolym17192567&partnerID=40&md5=fbf7756515c95c867425c8ef91c88abb	College of Engineering, Columbia, MO, United States; Missouri Water Center, Columbia, MO, United States	Earwood, John Scott, College of Engineering, Columbia, MO, United States, Missouri Water Center, Columbia, MO, United States; Deng, Baolin, College of Engineering, Columbia, MO, United States, Missouri Water Center, Columbia, MO, United States	Rare earth elements (REEs) are critical for advanced technologies, with neodymium and praseodymium being essential to high-performance permanent magnets. The separation of these adjacent lanthanides represents a significant challenge due to their nearly identical chemical properties, with traditional chitosan surfaces exhibiting limited discrimination between chemically similar elements. Current …	chitosan hydrogels; ion-imprinted polymers; NdPr extraction; rare earth element recovery; selective uptake	Binding energy; Binding sites; Chitosan; Extraction; Hydrogels; Interfaces (materials); Neodymium compounds; Praseodymium compounds; Rare earth elements; Recovery; Advanced technology; Chitosan hydrogel; Interface engineering; Ion imprinted polymer; Ndpr extraction; Rare earth element recovery; Rare-earths; Selective uptake; Surface engineering; Urea dissolutions; Dissolution					U.S. Geological Survey, USGS, (G21AP10582); U.S. Geological Survey, USGS; U.S. Environmental Protection Agency, EPA, (EM-84065101); U.S. Environmental Protection Agency, EPA	Support for this work was provided in part by the U.S. Geological Survey (USGS) under grant no. G21AP10582 and the U.S. Environmental Protection Agency (EPA) under assistance agreement no. EM-84065101 to the Missouri Water Center.	Maestro, Patrick, Industrial applications of rare earths: which way for the end of the century, Journal of Alloys and Compounds, 225, 1-2, pp. 520-528, (1995); Rare Earth Elements the Global Supply Chain, (2010); Jordens, Adam, A review of the beneficiation of rare earth element bearing minerals, Minerals Engineering, 41, pp. 97-114, (2013); Mochizuki, Yuuki, Selective recovery of rare earth elem…	B. Deng; Department of Civil & Environmental Engineering, University of Missouri, Columbia, 65211, United States; email: dengb@missouri.edu		Multidisciplinary Digital Publishing Institute (MDPI)										English	Polym.	Article	Final	All Open Access; Gold Open Access; Green Accepted Open Access; Green Open Access	Scopus	2-s2.0-105018920401
Lv, Z.; Yang, S.; Wu, J.; Fan, G.; Li, G.; Cao, Y.; Li, P.; Teng, D.	Lv, Zhifang (59545117900); Yang, Shiqiao (58365929400); Wu, Jiangyan (60121220900); Fan, Guixia (57026954600); Li, Guosheng (55713801600); Cao, Yijun (35175636500); Li, Peng (55628529954); Teng, Daoguang (57201552285)	59545117900; 58365929400; 60121220900; 57026954600; 55713801600; 35175636500; 55628529954; 57201552285	Alkali-Resistant Ion-Imprinted Chitosan–Mesoporous Silica Composite for Efficient and Selective Gallium Separation	2025	Separations	12	9	226			1	10.3390/separations12090226	https://www.scopus.com/inward/record.uri?eid=2-s2.0-105017509097&doi=10.3390%2Fseparations12090226&partnerID=40&md5=243cfe9aa945885c33b603a26ae43dde	School of Chemical Engineering, Zhengzhou University, Zhengzhou, Henan, China; Metallurgy and Purification, State Key Laboratory of Critical Metals Beneficiation, Zhengzhou, Henan, China; The Key Lab of Critical Metals Minerals Supernormal Enrichment and Extraction, Ministry of Education of the People's Republic of China, Beijing, Beijing, China; Luoyang Industrial Technology Institute, Luoyang, …	Lv, Zhifang, School of Chemical Engineering, Zhengzhou University, Zhengzhou, Henan, China; Yang, Shiqiao, School of Chemical Engineering, Zhengzhou University, Zhengzhou, Henan, China; Wu, Jiangyan, School of Chemical Engineering, Zhengzhou University, Zhengzhou, Henan, China; Fan, Guixia, School of Chemical Engineering, Zhengzhou University, Zhengzhou, Henan, China, Metallurgy and Purification,…	Efficient and selective separation of gallium (Ga(III)) from alkaline industrial waste streams remains a significant challenge due to the coexistence of chemically similar ions such as Al(III) and V(V). In this study, a novel ion-imprinted chitosan-based adsorbent (CS/(H-CGCS)-Ga-IIP) was synthesized via a hybrid cross-linking strategy using glutaraldehyde and siloxane-modified chitosan. The opti…	gallium recovery; ion-imprinted polymers; resource recycling; siloxane modification						China Postdoctoral Science Foundation, (2022M712881, 2024T170822); National Natural Science Foundation of China, NNSFC, (52304299); National Science and Technology Major Project, (2024ZD1004003); (GJJSGFYQ202309)	This work was supported by the China Postdoctoral Science Foundation (2022M712881, 2024T170822), National Natural Science Foundation of China (52304299), Deep Earth Probe and Mineral Resources Exploration-National Science and Technology Major Project (2024ZD1004003), and Outstanding Young Scientist Program for the \u201CPeak\u201D Climbing Program of Zhongyuan Critical Metals Laboratory (GJJSGFYQ…	Lu, Siming, Amidoxime functionalization of a poly(acrylonitrile)/silica composite for the sorption of Ga(III) – Application to the treatment of Bayer liquor, Chemical Engineering Journal, 368, pp. 459-473, (2019); Nibel, Olga, Unraveling the Interaction Mechanism between Amidoxime Groups and Vanadium Ions at Various pH Conditions, Journal of Physical Chemistry C, 121, 12, pp. 6436-6445, (2017); H…	D. Teng; Zhongyuan Critical Metals Laboratory (Zhengzhou University), School of Chemical Engineering, Zhengzhou University, Zhengzhou, 450001, China; email: teng_daoguang@zzu.edu.cn		Multidisciplinary Digital Publishing Institute (MDPI)										English	Separations	Article	Final	All Open Access; Gold Open Access	Scopus	2-s2.0-105017509097
Rybak, A.; Rybak, A.; Boncel, S.; Kolanowska, A.; Kaszuwara, W.; Nyc, M.; Molak, R.; Jaroszewicz, J.; Kolev, S.D.	Rybak, Aleksandra (6701914476); Rybak, Aurelia (57190377340); Boncel, Sławomir (14625067300); Kolanowska, Anna (57188767945); Kaszuwara, Waldemar (6603593630); Nyc, Mariusz (57203530981); Molak, Rafał M. (22980860700); Jaroszewicz, Jakub (27171714600); Kolev, Spas D. (7006151238)	6701914476; 57190377340; 14625067300; 57188767945; 6603593630; 57203530981; 22980860700; 27171714600; 7006151238	Multifunctional REE Selective Hybrid Membranes Based on Ion-Imprinted Polymers and Modified Multiwalled Carbon Nanotubes: A Physicochemical Characterization	2025	International Journal of Molecular Sciences	26	15	7136			0	10.3390/ijms26157136	https://www.scopus.com/inward/record.uri?eid=2-s2.0-105013180841&doi=10.3390%2Fijms26157136&partnerID=40&md5=119b6d7a81fd6dacc86bba837e83fcf2	Faculty of Chemistry, Silesian University of Technology, Gliwice, Silesian, Poland; Department of Electrical Engineering and Automation in Industry, Silesian University of Technology, Gliwice, Silesian, Poland; Department of Organic Chemistry, Silesian University of Technology, Gliwice, Silesian, Poland; Faculty of Science and Technology, Uniwersytet Śląski w Katowicach, Katowice, Silesian, Polan…	Rybak, Aleksandra, Faculty of Chemistry, Silesian University of Technology, Gliwice, Silesian, Poland; Rybak, Aurelia, Department of Electrical Engineering and Automation in Industry, Silesian University of Technology, Gliwice, Silesian, Poland; Boncel, Sławomir, Department of Organic Chemistry, Silesian University of Technology, Gliwice, Silesian, Poland; Kolanowska, Anna, Faculty of Science and…	A novel type of multifunctional hybrid membranes combining modified chitosan, functionalized multi-walled carbon nanotubes (MWCNTs), and rare earth element ion-imprinted polymers (REEIIPs) were designed and characterized. The synthesized materials were characterized by thermogravimetric analysis (TGA), scanning electron microscopy (SEM), vibrating sample magnetometry (VSM), X-ray diffraction (XRD…	functionalized MWCNTs; ion-imprinted biopolymers; magnetic properties; mechanical properties; multifunctional hybrid membranes; thermal stability	chitosan; gadolinium; multi walled nanotube; neodymium; polymer; praseodymium; carbon nanotube; Article; artificial membrane; dispersion; fly ash; Fourier transform infrared spectroscopy; hybrid; magnetic field; membrane component; physical chemistry; scanning electron microscopy; thermogravimetry; thermostability; vibrating sample magnetometry; X ray diffraction; chemistry; flow kinetics; molecu…		chitosan, 9012-76-4; gadolinium, 7440-54-2; neodymium, 7440-00-8; praseodymium, 7440-10-0; Chitosan; Membranes, Artificial; Nanotubes, Carbon; Polymers			European Commission, EC; National Center for Research and Development, NCRD, (NOR/SGS/MOHMARER/0284/2020-00); National Center for Research and Development, NCRD; (BG-RRP-2.004-0008)	This research was funded by Norway Grants 2014\u20132021 via the National Centre for Research and Development, grant number NOR/SGS/MOHMARER/0284/2020-00. SD Kolev is grateful for the financial support of the European Union-NextGenerationEU, through the National Recovery and Resilience Plan of the Republic of Bulgaria, project No. BG-RRP-2.004-0008.	Sager, Manfred, Rare Earth Elements (REE): Origins, Dispersion, and Environmental Implications—A Comprehensive Review, Environments - MDPI, 11, 2, (2024); Taggart, Ross K., Effects of roasting additives and leaching parameters on the extraction of rare earth elements from coal fly ash, International Journal of Coal Geology, 196, pp. 106-114, (2018); Groundwater and Ecosystems, (2006); Muravyov, M…	A. Rybak; Department of Physical Chemistry and Technology of Polymers, Faculty of Chemistry, Silesian University of Technology, Gliwice, Strzody 7, 44-100, Poland; email: aleksandra.rybak@polsl.pl		Multidisciplinary Digital Publishing Institute (MDPI)						14220067; 16616596			40806266	English	Int. J. Mol. Sci.	Article	Final	All Open Access; Gold Open Access; Green Accepted Open Access; Green Open Access	Scopus	2-s2.0-105013180841
Chen, Q.; Cai, Y.; Jiang, T.; Chen, Q.; Wang, J.; Zhao, Y.	Chen, Qiang (59707276300); Cai, Yi (57221132194); Jiang, Tianyu (58341878200); Chen, Qing (56176954400); Wang, Jianhua (57223142475); Zhao, Yong (56122133600)	59707276300; 57221132194; 58341878200; 56176954400; 57223142475; 56122133600	From simulation to experiment: A Sagnac interference-based double holes optical fiber sensor for ultrasensitive Cu(II) detection	2025	Sensors and Actuators B: Chemical	436		137692			2	10.1016/j.snb.2025.137692	https://www.scopus.com/inward/record.uri?eid=2-s2.0-105001055122&doi=10.1016%2Fj.snb.2025.137692&partnerID=40&md5=b8251c2242ab420ff15c9f6cd2ed9ac6	School of Control Engineering, Northeastern University, Qinhuangdao, Hebei, China; College of Information Science and Engineering, Northeastern University, Shenyang, Liaoning, China; School of Pharmacy, Shenyang Medical College, Shenyang, Liaoning, China; Research Center for Analytical Sciences, Northeastern University's Department of Chemistry, Shenyang, Liaoning, China	Chen, Qiang, School of Control Engineering, Northeastern University, Qinhuangdao, Hebei, China, College of Information Science and Engineering, Northeastern University, Shenyang, Liaoning, China; Cai, Yi, School of Control Engineering, Northeastern University, Qinhuangdao, Hebei, China, College of Information Science and Engineering, Northeastern University, Shenyang, Liaoning, China; Jiang, Tian…	Double-hole optical fiber (DHF) exhibits considerable potential for sensing applications due to its distinctive structural characteristics. In this study, a Sagnac interference (SI) optical fiber sensor based on a corroded DHF shows high refractive index (RI) sensitivity, allowing for the detection of copper ions, Cu(II), at very low concentrations. The dependence of DHF corrosion on the birefrin…	Cu(II) concentration; Double-hole optical fiber; Ion imprinted; Optical fiber sensor; Refractive index; Sagnac interference	Fiber optic sensors; Holey fibers; Light interference; Refractometers; Cu(II) concentration; Double holes; Double-hole optical fiber; Fiber Sensor; Ion imprinted; Optical-; Refractive index sensitivity; Sagnac interference; Ultrasensitive; Copper corrosion					China National Funds for Distinguished Young Scientists; Natural Science Foundation of Hebei Province, (F2024501044); Natural Science Foundation of Hebei Province; Department of Education of Hebei Province, (BJK2022069); Department of Education of Hebei Province	Funding text 1: Yong Zhao received MA and PhD degrees, respectively, from Harbin Institute of Technology in 1998 and 2001. Then he worked as a postdoctoral research fellow, an associate professor until 2009 in Tsinghua University. Now he is working at the Northeastern University as a full professor. In 2014, he was awarded by the National Science Foundation for Distinguished Young Scholars of Chi…	Zhao, Yong, Applications of fiber-optic biochemical sensor in microfluidic chips: A review, Biosensors and Bioelectronics, 166, (2020); Zhou, Yifan, Biochemical sensor based on functional material assisted optical fiber surface plasmon resonance: A review, Measurement: Journal of the International Measurement Confederation, 207, (2023); Liu, Yun, Fiber-Optic Surface Plasmon Resonance Sensors and …	Y. Cai; School of Control Engineering, Hebei key Laboratory of Micro-Nano Precision Optical Sensing and Measurement Technology, Northeastern University at Qinhuangdao, Qinhuangdao, 066004, China; email: caiyi@qhd.neu.edu.cn; Q. Chen; School of Control Engineering, Hebei key Laboratory of Micro-Nano Precision Optical Sensing and Measurement Technology, Northeastern University at Qinhuangdao, Qinhu…		Elsevier B.V.						09254005		SABCE		English	Sens Actuators, B Chem	Article	Final		Scopus	2-s2.0-105001055122
Earwood, J.; Snider, P.; Henke, L.; Deng, B.	Earwood, John Scott (13005782300); Snider, Paige L. (16680360000); Henke, Luke (59514653900); Deng, Baolin (7101938052)	13005782300; 16680360000; 59514653900; 7101938052	Recovery of neodymium (III) from mine waste by chitosan-based ion imprinted polymeric hydrogels	2025	Separation and Purification Technology	361		131356			8	10.1016/j.seppur.2024.131356	https://www.scopus.com/inward/record.uri?eid=2-s2.0-85215110454&doi=10.1016%2Fj.seppur.2024.131356&partnerID=40&md5=aeb2c18562cdc9539433456e92eac50e	College of Engineering, Columbia, MO, United States; Missouri Water Center, Columbia, MO, United States	Earwood, John Scott, College of Engineering, Columbia, MO, United States, Missouri Water Center, Columbia, MO, United States; Snider, Paige L., College of Engineering, Columbia, MO, United States; Henke, Luke, College of Engineering, Columbia, MO, United States; Deng, Baolin, College of Engineering, Columbia, MO, United States, Missouri Water Center, Columbia, MO, United States	A significant shortage of rare earth elements (REEs) has stimulated increased activities in search of alternative REE resources, including extraction of REEs from mine tailings and mining drainage. Among various REE extraction approaches, chitosan ion-imprinted polymers (IIPs) may be particularly suitable for recovery of REEs from acid mine drainage (AMD)/acid rock drainage (ARD) because of its h…	Alkaline/urea dissolution; Chitosan hydrogels; Ion-imprinted polymers; Mine waste remediation; Neodymium extraction; Rare earth element recovery; Selective adsorption; Sustainable materials	Air pollution; Chitosan; Crosslinking; Effluent treatment; Elastomers; Fly ash; Ionomers; Molecular sieves; Neodymium compounds; Noise pollution; Silicones; Soil pollution; Solvent extraction; Tailings; Thermal pollution; Thermogravimetric analysis; Water filtration; Alkaline/urea dissolution; Alkalines; Chitosan hydrogel; Ion imprinted polymer; Mine waste remediation; Mine wastes; Neodymium extr…					U.S. Geological Survey, USGS, (G21AP10582); U.S. Geological Survey, USGS; U.S. Environmental Protection Agency, EPA, (EM-84065101); U.S. Environmental Protection Agency, EPA	We gratefully acknowledge Mr. James Kennedy for allowing us full access to the Pea Ridge mine and assisting in water and soil sampling. We also thank Dr. Maryam Salehi for her support with access to the ICP-OES. Support of this work is provided in part by the U.S. Geological Survey (USGS) under grant no. G21AP10582 and the U.S. Environmental Protection Agency (EPA) under assistance agreement no. …	Maestro, Patrick, Industrial applications of rare earths: which way for the end of the century, Journal of Alloys and Compounds, 225, 1-2, pp. 520-528, (1995); Diane Publishing, (2010); Jordens, Adam, A review of the beneficiation of rare earth element bearing minerals, Minerals Engineering, 41, pp. 97-114, (2013); Liu, Enli, An ion imprinted macroporous chitosan membrane for efficiently selectiv…	B. Deng; Department of Civil and Environmental Engineering, University of Missouri, Columbia, 65211, United States; email: dengb@missouri.edu		Elsevier B.V.						13835866		SPUTF		English	Sep. Purif. Technol.	Article	Final		Scopus	2-s2.0-85215110454
Bulin, C.; Guo, T.; Bao, J.; Song, J.; Zheng, R.	Bulin, Chaoke Ke (56491149100); Guo, Ting (57194275051); Bao, Jinxiao (55863321500); Song, Jinling (8213169500); Zheng, Rongxiang (57847769700)	56491149100; 57194275051; 55863321500; 8213169500; 57847769700	Fabrication of ion imprinted graphene oxide-chitosan membrane cross linked by self polymerized polydopamine for selective adsorption of La(III)	2025	Separation and Purification Technology	358		130317			13	10.1016/j.seppur.2024.130317	https://www.scopus.com/inward/record.uri?eid=2-s2.0-85207906725&doi=10.1016%2Fj.seppur.2024.130317&partnerID=40&md5=a5a1a08063270822b8d124e6d040c425	College of Materials Science and Engineering, Inner Mongolia University of Science and Technology, Baotou, Nei Mongol, China; Inner Mongolia Key Laboratory of Advanced Ceramic Material and Devices, Baotou, Nei Mongol, China; Inner Mongolia University of Science and Technology, Baotou, Nei Mongol, China; College of Energy and Environment, Inner Mongolia University of Science and Technology, Baotou…	Bulin, Chaoke Ke, College of Materials Science and Engineering, Inner Mongolia University of Science and Technology, Baotou, Nei Mongol, China, Inner Mongolia Key Laboratory of Advanced Ceramic Material and Devices, Baotou, Nei Mongol, China, Inner Mongolia University of Science and Technology, Baotou, Nei Mongol, China; Guo, Ting, College of Energy and Environment, Inner Mongolia University of S…	Recovery of rare earths from secondary sources tallies with environmental remediation and sustainable exploitation of rare earth resources simultaneously. Herein, La(III) imprinted graphene oxide-chitosan membrane cross linked by self polymerized PDA (IIP-GO-CS-PDA) was constructed via using CS as functional monomer, PDA as cross linker and La(III) as template. The as constructed IIP-GO-CS-PDA wa…	Chitosan; Graphene Oxide; Ion imprinting; La(III); Polydopamine	Activation analysis; Cerium oxide; Crosslinking; Doping (additives); Gas absorption; Halogenation; Hydrogen bonds; Intercalation; Ion selective membranes; Lanthanum oxides; Ligands; Photoionization; Reduction; Surface chemistry; Water absorption; Adsorption capacities; Adsorption efficiency; Chitosan membrane; Graphene oxides; Ion imprinted; Ion imprinting; La(III); Polydopamine; Selective adsorp…					National Natural Science Foundation of China, NSFC, (22462023); National Natural Science Foundation of China, NSFC; Natural Science Foundation of Inner Mongolia Autonomous Region, (2023MS02016); Natural Science Foundation of Inner Mongolia Autonomous Region; (2023QNJS001, 2024QNJS037)	This work was supported by Natural Science Foundation of China ( 22462023 ), Natural Science Foundation of Inner Mongolia Autonomous region ( 2023MS02016 ) and Fundamental Research Funds for Inner Mongolia University of Science & Technology ( 2023QNJS001 , 2024QNJS037 ).	Jemli, Sonia, Green β-cyclodextrin nanosponges for the efficient adsorption of light rare earth elements: Cerium and lanthanum, Chemical Engineering Journal, 466, (2023); Gwenzi, Willis, Sources, behaviour, and environmental and human health risks of high-technology rare earth elements as emerging contaminants, Science of the Total Environment, 636, pp. 299-313, (2018); Kumari, Aarti, A comprehen…	C. Bulin; College of Material Science And Engineering, Inner Mongolia University of Science and Technology, Baotou, 014010, China; email: quan820720@126.com		Elsevier B.V.						13835866		SPUTF		English	Sep. Purif. Technol.	Article	Final		Scopus	2-s2.0-85207906725
Li, R.; Xie, K.; Zhu, Y.; Chen, T.; Yang, H.; Lin, Q.; Xia, H.	Li, Ruiqi (57212349853); Xie, Kang (35304113900); Zhu, Yibin (57223085965); Chen, Tingkuo (57204020574); Yang, Han (57387715200); Lin, Qianfa (58889403400); Xia, Hongyan (55580483200)	57212349853; 35304113900; 57223085965; 57204020574; 57387715200; 58889403400; 55580483200	Tapered Optical Fiber Sensor for Cu2+ Concentration Detection Based on CS-PVA Coating; 基于 CS-PVA 涂覆的锥形光纤 Cu2+浓度检测传感器	2025	Guangzi Xuebao/Acta Photonica Sinica	54	5	0506002			0	10.3788/gzxb20255405.0506002	https://www.scopus.com/inward/record.uri?eid=2-s2.0-105006777221&doi=10.3788%2Fgzxb20255405.0506002&partnerID=40&md5=cc5146fe57ca9f393b08a70342f773e3	School of Mechanical and Electrical Engineering, Guangdong University of Technology, Guangzhou, Guangdong, China	Li, Ruiqi, School of Mechanical and Electrical Engineering, Guangdong University of Technology, Guangzhou, Guangdong, China; Xie, Kang, School of Mechanical and Electrical Engineering, Guangdong University of Technology, Guangzhou, Guangdong, China; Zhu, Yibin, School of Mechanical and Electrical Engineering, Guangdong University of Technology, Guangzhou, Guangdong, China; Chen, Tingkuo, School o…	Copper is a necessary trace element in the human body，with adults requiring about 2 mg per day. Functional materials containing Cu2 + bring great convenience to life，but their released Cu2 + from these materials are harmful to human health and the environment. Regulators have proposed allowable emission standards for copper（Ⅱ），among which “Drinking Water Sanitation Standard”（GB5749-2022）specifies…	Chitosan; Cone type optical fiber sensor; Cu2+ detection; Polyvinyl alcohol; Specific detection	Iron and steel plants; Marine pollution; River pollution; Textile industry; Cone type; Cone type optical fiber sensor; Cu2+ detection; Fiber Sensor; Human health; Ion imprinted; Optical-; Polyvinyls; Specific detection; Tapered optical fiber sensors; Iron and steel industry							Munir, Naveed, Heavy metal contamination of natural foods is a serious health issue: A review, Sustainability (Switzerland), 14, 1, (2022); Cui, Lin, Electrochemical sensing of heavy metal ions with inorganic, organic and bio-materials, Biosensors and Bioelectronics, 63, pp. 276-286, (2015); Koplík, Richard, Validation protocol for the determination of copper in plant samples by isotope dilution …	K. Xie; School of Mechanical and Electrical Engineering, Guangdong University of Technology, Guangzhou, 510006, China; email: kangxie@gdut.edu.cn; H. Xia; School of Mechanical and Electrical Engineering, Guangdong University of Technology, Guangzhou, 510006, China; email: hongyan.xia@northumbria.ac.uk		Chinese Optical Society						10044213		GUXUE		Chinese	Guangzi Xuebao	Article	Final		Scopus	2-s2.0-105006777221
Teng, D.; Liu, C.; Ma, L.; Jin, P.; Fan, G.; Li, P.; Cao, Y.; Wang, W.	Teng, Daoguang (57201552285); Liu, Chenglin (57226193198); Ma, Lukuan (59424756300); Jin, Peng (59785213500); Fan, Guixia (57026954600); Li, Peng (57619961900); Cao, Yijun (35175636500); Wang, Wei (57196098886)	57201552285; 57226193198; 59424756300; 59785213500; 57026954600; 57619961900; 35175636500; 57196098886	Selective adsorption of Ga(III) from aqueous solutions using magnetic chitosan-based ion-imprinted polymers: Synthesis optimization and mechanistic insights	2025	International Journal of Biological Macromolecules	298		139957			13	10.1016/j.ijbiomac.2025.139957	https://www.scopus.com/inward/record.uri?eid=2-s2.0-85215407481&doi=10.1016%2Fj.ijbiomac.2025.139957&partnerID=40&md5=a23a5b6008522860b2b2ce609cad2f5b	Zhongyuan Critical Metals Laboratory, Zhengzhou University, Zhengzhou, Henan, China; The Key Lab of Critical Metals Minerals Supernormal Enrichment and Extraction, Ministry of Education of the People's Republic of China, Beijing, Beijing, China; School of Chemical Engineering, Zhengzhou University, Zhengzhou, Henan, China; Luoyang Industrial Technology Institute, Luoyang, China	Teng, Daoguang, Zhongyuan Critical Metals Laboratory, Zhengzhou University, Zhengzhou, Henan, China, The Key Lab of Critical Metals Minerals Supernormal Enrichment and Extraction, Ministry of Education of the People's Republic of China, Beijing, Beijing, China, School of Chemical Engineering, Zhengzhou University, Zhengzhou, Henan, China, Luoyang Industrial Technology Institute, Luoyang, China; L…	A magnetic chitosan-based ion-imprinted polymer (IIP) with high adsorption capacity, excellent selectivity for Ga(III), easy magnetic separation, and remarkable reusability was synthesized via a simple crosslinking polymerization. The IIP exhibited a Ga(III) adsorption capacity of 434.00 mg/g at pH 4, demonstrating high efficiency for Ga(III) removal from aqueous solutions. The material showed ex…	Chitosan; Ga(III) adsorption; Ion imprinted polymer	Chitosan; Computer software reusability; Crosslinking; Elastomers; Gallium compounds; Germanium compounds; Reusability; Ga(III) adsorption; High adsorption capacity; Ion imprinted polymer; Magnetic chitosan; Mechanistics; Polymer synthesis; Selective adsorption; Simple++; Synthesis optimization; Synthesised; Thermolysis; chitosan; gallium; iron; polymer; zinc; ion; molecularly imprinted polymer; …		chitosan, 9012-76-4; gallium, 7440-55-3, 14391-02-7; iron, 14093-02-8, 53858-86-9, 7439-89-6; zinc, 7440-66-6, 14378-32-6; water, 7732-18-5; Chitosan; Gallium; Ions; Molecularly Imprinted Polymers; Polymers; Solutions; Water; Water Pollutants, Chemical			(GJJSGFYQ202412, GJJSGFYQ202309); China Postdoctoral Science Foundation, (2022M712881, 2024T170822); China Postdoctoral Science Foundation; National Natural Science Foundation of China, NSFC, (52304299, 52174262); National Natural Science Foundation of China, NSFC; National Key Research and Development Program of China, NKRDPC, (2021 YFC2902604); National Key Research and Development Program of C…	This work was supported by China Postdoctoral Science Foundation ( 2022M712881 , 2024T170822 ), National Natural Science Foundation of China ( 52304299 , 52174262 ), and National Key Research and Development Program of China ( 2021 YFC2902604 ), Outstanding Young Scientist Program for the \u201CPeak\u201D Climbing Program of Zhongyuan Critical Metals Laboratory ( GJJSGFYQ202309 , GJJSGFYQ202412 ).	Babakhani, A., Synthesis, characterization, and performance evaluation of ion-imprinted crosslinked chitosan (with sodium tripolyphosphate) for cadmium biosorption, Journal of Environmental Chemical Engineering, 10, 2, (2022); Badruddoza, Abu Zayed Md, Carboxymethyl-β-cyclodextrin conjugated magnetic nanoparticles as nano-adsorbents for removal of copper ions: Synthesis and adsorption studies, Jo…	W. Wang; Zhongyuan Critical Metals Laboratory, Zhengzhou University, Zhengzhou, 450001, China; email: whutwangwei@126.com		Elsevier B.V.						01418130		IJBMD	39826741	English	Int. J. Biol. Macromol.	Article	Final		Scopus	2-s2.0-85215407481
Ji, X.; Han, Y.; Fang, J.; Tian, D.; Hu, S.	Ji, Xinyuan (58756018100); Han, Yuliang (59546543000); Fang, Jiahui (57749050800); Tian, Dating (55634360600); Hu, Sheng (7404287557)	58756018100; 59546543000; 57749050800; 55634360600; 7404287557	Cd2⁺ adsorption properties of CS/ATP ion-imprinted polymers	2025	Journal of Materials Research	40	5	119818	771	781	1	10.1557/s43578-025-01534-6	https://www.scopus.com/inward/record.uri?eid=2-s2.0-85217155256&doi=10.1557%2Fs43578-025-01534-6&partnerID=40&md5=980e5a380118b0c08cce43217f621c23	School of Chemical and Environmental Engineering, Hubei University for Nationalities, Enshi, Hubei, China	Ji, Xinyuan, School of Chemical and Environmental Engineering, Hubei University for Nationalities, Enshi, Hubei, China; Han, Yuliang, School of Chemical and Environmental Engineering, Hubei University for Nationalities, Enshi, Hubei, China; Fang, Jiahui, School of Chemical and Environmental Engineering, Hubei University for Nationalities, Enshi, Hubei, China; Tian, Dating, School of Chemical and …	In this study, a novel ion-imprinted polymer (IIP) was synthesized using attapulgite (ATP) and chitosan (CS) as the substrates and methyl methacrylate (MMA) as the monomer. The IIP (MMA) was characterized by FTIR, XRD, SEM, TEM, BET, and XPS. Orthogonal experiments were analyzed to show that when initial concentration of Cd2+ was 100 mg/L, and the adsorption time was 20 min, under the condition o…	Adsorption; Cd; Composite; Environment; SEM	Adsorption capacities; Adsorption properties; Attapulgites; Cd; Cd adsorptions; Environment; FTIR; Ion imprinted polymer; Methyl methacrylates; Synthesised					(T2022019); (MYK2024007)	The project is supported by the Hubei Provincial Science and Technology Innovation Team Program for Excellent Middle-aged in Higher Education Institutions (NO. T2022019); Graduate Education Innovation Project of Hubei Minzu University (MYK2024007).	Wang, Hairong, Mechanisms of Heavy Metal Cadmium (Cd)-Induced Malignancy, Biological Trace Element Research, 203, 2, pp. 608-623, (2025); Rost-Roszkowska, Magdalena Maria, Hazards related to the presence of cadmium in food – Studies on the European soil centipede, Lithobius forficatus, Science of the Total Environment, 845, (2022); Pan, Bogui, Abatement of Cd in rice grain and toxic risks to huma…	S. Hu; School of Chemical and Environmental Engineering, Hubei Minzu University, Enshi, China; email: cailiaoxue007@126.com		Springer Nature						08842914		JMREE		English	J Mater Res	Article	Final		Scopus	2-s2.0-85217155256
Yang, S.; Wu, Y.; Bi, S.; Xu, X.; Wu, W.; Wang, Y.	Yang, Shitong (59783449100); Wu, You (58741450100); Bi, Shiying (58222433100); Xu, Xinghua (58776840200); Wu, Wenyu (58222056100); Wang, Yongsheng (57189907809)	59783449100; 58741450100; 58222433100; 58776840200; 58222056100; 57189907809	Reel silk from cocoons: Optimized fabrication of chitosan-sodium tripolyphosphate imprinted polymers for high-efficiency and selective capture of hexavalent chromium	2025	Separation and Purification Technology	354		129182			5	10.1016/j.seppur.2024.129182	https://www.scopus.com/inward/record.uri?eid=2-s2.0-85201421693&doi=10.1016%2Fj.seppur.2024.129182&partnerID=40&md5=e5d7fe696fbd0d20c85967db26f8c820	School of Human Settlements and Civil Engineering, Xi'an Jiaotong University, Xi'an, Shaanxi, China; State Key Laboratory of Electrical Insulation and Power Equipment, Xi'an Jiaotong University, Xi'an, Shaanxi, China	Yang, Shitong, School of Human Settlements and Civil Engineering, Xi'an Jiaotong University, Xi'an, Shaanxi, China; Wu, You, School of Human Settlements and Civil Engineering, Xi'an Jiaotong University, Xi'an, Shaanxi, China; Bi, Shiying, School of Human Settlements and Civil Engineering, Xi'an Jiaotong University, Xi'an, Shaanxi, China; Xu, Xinghua, School of Human Settlements and Civil Engineer…	The structure–function relationship of ion-imprinted polymers for toxic hexavalent chromium (Cr(VI)) is poorly understood. In this study, a series of Cr(VI)-imprinted chitosan (CS)-sodium tripolyphosphate (STPP) composites were prepared by sol–gel method using different alkali/acid combinations and drying modes. The elution of CS-STPP polymer with 1 M NaOH+5 mM HNO<inf>3</inf> followed by freeze …	Chitosan; Cr(VI); Ion imprinted polymers; Single factor optimization; Sorption-coupled reduction; Structure-function relationship	Bioremediation; Dry cleaning; Elastomers; Gas absorption; Redox reactions; Silicones; Silk; % reductions; Cr(VI); Factor optimization; Hexavalent chromium; Imprinted polymers; Ion imprinted polymer; Single factor optimization; Sodium tripolyphosphate; Sorption-coupled reduction; Structure-function relationship; Chitosan					Xi’an Jiaotong University, XJTU, (201912131-D5); Xi’an Jiaotong University, XJTU; Shanxi Provincial Key Research and Development Project, (2022ZDLSF07-01); Shanxi Provincial Key Research and Development Project	Funding text 1: Financial supports from the Technology Innovation Center for Land Engineering and Human Settlements, Shaanxi Land Engineering Construction Group Co., Ltd and Xi'an Jiaotong University (No. 201912131-D5 ), and the Key Research and Development Program of Shaanxi Province (No. 2022ZDLSF07-01 ) are acknowledged. We appreciate the Core Facilities Sharing Platform of Xi'an Jiaotong Univ…	Kumar, Vinay, A review on accessible techniques for removal of hexavalent Chromium and divalent Nickel from industrial wastewater: Recent research and future outlook, Journal of Cleaner Production, 295, (2021); Orooji, Yasin, Polysaccharide-based (nano)materials for Cr(VI) removal, International Journal of Biological Macromolecules, 188, pp. 950-973, (2021); Liu, Shejiang, Diethylenetriaminepenta…	S. Yang; Technology Innovation Center for Land Engineering and Human Settlements, Shaanxi Land Engineering Construction Group Co., Ltd and Xi'an Jiaotong University, School of Human Settlements and Civil Engineering, Xi'an Jiaotong University, Xi'an, 710049, China; email: shitongyang@xjtu.edu.cn		Elsevier B.V.						13835866		SPUTF		English	Sep. Purif. Technol.	Article	Final		Scopus	2-s2.0-85201421693
Salih, K.A.M.; Zhou, K.; Guibal, E.; Basiony, E.A.; Nassar, L.A.; Abdel–Rahman, A.A.-H.; Wei, Y.; Ning, S.; Hamza, M.F.	Salih, Khalid A.M. (57211535528); Zhou, Kanggen (7202915009); Guibal, Eric (7006498836); Basiony, Ebtesam A. (57214068717); Nassar, Lobna A. (59519284600); Abdel–Rahman, Adel A.H. (35975670900); Wei, Yuezhou (57205299124); Ning, Shunyan (56373007900); Hamza, Mohammed F. (36727582700)	57211535528; 7202915009; 7006498836; 57214068717; 59519284600; 35975670900; 57205299124; 56373007900; 36727582700	Dual strategy for enhanced and selective uranium sorption by ion-imprinting functionalized chitosan – Fast and efficient recovery from processed acid ore leachate	2025	Chemical Engineering Journal	505		159469			7	10.1016/j.cej.2025.159469	https://www.scopus.com/inward/record.uri?eid=2-s2.0-85215396583&doi=10.1016%2Fj.cej.2025.159469&partnerID=40&md5=6c7175abc46b221d7c011c75fba413ec	Central South University, Changsha, Hunan, China; IMT Mines Alès, Ales, Occitanie, France; Department of Chemistry, Faculty of Science, Shibin El Kom, Monufia, Egypt; School of Nuclear Science and Technology, University of South China, Hengyang, Hunan, China; School of Nuclear Science and Engineering, Shanghai Jiao Tong University, Shanghai, China	Salih, Khalid A.M., Central South University, Changsha, Hunan, China; Zhou, Kanggen, Central South University, Changsha, Hunan, China; Guibal, Eric, IMT Mines Alès, Ales, Occitanie, France; Basiony, Ebtesam A., Department of Chemistry, Faculty of Science, Shibin El Kom, Monufia, Egypt; Nassar, Lobna A., Department of Chemistry, Faculty of Science, Shibin El Kom, Monufia, Egypt; Abdel–Rahman, Adel…	Uranium recovery from complex effluents requires the combination of different processes including metal sorption from low-concentration solutions containing several competitor metal ions. The design of efficient sorbents (BTC/CH(s), 2-(benzo[d]thiazol-2-yl)-N-carbamoyl acetamide grafted chitosan) that combine both high sorption capacity and high selectivity was achieved by adopting a dual strateg…	Carbamoylacetamide derivative grafted-chitosan; Comparative studies of ion-imprinting and non-imprinting sorbents; Efficient uranium recovery from acidic ore leachate; Enhancing U(VI) sorption by ion imprinting: improved uptake kinetics and selectivity; Remarkable stability after 10 cycles of sorption and desorption	Adsorption isotherms; Alkali metals; Bioremediation; Gas absorption; Grafting (chemical); Membrane technology; Mendelevium; Solvent extraction; Thoria; Uranium compounds; Uranium metallurgy; Water absorption; X ray diffraction; B-y Ions; Carbamoylacetamide derivative grafted-chitosan; Comparative study of ion-imprinting and non-imprinting sorbent; Comparatives studies; Efficient urania recovery f…					National Natural Science Foundation of China, NSFC, (22350710186, U23B20167)	Authors acknowledge National Natural Science Foundation of China (Grant No. 22350710186 , U23B20167 ) for financial support.	Jyothi, Rajesh Kumar, A brief review on solvent extraction of uranium from acidic solutions, Separation and Purification Reviews, 40, 2, pp. 77-125, (2011); Kiegiel, Katarzyna, Solvent extraction of uranium from leach solutions obtained in processing of Polish low-grade ores, Journal of Radioanalytical and Nuclear Chemistry, 311, 1, pp. 589-598, (2017); Zhang, Zhen, Synthesis of TOPO/XAD-16 impre…	E. Guibal; Polymers Composites and Hybrids (PCH), IMT Mines Ales, Alès, France; email: eric.guibal@mines-ales.fr		Elsevier B.V.						13858947		CMEJA		English	Chem. Eng. J.	Article	Final	All Open Access; Green Accepted Open Access; Green Open Access	Scopus	2-s2.0-85215396583
Bulin, C.; Guo, T.; Zheng, R.	Bulin, Chaoke Ke (56491149100); Guo, Ting (57194275051); Zheng, Rongxiang (57847769700)	56491149100; 57194275051; 57847769700	Preparation of ion imprinted EDTA modified chitosan-magnetic graphene oxide for selective recovery and adsorption mechanism of Ce(III)	2025	Science of the Total Environment	962		178468			5	10.1016/j.scitotenv.2025.178468	https://www.scopus.com/inward/record.uri?eid=2-s2.0-85214670127&doi=10.1016%2Fj.scitotenv.2025.178468&partnerID=40&md5=80f2303c0f5bd28910bf6abb416f7b58	College of Materials Science and Engineering, Inner Mongolia University of Science and Technology, Baotou, Nei Mongol, China; Inner Mongolia Key Laboratory of Advanced Ceramic Material and Devices, Baotou, Nei Mongol, China; Inner Mongolia University of Science and Technology, Baotou, Nei Mongol, China; College of Energy and Environment, Inner Mongolia University of Science and Technology, Baotou…	Bulin, Chaoke Ke, College of Materials Science and Engineering, Inner Mongolia University of Science and Technology, Baotou, Nei Mongol, China, Inner Mongolia Key Laboratory of Advanced Ceramic Material and Devices, Baotou, Nei Mongol, China, Inner Mongolia University of Science and Technology, Baotou, Nei Mongol, China; Guo, Ting, College of Energy and Environment, Inner Mongolia University of S…	Selective recovery of rare earth elements (REEs) from environmental waste is strategically significant. Herein, Ce(III) imprinted EDTA modified chitosan-magnetic graphene oxide (IIP-EDTA-CS-MGO) was prepared for selective recovery of Ce(III). Furthermore, adsorption mechanism was clarified based on versatile adsorption fittings and spectroscopic tests. Result presents, adsorption reaches its peak…	Ce(III); Chitosan; EDTA; Ion imprinting; Magnetic graphene oxide	Cerium oxide; Chitin; Spectroscopic analysis; Adsorption mechanism; Ce(III); Graphene oxides; Ion imprinted; Ion imprinting; Magnetic graphene oxide; Modified chitosan; Recovery mechanisms; Selective adsorption; Selective recovery; Gas adsorption; chitosan; edetic acid; graphene oxide; adsorbent; lanthanide; adsorption; cerium; endothermy; graphite; heterogeneity; magnetic property; pH; polysacch…		chitosan, 9012-76-4; edetic acid, 150-43-6, 60-00-4	IFS66V, Bruker; JS94H, Shanghai Zhongchen; JSM-6701F, Jeol; Kratos Axis Supra, Kratos; LakeShore 8607, Lakeshore Biomaterials; Quantax 75, Bruker; X’Pert PRO, Malvern PANalytical	Bruker; Shanghai Zhongchen; Jeol; Kratos; Lakeshore Biomaterials; Bruker; Malvern PANalytical	National Natural Science Foundation of China, NSFC, (22462023); Natural Science Foundation of Inner Mongolia Autonomous Region, (2023MS02016); (2023QNJS001, 2024QNJS037)	This work was supported by National Natural Science Foundation of China ( 22462023 ), Natural Science Foundation of Inner Mongolia Autonomous region ( 2023MS02016 ) and Fundamental Research Funds for Inner Mongolia University of Science & Technology ( 2023QNJS001 , 2024QNJS037 ).	Abd-Elhamid, Ahmed I., Graphene oxide modified with carboxymethyl cellulose for high adsorption capacities towards Nd(III) and Ce(III) from aqueous solutions, Cellulose, 29, 18, pp. 9831-9846, (2022); Ali, Hamid, Efficiency of a novel nitrogen-doped Fe3O4 impregnated biochar (N/Fe3O4@BC) for arsenic (III and V) removal from aqueous solution: Insight into mechanistic understanding and reusability …	C. Bulin; College of Material Science And Engineering, Inner Mongolia University of Science and Technology, Baotou, 014010, China; email: quan820720@126.com		Elsevier B.V.						00489697		STEVA	39813842	English	Sci. Total Environ.	Article	Final		Scopus	2-s2.0-85214670127
Wu, J.; Wu, X.; Yin, M.; Yang, Y.; Yao, Y.; Liu, X.; Li, X.	Wu, Jun (58512985900); Wu, Xiao (56084108800); Yin, Maoli (56801329000); Yang, Yunlai (59509659200); Yao, Yinqi (59509797600); Liu, Xinhua (57192258831); Li, Xiaojuan (58512985800)	58512985900; 56084108800; 56801329000; 59509659200; 59509797600; 57192258831; 58512985800	Removal of Heavy Metal Ions on Lead Ion-Imprinted Modified Polyurethane Wet-Spun Fibers	2025	Polymers for Advanced Technologies	36	1	e70051			1	10.1002/pat.70051	https://www.scopus.com/inward/record.uri?eid=2-s2.0-85214664867&doi=10.1002%2Fpat.70051&partnerID=40&md5=091a14b7996f77616d3c0f93e1b78aae	School of Textile and Garment, Anhui Polytechnic University, Wuhu, Anhui, China	Wu, Jun, School of Textile and Garment, Anhui Polytechnic University, Wuhu, Anhui, China; Wu, Xiao, School of Textile and Garment, Anhui Polytechnic University, Wuhu, Anhui, China; Yin, Maoli, School of Textile and Garment, Anhui Polytechnic University, Wuhu, Anhui, China; Yang, Yunlai, School of Textile and Garment, Anhui Polytechnic University, Wuhu, Anhui, China; Yao, Yinqi, School of Textile …	The molecular imprinted polymers are prepared by molecular imprinting technique with specific selectivity in target substances. To prepare high performance and specific lead ion adsorbent, hence, chitosan was used to blend polyurethane; the modified fiber was a matrix for initiating graft polymerization of acrylic acid on surface. Lead ion imprinted fibers were prepared by lead-ion as template an…	lead ion; polymer; polyurethane composites; wet-spun fibers	Crosslinking; Elastomers; Graft copolymers; Grafting (chemical); Nafion membranes; Polyurethanes; Textile blends; Acrylic acids; Ion imprinted; Lead ions; Molecular imprinted polymers; Molecular imprinting techniques; Polyurethane composites; Removal of heavy metal ions; Specific selectivity; Spun fiber; Wet-spun fiber; Spinning (fibers)					Anhui Polytechnic University, AHPU, (2021YQQ040, 2021YQQ042); (2022AH050966, 2024AH050127)	Funding text 1: This work was supported by Talent Research Startup Fund of Anhui Polytechnic University, 2021YQQ040, 2021YQQ042, Natural Science Research Project of Colleges and Universities in Anhui Province, 2022AH050966, 2024AH050127. Funding:; Funding text 2: This work was supported by the Natural Science Research Project of Colleges and Universities in Anhui Province (2022AH050966, 2024AH050…	Pyrzyńska, Krystyna, Preconcentration and Removal of Pb(II) Ions from Aqueous Solutions Using Graphene-Based Nanomaterials, Materials, 16, 3, (2023); Shi, Yan, A review of the removal of heavy metal ions in wastewater by modified montmorillonite, Water Policy, 24, 10, pp. 1590-1609, (2022); Raj, Kodamala Kranthi, Advances in exopolysaccharides based bioremediation of heavy metals in soil and wate…	X. Liu; School of Textile and Garment, Anhui Polytechnic University, Wuhu, Anhui, China; email: liuxh@ahpu.edu.cn; X. Li; School of Textile and Garment, Anhui Polytechnic University, Wuhu, Anhui, China; email: lixiaojuan@ahpu.edu.cn		John Wiley and Sons Ltd						10427147				English	Polym. Adv. Technol.	Article	Final	All Open Access; Bronze Open Access	Scopus	2-s2.0-85214664867
Chang, B.; Nie, W.; Zuo, Z.; Qiu, S.; Zu, L.; Liu, Y.; Han, Y.; Wang, W.; Fu, X.; Yuan, J.; Wu, Q.	Chang, Bengang (59697953500); Nie, Wenjia (59972693600); Zuo, Zhihao (60224799000); Qiu, Shi (57204555401); Zu, Lijiao (57209969045); Liu, Yutao (59854191600); Han, Ying (55353871300); Wang, Wei (57226310395); Fu, Xinghu (34871902200); Yuan, Jinhui (35241625600); Wu, Qiang (57188661949)	59697953500; 59972693600; 60224799000; 57204555401; 57209969045; 59854191600; 55353871300; 57226310395; 34871902200; 35241625600; 57188661949	Ni2+-Imprinted Chitosan Coated STMS Microfiber Sensor for High-Sensitivity Detection of Ni2+ Ions	2025	IEEE Sensors Journal						0	10.1109/JSEN.2025.3636566	https://www.scopus.com/inward/record.uri?eid=2-s2.0-105023909823&doi=10.1109%2FJSEN.2025.3636566&partnerID=40&md5=771a982d5e1127e7e7472976f470815a	School of Information Science and Engineering, Yanshan University, Qinhuangdao, Hebei, China; State Key Laboratory of Information Photonics and Optical Communications, Beijing University of Posts and Telecommunications, Beijing, Beijing, China; Faculty of Science and Engineering, University of Northumbria, Newcastle, Tyne and Wear, United Kingdom	Chang, Bengang, School of Information Science and Engineering, Yanshan University, Qinhuangdao, Hebei, China; Nie, Wenjia, School of Information Science and Engineering, Yanshan University, Qinhuangdao, Hebei, China; Zuo, Zhihao, School of Information Science and Engineering, Yanshan University, Qinhuangdao, Hebei, China; Qiu, Shi, School of Information Science and Engineering, Yanshan University…	Ni2+ is a toxic heavy metal pollutant with cumulative and irreversible toxicity, requiring reliable monitoring methods. This study developed a single-mode-tapered multimode-single-mode (STMS) microfiber sensor with a Ni2+ ion-imprinted chitosan (Ni2+-II-CS) thin film on its surface for specific detection. The sensor demonstrated excellent stability in deionised water, with wavelength fluctuations…	Environmental monitoring; Ion imprinting technology; Microfiber sensor; Ni2+ detection	Chitosan; Deionized water; Environmental monitoring; Environmental technology; Lakes; Microfibers; Nickel compounds; Pollution detection; Environmental Monitoring; Ion imprinting; Ion imprinting technology; Micro-fiber; Microfiber sensor; Multimodes; Ni 2; Ni2+ detection; Single mode; Cost effectiveness					Royal Society, (IES\R2\212135); National Natural Science Foundation of China, NNSF, (62275015, 62405264,62175097, 62405263); Natural Science Foundation of Hebei Province, (F2024203040, F2025203098); Department of Education of Hebei Province, (BJ2025042)	Manuscript received Month xx, 2xxx; revised Month xx, xxxx; accepted Month x, xxxx. This work is supported by National Natural Science Foundation of China (62405264,62175097, 62405263, 62275015); Hebei Natural Science Foundation (F2024203040, F2025203098); Science Research Project of Hebei Education Department (BJ2025042); Royal Society International Exchanges 2021 Round 2 (IES\\R2\\212135). (Cor…	Rehman, Kanwal, Prevalence of exposure of heavy metals and their impact on health consequences, Journal of Cellular Biochemistry, 119, 1, pp. 157-184, (2018); Int J Biol Chem Sci, (2010); Bora, Anup Jyoti, Removal of metals (Pb, Cd, Cu, Cr, Ni, and Co)from drinking water by oxidation-coagulation-absorption at optimized pH, Journal of Water Process Engineering, 31, (2019); El-Sekily, Nancy Mohamed…	W. Wang; Yanshan University, Key Laboratory for Special Fiber and Fiber Sensor of Hebei Province, School of Information Science and Engineering, Qinhuangdao, 066004, China; email: wangwei@ysu.edu.cn; Q. Wu; Northumbria University, Faculty of Science and Engineering, Newcastle upon Tyne, NE1 8ST, United Kingdom; email: qiang.wu@northumbria.ac.uk		Institute of Electrical and Electronics Engineers Inc.						1530437X				English	IEEE Sensors J.	Article	aip		Scopus	2-s2.0-105023909823
Wang, X.; Noman, A.A.; Yu, C.	Wang, Xujie (59739639900); Noman, Abdullah Al (59868914100); Yu, Changyuan Yuan (57190397484)	59739639900; 59868914100; 57190397484	Chitosan-ion-imprinted polymer-based Mach-Zehnder interferometer sensors for Cd2+ detection using cross-linking polymerization	2025	Proceedings of SPIE - The International Society for Optical Engineering	13639		136391Z			0	10.1117/12.3059879	https://www.scopus.com/inward/record.uri?eid=2-s2.0-105019485775&doi=10.1117%2F12.3059879&partnerID=40&md5=18719573e88d66ae86c2c8bcbc0fc593	Department of Electrical and Electronic Engineering, The Hong Kong Polytechnic University, Hong Kong, Hong Kong, Hong Kong; Department of Electrical & Computer Engineering, University of Limerick, Limerick, Munster, Ireland	Wang, Xujie, Department of Electrical and Electronic Engineering, The Hong Kong Polytechnic University, Hong Kong, Hong Kong, Hong Kong; Noman, Abdullah Al, Department of Electrical & Computer Engineering, University of Limerick, Limerick, Munster, Ireland; Yu, Changyuan Yuan, Department of Electrical and Electronic Engineering, The Hong Kong Polytechnic University, Hong Kong, Hong Kong, Hong Kong	A Mach-Zehnder interferometer (MZI) based fiber optic sensor for the detection of cadmium ions (Cd2+) using chitosan-ion imprinted polymer (CS-Cd2+IP) coatings is presented here. The proposed sensor employs a multimode and no-core fiber (MMF and NCF) spliced between single-mode fibers (SMFs). The sensitivity of the MZI sensor is enhanced by crosslinking the chitosan polymer with epichlorohydrin (…	cadmium ions; chitosan; Fiber optic sensor; imprinted polymer; MZI	Cadmium; Cadmium compounds; Crosslinking; Fiber optic sensors; Fiber optics; Ions; Mach-Zehnder interferometers; Multimode fibers; Probes; Single mode fibers; Cadmium ions; Crosslinking polymerization; Epichlorohydrin; Fibre-optic sensor; Imprinted polymers; Ion imprinted polymer; Mach-Zehnder; Mach-Zehnder interferometer sensors; Polymer based; Zehnder interferometers; Chitosan					Research Grants Council, University Grants Committee; General Research Fund of Shanghai Normal University, (15209321); General Research Fund of Shanghai Normal University	This work is supported by the Hong Kong Research Grants Council, General Research Fund (15209321).	Malik, Lateef Ahmad, Detection and removal of heavy metal ions: a review, Environmental Chemistry Letters, 17, 4, pp. 1495-1521, (2019); Genchi, Giuseppe, The effects of cadmium toxicity, International Journal of Environmental Research and Public Health, 17, 11, (2020); Bansod, Babankumar S., A review on various electrochemical techniques for heavy metal ions detection with different sensing plat…	X. Wang; Photonics Research Center, Department of Electronic and Electrical Engineering, The Hong Kong Polytechnic University, Hong Kong, 999077, Hong Kong; email: xujie.wang@connect.polyu.hk	Santos, J.L.; Sainz, M.L.-A.; Sun, T.	SPIE	et al.; Exail SAS; HBK FiberSensing S.A.; Luna Innovations Inc.; Shandong Micro-Sensor Photonics, Ltd.; Yangtze Optical Electronic Co., Ltd.	29th International Conference on Optical Fiber Sensors	2025-05-25 through 2025-05-30	Porto	209224	0277786X	9781510692657; 9781510690561; 9781510699663; 9781510693302; 9781510692251; 9781510692275; 9781510693081; 9781510691001; 9781510690844; 9781510691469	PSISD		English	Proc SPIE Int Soc Opt Eng	Conference paper	Final		Scopus	2-s2.0-105019485775
Wang, X.; Noman, A.A.; Liu, M.; Yu, C.	Wang, Xujie (59739639900); Noman, Abdullah Al (59868914100); Liu, Maoqi (59653931500); Yu, Changyuan Yuan (57190397484)	59739639900; 59868914100; 59653931500; 57190397484	Chitosan-Ion Imprinted Polymer Based Modal Interferometer for Ultra-trace Cd²⁺ Detection	2025	Journal of Lightwave Technology						0	10.1109/JLT.2025.3616495	https://www.scopus.com/inward/record.uri?eid=2-s2.0-105018310485&doi=10.1109%2FJLT.2025.3616495&partnerID=40&md5=1e993c101b67c1c2175f559f3631da7d	Department of Electrical and Electronic Engineering, The Hong Kong Polytechnic University, Hong Kong, Hong Kong, Hong Kong; Department of Electrical & Computer Engineering, University of Limerick, Limerick, Munster, Ireland	Wang, Xujie, Department of Electrical and Electronic Engineering, The Hong Kong Polytechnic University, Hong Kong, Hong Kong, Hong Kong; Noman, Abdullah Al, Department of Electrical & Computer Engineering, University of Limerick, Limerick, Munster, Ireland; Liu, Maoqi, Department of Electrical and Electronic Engineering, The Hong Kong Polytechnic University, Hong Kong, Hong Kong, Hong Kong; Yu, C…	A low-cost, easily fabricated, and compact modal interferometric sensor coated with chitosan-cadmium ion imprinted polymer (CS-Cd²⁺IP) is proposed and experimentally demonstrated for ultra-trace cadmium detection. The interferometer is constructed by sequentially splicing fixed lengths of multimode fiber (MMF) and no-core fiber (NCF) between single-mode fibers (SMFs). The formation of the CS-Cd²⁺…	cadmium ions; chitosan; Fiber optic sensor; heavy metal ions; imprinted polymer; interferometer	Cadmium; Cadmium compounds; Cesium compounds; Error detection; Fiber optic sensors; Interferometers; Metal ions; Multimode fibers; Single mode fibers; Trace analysis; Cadmium ions; Fibre-optic sensor; Heavy metal ion; Imprinted polymers; Ion imprinted polymer; Low-costs; Modal interferometers; Parts per trillion; Polymer based; Ultratraces; Chitosan						Manuscript received; revised; accepted; date of current version. This work was supported by the Government Research Fund 15209321 from Hong Kong Research Council. (Corresponding author: Changyuan Yu and Abdullah Al Noman.) Xujie Wang, Maoqi Liu and Changyuan Yu are with the Photonics Research Institute, Department of Electrical and Electronic Engineering, The Hong Kong Polytechnic University, Hon…	Li, Fei, Application of molecularly imprinted polymers in the water environmental field: A review on the detection and efficient removal of emerging contaminants, Materials Today Sustainability, 27, (2024); Hande, Pankaj E., Highly selective monitoring of metals by using ion-imprinted polymers, Environmental Science and Pollution Research, 22, 10, pp. 7375-7404, (2015); Metwally, Mahmoud G., Appl…	C. Yu; The Hong Kong Polytechnic University, Photonics Research Institute, Department of Electrical and Electronic Engineering, Hong Kong; email: changyuan.yu@polyu.edu.hk		Institute of Electrical and Electronics Engineers Inc.						07338724		JLTED		English	J Lightwave Technol	Article	aip		Scopus	2-s2.0-105018310485
Ying, F.; Rui, J.; Yuju, X.; Zhuo, W.; Wang, W.; Jianwei, Z.; Xin, D.	Ying, Feng (60101638200); Rui, Jing (60102261700); Yuju, Xie (60101638300); Zhuo, Wang (60101638400); Wang, Zixin (57214117537); Jianwei, Zhang (60101638500); Xin, Dong (60101016800)	60101638200; 60102261700; 60101638300; 60101638400; 57214117537; 60101638500; 60101016800	Preparation and selective adsorption properties of Cu2+ imprinted chitosan membranes	2025	Environmental Progress and Sustainable Energy						0	10.1002/ep.70114	https://www.scopus.com/inward/record.uri?eid=2-s2.0-105016256225&doi=10.1002%2Fep.70114&partnerID=40&md5=a01d4cf9702dfa07c680812e759a563c	School of Mechanical and Power Engineering, Shenyang University of Chemical Technology, Shenyang, Liaoning, China	Ying, Feng, School of Mechanical and Power Engineering, Shenyang University of Chemical Technology, Shenyang, Liaoning, China; Rui, Jing, School of Mechanical and Power Engineering, Shenyang University of Chemical Technology, Shenyang, Liaoning, China; Yuju, Xie, School of Mechanical and Power Engineering, Shenyang University of Chemical Technology, Shenyang, Liaoning, China; Zhuo, Wang, School o…	In order to improve the selective adsorption capacity of the adsorbent and achieve efficient separation of target ions from solution, a novel ion imprinted chitosan composite membrane PVDF-(CTS-Cu/CMC)<inf>3</inf> was developed in this paper. The preparation of the imprinted membrane combined molecular imprinting technology with layer-by-layer self-assembly method, which could achieve selective s…	adsorption selectivity; chitosan; copper ions; layer-by-layer self-assembly; molecular imprinting technique	Adsorption; Composite membranes; Copper; Crosslinking; Ion selective membranes; Membrane technology; Metal ions; Molecular modeling; Reusability; Self assembly; Adsorption capacities; Adsorption properties; Adsorption selectivity; Copper ions; Imprinted membranes; Layer by layer self assembly; Layer-by-layer self-assembly; Membrane characteristics; Molecular imprinting techniques; Selective adsor…					Department of Education of Liaoning Province, (JYTMS20231492); Department of Education of Liaoning Province; Shenyang University, (2022YQ005); Shenyang University; National Natural Science Foundation of China, NSFC, (21406142); National Natural Science Foundation of China, NSFC	General Project of Basic Research Projects of Liaoning Provincial Department of Education in 2023 (JYTMS20231492); Shenyang University of Chemical Technology Outstanding Youth Program Project (2022YQ005). National Natural Science Foundation of China, Grant/Award Number: 21406142.	Özdemir, Güven, Biosorption of chromium(VI), cadmium(II) and copper(II) by Pantoea sp. TEM18, Chemical Engineering Journal, 102, 3, pp. 249-253, (2004); Moreira, Pedro M.G.P., A contribution to the mechanical characterization of cu ETP used in the electric motors industry, Materials Science Forum, 730-732, pp. 679-684, (2013); Talbot, Fabien J.T., Copper-Catalyzed Borylative Couplings with C−N El…	D. Xin; Shenyang University of Chemical Technology, College of Mechanical and Power Engineering, Shenyang, China; email: dongxin1106@syuct.edu.cn		John Wiley and Sons Inc						19447442		ENVPD		English	Environ Prog Sustainable Energy	Article	aip		Scopus	2-s2.0-105016256225
Bulin, C.; Zheng, R.; Guo, T.	Bulin, Chaoke Ke (56491149100); Zheng, Rongxiang (57847769700); Guo, Ting (57194275051)	56491149100; 57847769700; 57194275051	Fabrication of ion imprinted chitosan-polyethylene glycol-polyvinyl alcohol hybrid membrane for selective recovery of Nd(III)	2024	International Journal of Biological Macromolecules	282		136845			11	10.1016/j.ijbiomac.2024.136845	https://www.scopus.com/inward/record.uri?eid=2-s2.0-85207916711&doi=10.1016%2Fj.ijbiomac.2024.136845&partnerID=40&md5=87397a77a5970712f1c40df04937232b	College of Materials Science and Engineering, Inner Mongolia University of Science and Technology, Baotou, Nei Mongol, China; Inner Mongolia Key Laboratory of Advanced Ceramic Material and Devices, Baotou, Nei Mongol, China; Inner Mongolia University of Science and Technology, Baotou, Nei Mongol, China; College of Energy and Environment, Inner Mongolia University of Science and Technology, Baotou…	Bulin, Chaoke Ke, College of Materials Science and Engineering, Inner Mongolia University of Science and Technology, Baotou, Nei Mongol, China, Inner Mongolia Key Laboratory of Advanced Ceramic Material and Devices, Baotou, Nei Mongol, China, Inner Mongolia University of Science and Technology, Baotou, Nei Mongol, China; Zheng, Rongxiang, College of Materials Science and Engineering, Inner Mongol…	Reclamation of rare earths from secondary sources is in line with both environmental remediation and sustainable utilization of rare earth resources. Herein, neodymium Nd(III) imprinted polyethylene glycol-polyvinyl alcohol hybrid membrane (IIP-CS-PEG-PVA) with high selectivity, increased specific surface area, acid stability and easy recyclability was constructed using chitosan (CS) as functiona…	Chitosan-polyethylene glycol-polyvinyl alcohol; Ion imprinting; Nd(III)	Bioremediation; Ion selective membranes; Nafion membranes; Neodymium compounds; Chitosan-polyethylene glycol-polyvinyl alcohol; Environmental remediation; Hybrid membrane; Ion imprinted; Ion imprinting; Nd(III); Polyvinyls; Rare-earths; Secondary sources; Selective recovery; Chitosan; alcohol; chitosan; heavy metal; ion; lanthanide; lead; macrogol; polyvinyl alcohol; macrogol derivative; neodymiu…		alcohol, 64-17-5; chitosan, 9012-76-4; lead, 7439-92-1, 13966-28-4; macrogol, 25322-68-3; polyvinyl alcohol, 37380-95-3, 9002-89-5; neodymium, 7440-00-8; Chitosan; Membranes, Artificial; Neodymium; Polyethylene Glycols; Polyvinyl Alcohol; Water Pollutants, Chemical	IFS66V Fourier transformation infrared spectroscope; JSM-6701F field- emission scanning electron microscope, Jeol; Quantax75 EDX elemental spectroscope, Bruker; STA449C Thermogravimetric - Differential Thermal Analysis, Netzsch; X-ray photoelectron spectra, Kratos Axis Supra	Jeol; Bruker; Netzsch; Kratos Axis Supra	National Natural Science Foundation of China, NSFC, (22462023); National Natural Science Foundation of China, NSFC; Natural Science Foundation of Inner Mongolia Autonomous Region, (2023MS02016); Natural Science Foundation of Inner Mongolia Autonomous Region; (2023QNJS001, 2024QNJS037)	This work was supported by the Natural Science Foundation of China (22462023), Natural Science Foundation of Inner Mongolia Autonomous region (2023MS02016) and Fundamental Research Funds for Inner Mongolia University of Science & Technology (2023QNJS001, 2024QNJS037).	Chen, Yuehua, PH-Controlled Selective Separation of Neodymium (III) and Samarium (III) from Transition Metals with Carboxyl-Functionalized Ionic Liquids, ACS Sustainable Chemistry and Engineering, 3, 12, pp. 3167-3174, (2015); Zhou, Baolu, Global potential of rare earth resources and rare earth demand from clean technologies, Minerals, 7, 11, (2017); Yun, Yunbo, Valorization of rare earth element…	C. Bulin; College of Material Science and Engineering, Inner Mongolia University of Science and Technology, Baotou, 014010, China; email: quan820720@126.com		Elsevier B.V.						01418130		IJBMD	39471927	English	Int. J. Biol. Macromol.	Article	Final		Scopus	2-s2.0-85207916711
Li, W.; Xu, S.; Li, Z.; Liu, L.; Wang, Z.; Dai, X.	Li, Wenting (59638519500); Xu, Sheng (57820225600); Li, Zhenghao (59169402000); Liu, Lingli (57196095081); Wang, Zhenxi (36070909700); Dai, Xin (55620195400)	59638519500; 57820225600; 59169402000; 57196095081; 36070909700; 55620195400	A highly sensitive electrochemical Cd(ii) detector based on an ion-imprinted modified glassy carbon electrode	2024	New Journal of Chemistry	49	2		447	455	3	10.1039/d4nj04806g	https://www.scopus.com/inward/record.uri?eid=2-s2.0-85211617659&doi=10.1039%2Fd4nj04806g&partnerID=40&md5=78c2df68ff2a511cf4ae21c5f489b981	College of Sciences, Nanchang Institute of Technology, Nanchang, China	Li, Wenting, College of Sciences, Nanchang Institute of Technology, Nanchang, China; Xu, Sheng, College of Sciences, Nanchang Institute of Technology, Nanchang, China; Li, Zhenghao, College of Sciences, Nanchang Institute of Technology, Nanchang, China; Liu, Lingli, College of Sciences, Nanchang Institute of Technology, Nanchang, China; Wang, Zhenxi, College of Sciences, Nanchang Institute of Tec…	A sensitive electrochemical sensor based on ion-imprinted chitosan-graphene (CS/rGO-IIP) nanocomposites has been developed for the determination of Cd(II). The surface morphology of CS/rGO-IIP was studied via scanning electron microscopy (SEM), and the structure was analyzed using Fourier transform infrared spectroscopy (FTIR). Differential pulse anodic solution voltammetry (DPASV) was used to de…		Carbon electrodes; Electrochemical sensors; Glass membrane electrodes; Glassy carbon; Selenium compounds; Anodic solutions; Differential pulse; Electrochemicals; Fourier transform infrared; Graphenes; Ion imprinted; Modified glassy carbon electrode; Performance; Scanning electrons; Transform infrared spectroscopy; Fourier transform infrared spectroscopy; cadmium; chitosan; graphene; nanocomposite…		cadmium, 22537-48-0, 7440-43-9; chitosan, 9012-76-4			(GJJ190983); Natural Science Foundation of Henan Province, (20224BAB203024); Natural Science Foundation of Henan Province	This work was supported by the Jiangxi Provincial Department of Education Natural Science Foundation of China (GJJ190983); the Jiangxi Provincial Natural Science Foundation of China (20224BAB203024).	Environ Monit Assess, (2019); Genchi, Giuseppe, The effects of cadmium toxicity, International Journal of Environmental Research and Public Health, 17, 11, (2020); Charkiewicz, Angelika Edyta, Cadmium Toxicity and Health Effects—A Brief Summary, Molecules, 28, 18, (2023); Affum, Andrews Obeng, Total coliforms, arsenic and cadmium exposure through drinking water in the Western Region of Ghana: app…	S. Xu; College of Sciences, Nanchang Institute of Technology, Nanchang, 330099, China; email: xs2953@163.com; Z. Wang; College of Sciences, Nanchang Institute of Technology, Nanchang, 330099, China; email: wangzhenxi1978@126.com		Royal Society of Chemistry						11440546		NJCHE		English	New J. Chem.	Article	Final		Scopus	2-s2.0-85211617659
Su, H.; Ren, H.; Maimaitikelimu, X.; Xu, J.; Bian, F.; Wang, H.	Su, Haiwen (58030495400); Ren, Haoyu (58850861200); Maimaitikelimu, Xiayidan (59348650200); Xu, Jili (58683934200); Bian, Feika (57191830593); Wang, Huan (56647944900)	58030495400; 58850861200; 59348650200; 58683934200; 57191830593; 56647944900	Molecularly and ionically imprinted polymers-based chemical sensors in chemical assays	2024	Chemical Engineering Journal	499		156315			22	10.1016/j.cej.2024.156315	https://www.scopus.com/inward/record.uri?eid=2-s2.0-85205304923&doi=10.1016%2Fj.cej.2024.156315&partnerID=40&md5=6bd7974d9b29eb76974e6ed94b2202ee	Sun Yat-Sen University, Guangzhou, Guangdong, China; Department of Nephrology, Nanjing University of Chinese Medicine, Nanjing, Jiangsu, China; Department of Nephrology, Nanjing Drum Tower Hospital, Nanjing, Jiangsu, China; Wenzhou Medical University, Wenzhou, Zhejiang, China	Su, Haiwen, Sun Yat-Sen University, Guangzhou, Guangdong, China, Department of Nephrology, Nanjing University of Chinese Medicine, Nanjing, Jiangsu, China; Ren, Haoyu, Sun Yat-Sen University, Guangzhou, Guangdong, China; Maimaitikelimu, Xiayidan, Sun Yat-Sen University, Guangzhou, Guangdong, China; Xu, Jili, Sun Yat-Sen University, Guangzhou, Guangdong, China, Department of Nephrology, Nanjing Dr…	Chemical assays play an important role in environmental monitoring, disease diagnosis, and food safety, which rely on the design of sensitive, specific, and low-cost chemical sensors. Molecularly and ionically imprinting polymers (MIPs and IIPs) are synthetic polymer-based materials that mimic antibodies to bind with targets with high selectivity and strong affinity. Their unique properties make …	Biomimetic antibody; Chemical assay; Chemical sensor; Imprinted polymer; Specific adsorption	Activation energy; Chitosan; Chlorination; Conducting polymers; Coronavirus; Elastomers; Equilibrium constants; Hydrolysis; Ionization of gases; Ionomers; Ligands; Neurons; Photoionization; Photopolymerization; Plasma polymerization; Reaction rates; Silicones; Surface plasmon resonance; Thermosets; Biomimetic antibody; Carbon dots; CdTe; Chemical assay; Hydrogel beads; Imprinted polymers; Ion imp…					Jiangsu Provincial Key Research and Development Program, (BK20210009); Jiangsu Provincial Key Research and Development Program; (JQX22002); Basic and Applied Basic Research Foundation of Guangdong Province, (2023A1515011986); Basic and Applied Basic Research Foundation of Guangdong Province; (FTWS2022013, FTWS2023080); National Natural Science Foundation of China, NSFC, (82471164, 82102181, 22302…	This work was supported by the National Natural Science Foundation of China (22302231, 82471164, 82102181), the Guangdong Basic and Applied Basic Research Foundation (2023A1515011986), the Key Research and Development Project of Jiangsu Province (BK20210009), the Nanjing health science and technology development project for Distinguished Young Scholars (JQX22002), and the Futian Healthcare Resear…	Du, Mengran, Geology, environment, and life in the deepest part of the world's oceans, Innovation, 2, 2, (2021); Zhang, Qiang, Stimuli-Responsive Polymers for Sensing and Reacting to Environmental Conditions, Progress in Polymer Science, 116, (2021); Rahman, Sultana, Molecularly imprinted polymers (MIPs) combined with nanomaterials as electrochemical sensing applications for environmental polluta…	F. Bian; Zhejiang Key Laboratory of Intelligent Cancer Biomarker Discovery and Translation, the First Affiliated Hospital, Wenzhou Medical University, Wenzhou, 325035, China; email: bianfeika@wmu.edu.cn		Elsevier B.V.						13858947		CMEJA		English	Chem. Eng. J.	Review	Final		Scopus	2-s2.0-85205304923
Zhang, J.; Dang, W.; Peng, Q.; Li, Y.; Xu, Y.; Liu, D.; Wei, J.	Zhang, Jingjing (57204018411); Dang, Wanping (57194273665); Peng, Qi (59177430600); Li, Yang (57195297727); Xu, Yangzhenhua (59177739200); Liu, Debing (51864358800); Wei, Junya (57192300447)	57204018411; 57194273665; 59177430600; 57195297727; 59177739200; 51864358800; 57192300447	Dual signal amplification sensor based on imprint-modified DNA for high-sensitivity detection of copper ions	2024	Microchemical Journal	205		111288			3	10.1016/j.microc.2024.111288	https://www.scopus.com/inward/record.uri?eid=2-s2.0-85199557385&doi=10.1016%2Fj.microc.2024.111288&partnerID=40&md5=03eb68bd2e96bc826576f3c818273554	School of Tropical Agriculture and Forestry, Hainan University, Haikou, Hainan, China; Tropical crops Genetic Resources Institute, Academy of Tropical Agriculture Sciences of China, Danzhou, Hainan, China	Zhang, Jingjing, School of Tropical Agriculture and Forestry, Hainan University, Haikou, Hainan, China; Dang, Wanping, School of Tropical Agriculture and Forestry, Hainan University, Haikou, Hainan, China; Peng, Qi, School of Tropical Agriculture and Forestry, Hainan University, Haikou, Hainan, China; Li, Yang, School of Tropical Agriculture and Forestry, Hainan University, Haikou, Hainan, China;…	In order to improve the sensitivity of ion imprinted electrochemical (IIE) sensor to detect copper ions, a novel dual signal amplification (DSA) sensor was proposed using deoxyribonucleic acid (DNA) modified IIE sensor. Chitosan (CS) was used as a functional monomer for IIE sensor. The IIE sensor was prepared by mixing copper ion templates with CS and removing the templates. Gold nanoparticles (A…	Cu2+ detection; Dual signal amplification; Electrochemical biosensor; High sensitivity						Key Research and Development Project of Hainan Province, (ZDYF2023GXJS159, No.ZDYF2023GXJS159); Natural Science Foundation of Hainan Province, (222MS008)	This work was supported by the Key Project of Research and Development in Hainan Province (Grant No. ZDYF2023GXJS159 ), and the Natural Science Foundation of Hainan Province (Grant No. 222MS008 ).	Cao, Fengjing, Laser-induced breakdown spectroscopy mediated amplification sensor for copper (Ⅱ) ions detection using click chemistry, Sensors and Actuators B: Chemical, 371, (2022); Yang, Shasha, Development of miniature self-powered single-chamber microbial fuel cell and its response mechanism to copper ions in high and trace concentration, Science of the Total Environment, 834, (2022); Wu, Xia…	J. Zhang; Tropical Agriculture and Forestry, School of Information and Communication Engineering, Hainan University, Danzhou, 571737, China; email: 993958@hainanu.edu.cn		Elsevier Inc.						0026265X		MICJA		English	Microchem. J.	Article	Final		Scopus	2-s2.0-85199557385
Yousefi Limaee, N.; Rouhani, S.; Kamandi, R.	Yousefi Limaee, Nargess (55664726100); Rouhani, Shohre (60143424000); Kamandi, Ramtin (57224075533)	55664726100; 60143424000; 57224075533	Highly selective and sensitive colorimetric chemosensor using PVA/chitosan ion-imprinted nanofibers for copper ion detection and removal	2024	Heliyon	10	15	e35193			5	10.1016/j.heliyon.2024.e35193	https://www.scopus.com/inward/record.uri?eid=2-s2.0-85199793660&doi=10.1016%2Fj.heliyon.2024.e35193&partnerID=40&md5=d0ddb0b00a03d498a178aa4fe7d5240d	Department of Environmental Research, Institute for Color Science and Technology, Tehran, Iran; Department of Organic Colorants, Institute for Color Science and Technology, Tehran, Iran; Institute for Color Science and Technology, Tehran, Iran	Yousefi Limaee, Nargess, Department of Environmental Research, Institute for Color Science and Technology, Tehran, Iran; Rouhani, Shohre, Department of Organic Colorants, Institute for Color Science and Technology, Tehran, Iran, Institute for Color Science and Technology, Tehran, Iran; Kamandi, Ramtin, Department of Environmental Research, Institute for Color Science and Technology, Tehran, Iran	Herein, a highly efficient colorimetric chemosensor incorporating ion-imprinted electrospun nanofiber was developed for the removal and detection of Cu2+ ions. In this regard, PVA/chitosan composites were used as the polymeric matrix, and 1-(2-pyridylazo)-2-naphthol was employed for complex formation. The prepared naked-eye sensor was characterized using Fourier transform infrared spectroscopy, e…	Adsorption; Colorimetric chemosensor; Cu (II)-Imprinted polymer; Naked-eye detection; Nanofiber; PVA/Chitosan								Lou, Congcong, Dual-function sensor based on NH2-MIL-101(Fe)@Cu/CeO2 nanozyme for colorimetric and fluorescence detection of heavy metals, Colloids and Surfaces A: Physicochemical and Engineering Aspects, 677, (2023); Yang, Hua, Investigation of Relative Humidity Sensing Using Tapered No-Core Fiber Coated with Graphene Oxide Film, IEEE Access, 8, pp. 220755-220761, (2020); Wang, Fan, Controlled s…	N. Yousefi-Limaee; Department of Environmental Research, Institute for Color Science and Technology, Tehran, Iran; email: yousefi-n@icrc.ac.ir		Elsevier Ltd						24058440				English	Heliyon	Retracted	Final	All Open Access; Gold Open Access; Green Accepted Open Access; Green Open Access	Scopus	2-s2.0-85199793660
Yang, X.; Liu, W.; Han, P.; You, Y.; Lv, J.; Zhang, X.; Qin, Z.; Yin, X.	Yang, Xubing (57928756800); Liu, Wei (59204215400); Han, Pengfei (57218171114); You, Yin (59203641200); Lv, Ju (57193711261); Zhang, Xinyue (58139953100); Qin, Ziyu (57190885756); Yin, Xueqiong (8671144000)	57928756800; 59204215400; 57218171114; 59203641200; 57193711261; 58139953100; 57190885756; 8671144000	Antimicrobial ion-imprinted chitosan-derived hydrogel with quaternary ammonium and thermoresponsive components for UO22+ adsorption	2024	International Journal of Biological Macromolecules	275		133532			11	10.1016/j.ijbiomac.2024.133532	https://www.scopus.com/inward/record.uri?eid=2-s2.0-85197502722&doi=10.1016%2Fj.ijbiomac.2024.133532&partnerID=40&md5=0455c696d7b18d0deefda4b65d7f58bd	Hainan University, Haikou, Hainan, China	Yang, Xubing, Hainan University, Haikou, Hainan, China; Liu, Wei, Hainan University, Haikou, Hainan, China; Han, Pengfei, Hainan University, Haikou, Hainan, China; You, Yin, Hainan University, Haikou, Hainan, China; Lv, Ju, Hainan University, Haikou, Hainan, China; Zhang, Xinyue, Hainan University, Haikou, Hainan, China; Qin, Ziyu, Hainan University, Haikou, Hainan, China; Yin, Xueqiong, Hainan U…	Uranium recovery from wastewater or seawater is important for both pollution control and uranium supply. Due to the complexity of the water body, it requires that the adsorbent should not only be highly efficient for selective adsorption but also have good antimicrobial properties. In this study, an antimicrobial thermosensitive hydrogel (UITAC) for uranium adsorption was prepared by one-step ion…	Antimicrobial material; Chitosan; Hydrogel; Uranium adsorption	Adsorption; Chemicals removal (water treatment); Chlorine compounds; Escherichia coli; Free energy; Gibbs free energy; Hydrogels; Metal ions; Uranium; Uranium dioxide; Water pollution; Adsorption capacities; Anti-microbial properties; Antimicrobial materials; Ion imprinted; Quaternary ammonium; Selective adsorption; Thermo-responsive; Uranium adsorption; Uranium supplies; Waterbodies; Chitosan; a…		ammonia, 14798-03-9, 51847-23-5, 7664-41-7; chitosan, 9012-76-4; iron, 14093-02-8, 53858-86-9, 7439-89-6; trimethylammonium salt derivative, 16962-53-1; uranium, 7440-61-1; uranium dioxide, 1344-57-6; Anti-Bacterial Agents; Anti-Infective Agents; Chitosan; Hydrogels; Quaternary Ammonium Compounds; Uranium; Uranium Compounds; uranium dioxide			Hainan University, HU; National Natural Science Foundation of China, NSFC, (22265011); National Natural Science Foundation of China, NSFC; (Qhyb2023-14)	This research was financially funded by the National Natural Science Foundation of China ( 22265011 ) and Hainan Province Graduate Innovation Research Project ( Qhyb2023-14 ). The authors also appreciate the supports from the Analytical and testing center of Hainan University.	Zhao, Lei, Advances in pretreatment of lignocellulosic biomass for bioenergy production: Challenges and perspectives, Bioresource Technology, 343, (2022); Feng, Shiwei, Highly efficient extraction of uranium from seawater by natural marine crab carapace, Chemical Engineering Journal, 430, (2022); Redko, Vladyslav, Environmental impacts of 5-year plastic waste deposition on municipal waste landfil…	X. Yin; Hainan Provincial Fine Chemical Engineering Research Center, Hainan University, Haikou, 58th Renmin Road, Hainan, China; email: yxq88@hotmail.com		Elsevier B.V.						01418130		IJBMD	38945327	English	Int. J. Biol. Macromol.	Article	Final		Scopus	2-s2.0-85197502722
Zhang, L.; He, H.; Zhang, S.; Xiong, Y.; Pan, R.; Yang, W.	Zhang, Lijie (57197782871); He, Hongbin (59233803300); Zhang, Shangpu (59233294300); Xiong, Yanling (55125451700); Pan, Rui (57215574879); Yang, Wenglong (8072776400)	57197782871; 59233803300; 59233294300; 55125451700; 57215574879; 8072776400	Highly Sensitive Optical Fiber MZI Sensor for Specific Detection of Trace Pb2+ Ion Concentration	2024	Photonics	11	7	631			8	10.3390/photonics11070631	https://www.scopus.com/inward/record.uri?eid=2-s2.0-85199537039&doi=10.3390%2Fphotonics11070631&partnerID=40&md5=012737b22eca818d94c831c9dc6b74aa	College of Construction Engineering, Jilin University, Changchun, Jilin, China; Heilongjiang Provincial Flood and Drought Disaster Prevention and Support Center, Harbin, China; Harbin University of Science and Technology, Harbin, Heilongjiang, China; School of Measurement and Communication Engineering, Harbin University of Science and Technology, Harbin, Heilongjiang, China	Zhang, Lijie, College of Construction Engineering, Jilin University, Changchun, Jilin, China; He, Hongbin, Heilongjiang Provincial Flood and Drought Disaster Prevention and Support Center, Harbin, China; Zhang, Shangpu, Harbin University of Science and Technology, Harbin, Heilongjiang, China, School of Measurement and Communication Engineering, Harbin University of Science and Technology, Harbin,…	A novel chitosan (CS) functionalized optical fiber sensor with a bullet-shaped hollow cavity was proposed in this work for the trace concentration of Pb2+ ion detection in the water environment. The sensor is an optical fiber Mach–Zehnder interferometer (MZI), which consists of a sequentially spliced bullet-shaped hollow-core fiber (HCF), thin-core fiber, and another piece of spliced bullet-shape…	bullet-shaped hollow cavity; highly sensitive; optical fiber sensor; specific detection; trace Pb2+ ion concentration						National Key Research and Development Program of China, NKRDPC, (2019YFC1804802); (LBH-Z22193)	This work was supported in part by the National Key R&D Program of China (No. 2019YFC1804802) and the Natural Science Foundation for Post-doctoral Scientists of Heilongjiang Province (Grant No. LBH-Z22193).	Zhang, Lijie, Cu2+-imprinted optical fiber SPR sensor for intelligent recognition, Optics Express, 30, 25, pp. 45525-45537, (2022); Mosai, Alseno K., The recovery of Platinum (IV) from aqueous solutions by hydrazine-functionalised zeolite, Minerals Engineering, 131, pp. 304-312, (2019); Ahmed, Zahoor, Moving towards a sustainable environment: The dynamic linkage between natural resources, human c…	H. He; Heilongjiang Provincial Flood and Drought Disaster Prevention and Support Center, Harbin, 150001, China; email: hljslthhb@163.com		Multidisciplinary Digital Publishing Institute (MDPI)										English	Photonics	Article	Final	All Open Access; Gold Open Access; Green Accepted Open Access; Green Open Access	Scopus	2-s2.0-85199537039
Rybak, A.; Rybak, A.; Boncel, S.; Kolanowska, A.; Jakóbik-Kolon, A.; Bok-Badura, J.; Kaszuwara, W.	Rybak, Aleksandra (6701914476); Rybak, Aurelia (57190377340); Boncel, Sławomir (14625067300); Kolanowska, Anna (57188767945); Jakóbik-Kolon, Agata (18037333700); Bok-Badura, Joanna (56875457800); Kaszuwara, Waldemar (6603593630)	6701914476; 57190377340; 14625067300; 57188767945; 18037333700; 56875457800; 6603593630	Modern Rare Earth Imprinted Membranes for the Recovery of Rare Earth Metal Ions from Coal Fly Ash Extracts	2024	Materials	17	13	3087			9	10.3390/ma17133087	https://www.scopus.com/inward/record.uri?eid=2-s2.0-85198332214&doi=10.3390%2Fma17133087&partnerID=40&md5=3bbf47ee9177e84bc66cf397f601dc69	Department of Physical Chemistry and Technology of Polymers, Silesian University of Technology, Gliwice, Silesian, Poland; Department of Electrical Engineering and Automation in Industry, Silesian University of Technology, Gliwice, Silesian, Poland; Department of Organic Chemistry, Silesian University of Technology, Gliwice, Silesian, Poland; Faculty of Science and Technology, Uniwersytet Śląski …	Rybak, Aleksandra, Department of Physical Chemistry and Technology of Polymers, Silesian University of Technology, Gliwice, Silesian, Poland; Rybak, Aurelia, Department of Electrical Engineering and Automation in Industry, Silesian University of Technology, Gliwice, Silesian, Poland; Boncel, Sławomir, Department of Organic Chemistry, Silesian University of Technology, Gliwice, Silesian, Poland; K…	The need to identify secondary sources of REEs and their recovery has led to the search for new methods and materials. In this study, a novel type of ion-imprinted adsorption membranes based on modified chitosan was synthesized. Their application for the recovery of chosen REEs from synthetic coal fly ash extracts was analyzed. The examined membranes were analyzed in terms of adsorption kinetics,…	adsorptive materials; coal fly ashes; ion-imprinted polymers; REE recovery	Adsorption; Coal; Coal ash; Fly ash; Membranes; Metal recovery; Rare earths; Adsorptive materials; Coal fly ash; Imprinted membranes; Ion imprinted polymer; Methods and materials; Rare earth metal ions; Rare-earths; REE recovery; Secondary sources; Synthesised; Metal ions					Narodowe Centrum Badań i Rozwoju, NCBR, (NOR/SGS/MOHMARER/0284/2020-00)	This research was funded by Norway Grants 2014\u20132021 via the National Centre for Research and Development, grant number NOR/SGS/MOHMARER/0284/2020-00.	Balaram, Vysetti, Rare earth elements: A review of applications, occurrence, exploration, analysis, recycling, and environmental impact, Geoscience Frontiers, 10, 4, pp. 1285-1303, (2019); Taggart, Ross K., Effects of roasting additives and leaching parameters on the extraction of rare earth elements from coal fly ash, International Journal of Coal Geology, 196, pp. 106-114, (2018); Groundwater a…	A. Rybak; Department of Physical Chemistry and Technology of Polymers, Faculty of Chemistry, Silesian University of Technology, Gliwice, 44-100, Poland; email: aleksandra.rybak@polsl.pl		Multidisciplinary Digital Publishing Institute (MDPI)										English	Mater.	Article	Final	All Open Access; Gold Open Access; Green Accepted Open Access; Green Open Access	Scopus	2-s2.0-85198332214
Xu, J.; Chen, P.	Xu, Jiaqi (59883114000); Chen, Pan (54388048300)	59883114000; 54388048300	Selective biosorption of Li+ in aqueous solution by lithium ion-imprinted material on the surface of chitosan/attapulgite	2024	International Journal of Biological Macromolecules	273		133150			8	10.1016/j.ijbiomac.2024.133150	https://www.scopus.com/inward/record.uri?eid=2-s2.0-85195842266&doi=10.1016%2Fj.ijbiomac.2024.133150&partnerID=40&md5=1b80cdd3c8b889ba7a53a438631ef7ff	Central South University, Changsha, Hunan, China; College of Materials Science and Engineering, Sichuan University, Chengdu, Sichuan, China	Xu, Jiaqi, Central South University, Changsha, Hunan, China; Chen, Pan, College of Materials Science and Engineering, Sichuan University, Chengdu, Sichuan, China	The extraction of Li+ from liquid lithium resources is a pivotal focus of current research endeavors. Attapulgite (ATP), characterized by its distinctive layered structure and inherent ion exchange properties, emerges as an exceptional material for fabricating lithium-ion sieve. Ion-imprinted chitosan/ATP composite materials are successfully synthesized, demonstrating efficacy in selectively abso…	Attapulgite; Ion-imprinted materials; lithium-ion sieve	Adsorption; Chitosan; Ion exchange; Ions; Lithium; Pore structure; Sieves; Adsorption capacities; Attapulgites; Imprinted materials; Ion imprinted; Ion sieve; Ion-imprinted material; Li +; Liquid lithium; Lithium ions; Lithium-ion sieve; Chemisorption; attapulgite; lithium ion; chitosan; ion; lithium; magnesium derivative; silicon derivative; water; adsorption kinetics; Article; chemical composit…		attapulgite, 12174-11-7, 12408-47-8, 12511-31-8, 1327-43-1, 64418-16-2; lithium ion, 17341-24-1; chitosan, 9012-76-4; lithium, 7439-93-2; water, 7732-18-5; attapulgite; Chitosan; Ions; Lithium; Magnesium Compounds; Silicon Compounds; Solutions; Water; Water Pollutants, Chemical			National Natural Science Foundation of China, NSFC, (2023YFC2908305, 52074357); National Natural Science Foundation of China, NSFC; Natural Science Foundation of Sichuan Province, (24NSFSC1323); Natural Science Foundation of Sichuan Province; Natural Science Foundation of Hunan Province, (2022JJ30713); Natural Science Foundation of Hunan Province	The authors acknowledge the support of the Natural Science Foundation of China (2023YFC2908305), the National Natural Science Foundation of China (52074357), the Sichuan Natural Science Foundation, China (24NSFSC1323)\uFF0Cthe Hunan Natural Science Foundation, China (2022JJ30713). The authors also acknowledge the anonymous reviewers of the journal, who have provided us with many insightful sugges…	Masias, Alvaro G., Elastic, plastic, and creep mechanical properties of lithium metal, Journal of Materials Science, 54, 3, pp. 2585-2600, (2019); Hu, Jiangtao, A Lithium Feedstock Pathway: Coupled Electrochemical Extraction and Direct Battery Materials Manufacturing, ACS Energy Letters, 7, 8, pp. 2420-2427, (2022); Swain, Basudev, Recovery and recycling of lithium: A review, Separation and Purif…	P. Chen; College of Materials Science and Engineering, Sichuan University, Chengdu, 610064, China; email: chenpanscu@163.com		Elsevier B.V.						01418130		IJBMD	38878930	English	Int. J. Biol. Macromol.	Article	Final		Scopus	2-s2.0-85195842266
Al-Anazi, M.; Ibrahim, M.M.; Al-Fawwaz, A.; Elsayed, N.H.; Albalawi, M.; Alhawiti, A.; Al-Anazi, W.; Monier, M.	Al-Anazi, Menier (57204904313); Ibrahim, Mohammad M. (55413614900); Al-Fawwaz, A. T. (57202960394); Elsayed, Nadia H. (58626561400); Albalawi, Mody (59164770200); Alhawiti, Aliyah S. (57192997404); Al-Anazi, Wejdan (58179281900); Monier, Mohammed (26423933500)	57204904313; 55413614900; 57202960394; 58626561400; 59164770200; 57192997404; 58179281900; 26423933500	Selective uranyl ion-imprinting with clickable amidoxime-functionalized pullulan	2024	International Journal of Biological Macromolecules	273		132780			6	10.1016/j.ijbiomac.2024.132780	https://www.scopus.com/inward/record.uri?eid=2-s2.0-85195511654&doi=10.1016%2Fj.ijbiomac.2024.132780&partnerID=40&md5=1f6349bf153da9c7221fd43f97b0c67e	Department of Chemistry, University of Tabuk, Tabuk, Tabuk, Saudi Arabia; Department of Chemistry, Al Al-Bayt University, Mafraq, Al-Mafraq, Jordan; Department of Biological Sciences, Al Al-Bayt University, Mafraq, Al-Mafraq, Jordan; Department of Biochemistry, University of Tabuk, Tabuk, Tabuk, Saudi Arabia; Department of Computer Science, University of Tabuk, Tabuk, Tabuk, Saudi Arabia; Departm…	Al-Anazi, Menier, Department of Chemistry, University of Tabuk, Tabuk, Tabuk, Saudi Arabia; Ibrahim, Mohammad M., Department of Chemistry, Al Al-Bayt University, Mafraq, Al-Mafraq, Jordan; Al-Fawwaz, A. T., Department of Biological Sciences, Al Al-Bayt University, Mafraq, Al-Mafraq, Jordan; Elsayed, Nadia H., Department of Chemistry, University of Tabuk, Tabuk, Tabuk, Saudi Arabia; Albalawi, Mody…	Manufacturing a highly effective sorbent for removing UO<inf>2</inf>2+ ions from aqueous effluents is vital for safeguarding the environment and recovering valuable resources. This research presents an innovative strategy employing adsorbents derived from pullulan, specifically tailored with furfuryl-amidoxime (FAO), to improve their affinity for UO<inf>2</inf>2+ ions. The formation of a UO<inf>2…	Amidoxime; Click reaction; Pullulan	Adsorption; Effluents; Fourier transform infrared spectroscopy; Heavy metals; Scanning electron microscopy; Textures; Uranium dioxide; Amidoxime; Aqueous effluent; Click reaction; Diels-Alder cyclization; Functionalized; Innovative strategies; Ion imprinted; Ion imprinting; Pullulans; Uranyl ions; Ions; chitosan; heavy metal; microsphere; polyvinyl alcohol; pullulan; amidoxime; glucan; ion; oxime…		chitosan, 9012-76-4; polyvinyl alcohol, 37380-95-3, 9002-89-5; pullulan, 9057-02-7; glucan, 9012-72-0, 9037-91-6; uranium, 7440-61-1; amidoxime; Glucans; Ions; Oximes; pullulan; Uranium; Water Pollutants, Chemical	UV–Vis UV 2450, Shimadzu	Shimadzu	University of Tabuk, (RGP S-1443-0088); University of Tabuk	The authors extend their appreciation to the Deanship of Scientific Research at University of Tabuk for funding this work through research group number RGP S-1443-0088 .	Markard, Jochen, Destined for decline? Examining nuclear energy from a technological innovation systems perspective, Energy Research and Social Science, 67, (2020); Neumann, Anne F., Democratic quality and nuclear power: Reviewing the global determinants for the introduction of nuclear energy in 166 countries, Energy Research and Social Science, 63, (2020); Odonkor, Stephen T., An assessment of p…	M. Al-Anazi; Department of Chemistry, Faculty of Science, University of Tabuk, Tabuk, 71491, Saudi Arabia; email: Mn.alenazi@ut.edu.sa		Elsevier B.V.						01418130		IJBMD	38825291	English	Int. J. Biol. Macromol.	Article	Final		Scopus	2-s2.0-85195511654
Elsayed, N.H.; Alamrani, N.A.; Alatawi, R.A.S.; Al-Anazi, M.; Alenazi, D.A.K.; Alhawiti, A.; Almutairi, A.M.; Al-Anazi, W.; Monier, M.	Elsayed, Nadia H. (58626561400); Alamrani, Nasser A. (57209199003); Alatawi, Raedah Aiyed Suliman (56538601500); Al-Anazi, Menier (57204904313); Alenazi, Duna Abdul Kaream (57191412105); Alhawiti, Aliyah S. (57192997404); Almutairi, Abeer M. (58096089000); Al-Anazi, Wejdan (58179281900); Monier, Mohammed (26423933500)	58626561400; 57209199003; 56538601500; 57204904313; 57191412105; 57192997404; 58096089000; 58179281900; 26423933500	Ion-imprinted aminoguanidine-chitosan for selective recognition of lanthanum (III) from wastewater	2024	International Journal of Biological Macromolecules	270		132193			6	10.1016/j.ijbiomac.2024.132193	https://www.scopus.com/inward/record.uri?eid=2-s2.0-85192966941&doi=10.1016%2Fj.ijbiomac.2024.132193&partnerID=40&md5=a678fe070254ede2dc093bcdfb6f4800	Department of Chemistry, University of Tabuk, Tabuk, Tabuk, Saudi Arabia; Department of Physics, University of Tabuk, Tabuk, Tabuk, Saudi Arabia; Department of Computer Science, University of Tabuk, Tabuk, Tabuk, Saudi Arabia; Department of Chemistry, Faculty of Science, Mansoura, Dakahlia, Egypt	Elsayed, Nadia H., Department of Chemistry, University of Tabuk, Tabuk, Tabuk, Saudi Arabia; Alamrani, Nasser A., Department of Chemistry, University of Tabuk, Tabuk, Tabuk, Saudi Arabia; Alatawi, Raedah Aiyed Suliman, Department of Chemistry, University of Tabuk, Tabuk, Tabuk, Saudi Arabia; Al-Anazi, Menier, Department of Chemistry, University of Tabuk, Tabuk, Tabuk, Saudi Arabia; Alenazi, Duna …	Developing a sorbent for the removal of La3+ ions from wastewater offers significant environmental and economic advantages. This study employed an ion-imprinting process to integrate La3+ ions into a newly developed derivative of aminoguanidine-chitosan (AGCS), synthesized via an innovative method. The process initiated with the modification of chitosan by attaching cyanoacetyl groups through ami…	Aminoguanidine; Ion-imprinting; Lanthanum ions	Amides; Biopolymers; Chelation; Ions; Lanthanum compounds; Aminoguanidine; Economic advantages; Imprinting process; Ion imprinted; Ion imprinting; La 3+; Lanthanum ions; Lanthanum(III); Selective recognition; Synthesised; Chitosan; aminoguanidine; biopolymer; chitosan; epichlorohydrin; ion; lanthanum; guanidine derivative; Article; atomic absorption spectrometry; binding affinity; bioremediation;…		aminoguanidine, 1068-42-4, 2582-30-1, 79-17-4; chitosan, 9012-76-4; epichlorohydrin, 106-89-8; lanthanum, 16096-89-2, 7439-91-0; Chitosan; Guanidines; Ions; Lanthanum; pimagedine; Wastewater; Water Pollutants, Chemical	UV-1280, Shimadzu	Shimadzu	University of Tabuk, (S-1444-0046); University of Tabuk	The authors extend their appreciation to the Deanship of Research and Graduate Studies at University of Tabuk for funding this work through Research no. S-1444-0046 .	Sci Technol Rev, (2022); Sethurajan, Manivannan, Recent advances on hydrometallurgical recovery of critical and precious elements from end of life electronic wastes - a review, Critical Reviews in Environmental Science and Technology, 49, 3, pp. 212-275, (2019); Chen, Ziying, Recent advances in selective separation technologies of rare earth elements: a review, Journal of Environmental Chemical E…	N.H. Elsayed; Department of Chemistry, Faculty of Science, University of Tabuk, Tabuk, 71421, Saudi Arabia; email: nhussein@ut.edu.sa		Elsevier B.V.						01418130		IJBMD	38723816	English	Int. J. Biol. Macromol.	Article	Final		Scopus	2-s2.0-85192966941
Fu, D.; Wang, G.; Zhao, L.; Hong, Y.; Yang, B.; Cheng, H.	Fu, Dongxue (58569948800); Wang, Guifang (57299507400); Zhao, Li (57216600932); Hong, Yuwen (57373820400); Yang, Baoming (58831035100); Cheng, Huiling (56091257500)	58569948800; 57299507400; 57216600932; 57373820400; 58831035100; 56091257500	Design of ion-imprinted amino-modified chitosan for selective chromium (Ⅲ) ion removal	2024	Separation and Purification Technology	336		126341			16	10.1016/j.seppur.2024.126341	https://www.scopus.com/inward/record.uri?eid=2-s2.0-85182911183&doi=10.1016%2Fj.seppur.2024.126341&partnerID=40&md5=829f3382b98ec1237940aaad05d7c00a	School of Kunming, Kunming University of Science and Technology, Kunming, Yunnan, China	Fu, Dongxue, School of Kunming, Kunming University of Science and Technology, Kunming, Yunnan, China; Wang, Guifang, School of Kunming, Kunming University of Science and Technology, Kunming, Yunnan, China; Zhao, Li, School of Kunming, Kunming University of Science and Technology, Kunming, Yunnan, China; Hong, Yuwen, School of Kunming, Kunming University of Science and Technology, Kunming, Yunnan,…	Green ion-imprinting technique was applied to construct a Cr(III) ion-imprinted absorbent material from an amino functionalized chitosan derivative. First, nitrogenous organic compounds (GACS) as functional monomer is synthesized by a Schiff base reaction followed by a grafting reaction. In the end, imprinting was completed by cross-linking with epichlorohydrin (ECH) in aqueous media and eluting …	Aqueous-phase synthesis; Chitosan; Chromium (Ⅲ) ions; Ion-imprinting						National Natural Science Foundation of China, NSFC, (21764008); National Natural Science Foundation of China, NSFC	This work was supported by the National Natural Science Foundation of China (No. 21764008 ).	Trzonkowska, Laura, Studies on the effect of functional monomer and porogen on the properties of ion imprinted polymers based on Cr(III)-1,10-phenanthroline complex designed for selective removal of Cr(III) ions, Reactive and Functional Polymers, 117, pp. 131-139, (2017); Zhai, Qilin, A potential industrial waste-waste synchronous treatment scheme of utilizing copper slag flotation tailings to re…	H. Cheng; School of Kunming, University of Science and Technology, Kunming, 650500, China; email: ynchenghl@163.com		Elsevier B.V.						13835866		SPUTF		English	Sep. Purif. Technol.	Article	Final		Scopus	2-s2.0-85182911183
Wang, H.; Zhou, L.; Ao, X.; Huang, G.; Liu, Y.; Ouyang, J.; Adesina, A.A.	Wang, Huamin (58960297200); Zhou, Limin (57218664186); Ao, Xianqian (57817712500); Huang, Guolin (7403424650); Liu, Yanlin (57487631300); Ouyang, Jinbo (56115723200); Adesina, Adesoji Adediran (35564888500)	58960297200; 57218664186; 57817712500; 7403424650; 57487631300; 56115723200; 35564888500	Ion-imprinted macroporous polyethyleneimine incorporated chitosan/layered hydrotalcite foams for the selective biosorption of U(VI) ions	2024	International Journal of Biological Macromolecules	266		131113			10	10.1016/j.ijbiomac.2024.131113	https://www.scopus.com/inward/record.uri?eid=2-s2.0-85188962349&doi=10.1016%2Fj.ijbiomac.2024.131113&partnerID=40&md5=d9a0ccaea99546f19a5429e12377a024	East China University of Technology, Fuzhou, Jiangxi, China; State Key Laboratory for Nuclear Resources and Environment, East China University of Technology, Fuzhou, Jiangxi, China; ATODATECH LLC Camarillo, California, United States	Wang, Huamin, East China University of Technology, Fuzhou, Jiangxi, China; Zhou, Limin, East China University of Technology, Fuzhou, Jiangxi, China, State Key Laboratory for Nuclear Resources and Environment, East China University of Technology, Fuzhou, Jiangxi, China; Ao, Xianqian, East China University of Technology, Fuzhou, Jiangxi, China; Huang, Guolin, East China University of Technology, Fu…	In order to prevent uranium pollution and recovery uranium resources, it was necessary to find a highly efficient adsorbent for radioactive wastewater treatment. Herein, U(VI) imprinted polyethyleneimine (PEI) incorporated chitosan/layered hydrotalcite composite foam (IPCL) was synthesized by combining ion-imprinting and freeze-drying techniques. IPCL has a high amino/imino content and an ultrali…	Chitosan; Mg-Al-CO3-LDH; U(VI) adsorption	Chitosan; Foams; Ion exchange; Ions; Pollution control; Radioactivity; Uranium compounds; Wastewater treatment; Hydrotalcites; Ion imprinted; Ion imprinting; Macroporous; Mg-al-CO3-LDH; Poly(ethyleneimine); Radioactive wastewater; U(VI) adsorption; Uranium pollution; Uranium resources; Adsorption; adsorbent; aluminum nitrate; chitosan; epichlorohydrin; hydrotalcite; ion; lactate dehydrogenase; ma…		aluminum nitrate, 13473-90-0; chitosan, 9012-76-4; epichlorohydrin, 106-89-8; hydrotalcite, 12304-65-3; lactate dehydrogenase, 9001-60-9; lactate dehydrogenase A; polyethyleneimine, 74913-72-7; sodium carbonate, 15491-24-4, 34431-51-1, 497-19-8, 7542-12-3; sodium hydroxide, 1310-73-2; uranium, 7440-61-1; uranyl nitrate, 10102-06-4, 36478-76-9; aluminum hydroxide, 1330-44-5, 20257-20-9, 21645-51-2…	Bruker D8 Advance, Bruker; ESCALAB 250, Thermo; Hitachi S-4500, Hitachi; Magna-550, Magna; Zetasizer Nano ZS, Malvern	Bruker; Thermo; Hitachi; Magna; Malvern	National Natural Science Foundation of China, NSFC, (22176032, 22178054); National Natural Science Foundation of China, NSFC; (20212ACB203002); (20232BBH80015)	This work is financially supported by Natural Science Foundation of China (22176032; 22178054), the Key Project of Natural Science Foundation of Jiangxi (20212ACB203002) and International Cooperation Project of Jiangxi (20232BBH80015).	Liu, Wenjie, Adsorption of uranium by chitosan/Chlorella pyrenoidosa composite adsorbent bearing phosphate ligand, Chemosphere, 287, (2022); Li, Yan, Ultrahigh efficient and selective adsorption of U(VI) with amino acids-modified magnetic chitosan biosorbents: Performance and mechanism, International Journal of Biological Macromolecules, 214, pp. 54-66, (2022); Sun, Yanbing, Ultralight carbon aer…	; G. Huang; Jiangxi Province Key Laboratory of Synthetic Chemistry, East China University of Technology, Nanchang, 330013, China; email: guolinhuang@sina.com		Elsevier B.V.						01418130		IJBMD	38531524	English	Int. J. Biol. Macromol.	Article	Final		Scopus	2-s2.0-85188962349
Ismail, Y.H.; Wang, K.; Al Shehhi, M.; Alhammadi, A.	Ismail, Yassmin Handulle (58846920200); Wang, Kean (57566495400); Al Shehhi, Maryam R. (54386609600); Alhammadi, Ali A. (56663150400)	58846920200; 57566495400; 54386609600; 56663150400	Iodide ion-imprinted chitosan beads for highly selective adsorption for nuclear wastewater treatment applications	2024	Heliyon	10	3	e24735			13	10.1016/j.heliyon.2024.e24735	https://www.scopus.com/inward/record.uri?eid=2-s2.0-85183307896&doi=10.1016%2Fj.heliyon.2024.e24735&partnerID=40&md5=4267354c831198ecd53b619b675ca18a	Department of Chemical Engineering, Khalifa University, Abu Dhabi, Abu Dhabi, United Arab Emirates; Khalifa University, Abu Dhabi, Abu Dhabi, United Arab Emirates; Singapore Institute of Technology, Singapore City, Singapore; Department of Civil Infrastructure and Environmental Engineering, Khalifa University, Abu Dhabi, Abu Dhabi, United Arab Emirates; Center for Catalysis and Separation (CeCaS)…	Ismail, Yassmin Handulle, Department of Chemical Engineering, Khalifa University, Abu Dhabi, Abu Dhabi, United Arab Emirates, Khalifa University, Abu Dhabi, Abu Dhabi, United Arab Emirates; Wang, Kean, Singapore Institute of Technology, Singapore City, Singapore; Al Shehhi, Maryam R., Khalifa University, Abu Dhabi, Abu Dhabi, United Arab Emirates, Department of Civil Infrastructure and Environmen…	Iodide ions from radioactive iodine isotopes are common contaminants present in nuclear wastewater from nuclear power plants which are considered hazardous contaminants to be released in water sources even at low concentrations due to their association with metabolic disorders, therefore its removal from the nuclear wastewater effluents is necessary. Chitosan beads are natural and cost-efficient …	Batch adsorption; Chitosan; Iodide ion; Ion-imprinting; Nuclear wastewater						Department of Chemical Engineering, Monash University; Khalifa University of Science, Technology and Research, KU, (CIRA-2020-022); Khalifa University of Science, Technology and Research, KU	This study was supported by the Competitive Internal Research Awards ( CIRA ) funding program by Khalifa University [Grant No. CIRA-2020-022], the Chemical Engineering Department of Khalifa University, and the Emirates Nuclear Technology Center (ENTC), Khalifa University. This research used resources from the Center for Catalysis and Separation (CeCas), Khalifa University.	Nuclear Waste Management, (2018); El-Shahat, Mahmoud, Capture of iodide from wastewater by effective adsorptive membrane synthesized from MIL-125-NH2 and cross-linked chitosan, Carbohydrate Polymers, 231, (2020); Xu, Sheng, Speciation of radiocesium and radioiodine in aerosols from Tsukuba after the Fukushima nuclear accident, Environmental Science and Technology, 49, 2, pp. 1017-1024, (2015); Mu…	A. Al Hammadi; Chemical Engineering Department, Khalifa University of Science and Technology, Abu Dhabi, P.O. Box 127788, United Arab Emirates; email: ali.aalhammadi@ku.ac.ae		Elsevier Ltd						24058440				English	Heliyon	Article	Final	All Open Access; Gold Open Access; Green Accepted Open Access; Green Open Access	Scopus	2-s2.0-85183307896
Aljohani, M.S.; Alnoman, R.B.; Alharbi, H.Y.; Bukhari, A.A.H.; Monier, M.	Aljohani, Majed S. (58534716500); Alnoman, R. B. (56560188000); Alharbi, Hussam Y. (57223306254); Bukhari, Abeer Abdulaziz H. (57209332066); Monier, Mohammed (26423933500)	58534716500; 56560188000; 57223306254; 57209332066; 26423933500	Development and evaluation of thiosalicylic-modified/ion-imprinted chitosan for selective removal of cerium (III) ion	2024	Carbohydrate Polymers	326		121620			29	10.1016/j.carbpol.2023.121620	https://www.scopus.com/inward/record.uri?eid=2-s2.0-85178359651&doi=10.1016%2Fj.carbpol.2023.121620&partnerID=40&md5=eae020654fae97b12fb48ca5769d0fba	Department of Chemistry, Taibah University, Medina, Al Madinah al Munawwarah, Saudi Arabia; Department of Chemistry, University of Tabuk, Tabuk, Tabuk, Saudi Arabia; Department of Chemistry, Faculty of Science, Mansoura, Dakahlia, Egypt	Aljohani, Majed S., Department of Chemistry, Taibah University, Medina, Al Madinah al Munawwarah, Saudi Arabia; Alnoman, R. B., Department of Chemistry, Taibah University, Medina, Al Madinah al Munawwarah, Saudi Arabia; Alharbi, Hussam Y., Department of Chemistry, Taibah University, Medina, Al Madinah al Munawwarah, Saudi Arabia; Bukhari, Abeer Abdulaziz H., Department of Chemistry, University of…	Chitosan was used in this study as the bio-based product for the development of microparticles for the specifically targeted removal of cerium ions (Ce3+) by ion-imprinting technology. A thiosalicylic hydrazide-modified chitosan (TSCS) is produced via cyanoacetylation of chitosan, followed by hydrazidine derivatization to finally introduce the thiosalicylate chelating units. Ion-imprinted Ce-TSCS…	Cerium (III) ions; Chitosan; Ion-imprinting; Thiosalicylichydrazide	Cerium compounds; Chelation; Effluents; Ions; Bio-based products; Ce 3+; Cerium (III) ion; Chelating units; Ion imprinted; Ion imprinting; Micro particles; Modified chitosan; Selective removal; Thiosalicylichydrazide; Chitosan; cerium; chitosan; edetic acid; glutaraldehyde; hydralazine plus hydrochlorothiazide; hydrazide; adsorption; article; chelation; chemisorption; controlled study; cross link…		cerium, 7440-45-1; chitosan, 9012-76-4; edetic acid, 150-43-6, 60-00-4; glutaraldehyde, 111-30-8, 37245-61-7; hydrazide, 25415-88-7			(445-5-572)	The authors extend their appreciation to the Deputyship for Research &Innovation, Ministry of Education in Saudi Arabia for funding this research work through the project 445-5-572.	Abbas, Salman Hussein, Evaluation of biomass type blue cyanophyta algae for the sorption of Cr(III), Zn(II) and Ni(II) from aqueous solution using batch operation system: Equilibrium, kinetic and thermodynamic studies, Global Nest Journal, 20, 1, pp. 69-82, (2018); Ali, Ismail M., Synthesis of ion-imprinted polymers based on chitosan for high selectivity of La(III), Ce(III) and Sm(III) via solid …	M.S. Aljohani; Chemistry Department, Faculty of Science, Taibah University, Yanbu, Saudi Arabia; email: mssjohani@taibahu.edu.sa		Elsevier Ltd						01448617		CAPOD	38142099	English	Carbohydr Polym	Article	Final		Scopus	2-s2.0-85178359651
Ding, D.; Kuang, J.; Yuan, W.; Huang, Z.; Lin, B.; Yang, Y.	Ding, Dan (58305765200); Kuang, Jingzhong (35327002500); Yuan, Weiquan (56844308300); Huang, Zheyu (57205095481); Lin, Bo (58641669300); Yang, Yiqiang (57480617900)	58305765200; 35327002500; 56844308300; 57205095481; 58641669300; 57480617900	Ion-imprinted chitosan prepared without cross-linking agent for efficient selective adsorption of Al(iii) from rare earth solution	2024	Analytical Methods	16	8		1232	1243	2	10.1039/d3ay01350b	https://www.scopus.com/inward/record.uri?eid=2-s2.0-85184595049&doi=10.1039%2Fd3ay01350b&partnerID=40&md5=738a72d4f902cfa90829d17060ac05b1	Jiangxi Provincial Key Laboratory of Low-Carbon Processing and Utilization of Strategic Metal Mineral Resources, Ganzhou, China; School of Resources and Environmental Engineering, Jiangxi University of Science and Technology, Ganzhou, Jiangxi, China; School of Resources and Architectural Engineering, Gannan University of Science and Technology, Ganzhou, Jiangxi, China	Ding, Dan, School of Resources and Environmental Engineering, Jiangxi University of Science and Technology, Ganzhou, Jiangxi, China; Kuang, Jingzhong, Jiangxi Provincial Key Laboratory of Low-Carbon Processing and Utilization of Strategic Metal Mineral Resources, Ganzhou, China, School of Resources and Environmental Engineering, Jiangxi University of Science and Technology, Ganzhou, Jiangxi, Chin…	In the aqueous phase, ion-imprinted materials exhibit excellent selective adsorption properties for specific ions, but their complicated preparation process and large amount of crosslinker consumption limit their application. In this study, ion-imprinted chitosan (IIP-CS) was prepared by a simple one-step hydrothermal method without a cross-linking agent for the efficient adsorption of trace amou…		Adsorption; Aluminum compounds; Crosslinking; Gadolinium compounds; Ions; Lanthanum compounds; Rare earths; Adsorption properties; Aqueous phasis; Cross linking agents; Imprinted materials; Ion imprinted; Large amounts; Preparation process; Rare-earths; Selective adsorption; Specific ions; Chitosan; adsorbent; chitosan; diazepam; lanthanide; adsorption; amidation; aqueous solution; article; contr…		chitosan, 9012-76-4; diazepam, 439-14-5, 11100-37-1, 53320-84-6			National Natural Science Foundation of China, NSFC, (52264024); Natural Science Foundation of Jiangxi Province, (20202ACBL204004)	The authors gratefully acknowledge the financial support from the National Natural Science Foundation of China (No. 52264024) and the Jiangxi Provincial Natural Science Foundation (No. 20202ACBL204004).	Das, Nilanjana, Recovery of rare earth metals through biosorption: An overview, Journal of Rare Earths, 31, 10, pp. 933-943, (2013); Morais, Carlos Antonio, Process development for the recovery of high-grade lanthanum by solvent extraction, Hydrometallurgy, 73, 3-4, pp. 237-244, (2004); Xiong, Chunhua, Adsorption of erbium(III) on D113-III resin from aqueous solutions: batch and column studies, J…	J. Kuang; Jiangxi Provincial Key Laboratory of Low-Carbon Processing and Utilization of Strategic Metal Mineral Resources, China; email: kjz692@163.com		Royal Society of Chemistry						17599660			38318767	English	Anal. Methods	Article	Final		Scopus	2-s2.0-85184595049
Dang, W.; Li, Y.; Zhang, J.	Dang, Wanping (57194273665); Li, Yang (57195297727); Zhang, Jingjing (57204018411)	57194273665; 57195297727; 57204018411	Highly Sensitive Detection of Hg2+ Based on Imprinting Sensor Modified DNA	2024	IEEE Sensors Journal	24	15		23369	23375	3	10.1109/JSEN.2024.3407528	https://www.scopus.com/inward/record.uri?eid=2-s2.0-85196066382&doi=10.1109%2FJSEN.2024.3407528&partnerID=40&md5=fb1e97a15aaf127f9eb6474e67aaf1c3	School of Information and Communication Engineering, Hainan University, Haikou, Hainan, China; School of Tropical Agriculture and Forestry, Hainan University, Haikou, Hainan, China	Dang, Wanping, School of Information and Communication Engineering, Hainan University, Haikou, Hainan, China; Li, Yang, School of Information and Communication Engineering, Hainan University, Haikou, Hainan, China; Zhang, Jingjing, School of Tropical Agriculture and Forestry, Hainan University, Haikou, Hainan, China	In order to enhance the sensitivity of the imprinted electrochemical sensor for detecting mercury ions, a novel ionimprinted electrochemical sensor modified with deoxyribonucleic acid (DNA) was proposed. A target imprinted with mercury ions was prepared using gold nanoparticles (AuNPs), mercury ion templates, and chitosan. Subsequently, a sensor imprinted with DNA was prepared by immobilizing DNA…	Deoxyribonucleic acid (DNA)-imprinted sensor; Hg2+ detection; high sensitivity	Chitosan; Coordination reactions; DNA; Electrochemical sensors; Gold nanoparticles; Mercury (metal); Scanning electron microscopy; Deoxyribonucleic acid-imprinted sensor; Gold nanoparticle; High sensitivity; Highly sensitive detections; Ion imprinted; Mercury (metals); Mercury ion; Sensitivity; Sensor phenomenon and characterizations; Ions							Panda, Bibhu Prasad, Assessment of environmental and carcinogenic health hazards from heavy metal contamination in sediments of wetlands, Scientific Reports, 13, 1, (2023); Cui, Lin, A plasmon-driven selective surface catalytic reaction revealed by surface-enhanced Raman scattering in an electrochemical environment, Scientific Reports, 5, (2015); Greaves, M. C., Determination of gold and of silve…	J. Zhang; Hainan University, School of Tropical Agriculture and Forestry, Danzhou, 571737, China; email: 993958@hainanu.edu.cn		Institute of Electrical and Electronics Engineers Inc.						1530437X				English	IEEE Sensors J.	Article	Final		Scopus	2-s2.0-85196066382
Gong, S.; Liang, Y.; Liu, X.; Gao, H.; Liao, H.; Lin, X.; Hasan, M.; Zhou, X.; Gunasekaran, S.	Gong, Sheng (35204967200); Liang, Yujie (59442036300); Liu, Xuhong (57209580848); Gao, Huilin (58130587000); Liao, Haiyan (57226573330); Lin, Xiaoqiang (58235849200); Hasan, Murtaza Mehedi (55508315800); Zhou, Xinhua (55743210400); Gunasekaran, Sundaram (7101998337)	35204967200; 59442036300; 57209580848; 58130587000; 57226573330; 58235849200; 55508315800; 55743210400; 7101998337	Advancing selective copper detection in water: Innovative electrode utilizing surface ion-imprinted polymer	2023	Applied Surface Science Advances	18		100514			14	10.1016/j.apsadv.2023.100514	https://www.scopus.com/inward/record.uri?eid=2-s2.0-85179718768&doi=10.1016%2Fj.apsadv.2023.100514&partnerID=40&md5=a3dabfa567f283753b1dad71d10fa0a6	College of Chemistry and Chemical Engineering, Zhongkai University of Agriculture and Engineering, Guangzhou, Guangdong, China; Network & Modern Education Technology Center, Zhongkai University of Agriculture and Engineering, Guangzhou, Guangdong, China; Zhongkai University of Agriculture and Engineering, Guangzhou, Guangdong, China; Department of Biological Systems Engineering, University of Wis…	Gong, Sheng, College of Chemistry and Chemical Engineering, Zhongkai University of Agriculture and Engineering, Guangzhou, Guangdong, China; Liang, Yujie, College of Chemistry and Chemical Engineering, Zhongkai University of Agriculture and Engineering, Guangzhou, Guangdong, China; Liu, Xuhong, College of Chemistry and Chemical Engineering, Zhongkai University of Agriculture and Engineering, Guan…	Researchers are still faced, with the challenge of creating a readily fabricated ion-imprinted electrode that can quickly and precisely detect trace metal ions. In this paper, a novel surface ion-imprinted polymer (sur-IIP) based on Au nanoparticle with high conductivity was synthesized and modified on the glassy carbon electrode (GCE). From structural characterization, the functional monomer, th…	Au nanoparticle; Chitosan; Selectivity; Surface ion-imprinted						(2020ZDZXM1040); Science and Technology Department of Guangxi Zhuang Autonomous Region, (2018A050506081); Science and Technology Department of Guangxi Zhuang Autonomous Region; National College Students Innovation and Entrepreneurship Training Program	This project was partially supported by Innovation and entrepreneurship training program for College Students, the Guangdong Provincial Key Laboratory of Lingnan Specialty Food Science and Technology , and by Guangdong Science and Technology Department Grant No. 2018A050506081 . Acknowledgment is also made to the Donors of the Guangdong Education Department (Grant No. 2020ZDZXM1040 ) and for part…	Li, Junjie, High efficient adsorption and colorimetric detection of trace copper ions with a functional filter paper, Sensors and Actuators B: Chemical, 223, pp. 853-860, (2016); Mei, Ling, A new fluorescent probe of rhodamine B derivative for the detection of copper ion, Talanta, 72, 5, pp. 1717-1722, (2007); Wang, Zhuo, Facile preparation of novel layer-by-layer surface ion-imprinted composite …	S. Gong; College of Chemistry and Chemical Engineering, Zhongkai University of Agriculture and Engineering, Guangzhou, Guangdong, 510225, China; email: gshengjx@163.com		Elsevier B.V.										English	Appl. Surf. Sci. Adv.	Article	Final	All Open Access; Gold Open Access; Green Accepted Open Access; Green Open Access	Scopus	2-s2.0-85179718768
Liu, C.; Qiu, T.; Feng, L.; Chen, Y.	Liu, Chen (57194333159); Qiu, Tingsheng (12241221400); Feng, Liya (58192281700); Chen, Yunnen (22984005700)	57194333159; 12241221400; 58192281700; 22984005700	Synthesis of temperature-sensitive ion-imprinted polymer based on chitosan for selective separation of La3+ from aqueous solution: Effect of different salt anions in the template	2023	Journal of Environmental Chemical Engineering	11	6	111581			13	10.1016/j.jece.2023.111581	https://www.scopus.com/inward/record.uri?eid=2-s2.0-85178617468&doi=10.1016%2Fj.jece.2023.111581&partnerID=40&md5=73876c3bb3274bd1b26adff2c6936e9e	Jiangxi University of Science and Technology, Ganzhou, Jiangxi, China	Liu, Chen, Jiangxi University of Science and Technology, Ganzhou, Jiangxi, China; Qiu, Tingsheng, Jiangxi University of Science and Technology, Ganzhou, Jiangxi, China; Feng, Liya, Jiangxi University of Science and Technology, Ganzhou, Jiangxi, China; Chen, Yunnen, Jiangxi University of Science and Technology, Ganzhou, Jiangxi, China	Temperature-sensitive chitosan-based ion-imprinted polymer (TCIIP) is a promising adsorption material due to its ability to recycle only by rinsing with cold deionized water. However, little attention has been paid to the role of salt anions in the template. Herein, lanthanum ion-imprinted polymers ([La3+-anions]-CS-IIPs) were synthesized using different lanthanum salts containing anions (NO<inf>…	Adsorption; Ion-imprinted polymer; Salt anions; Temperature-sensitive	Chitosan; Deionized water; Metal ions; Negative ions; Nickel compounds; Rare earths; Adsorption capacities; Adsorption selectivity; Ion imprinted polymer; La 3+; Polymer based; Rare earth ions; Salt anion; Selective separation; Solution effects; Temperature sensitive; Adsorption					National Natural Science Foundation of China, NSFC, (51864021, 52274262)	This work was supported by the National Natural Science Foundation of China (Nos. 52274262 and 51864021 ). Additionally, the authors would like to express their sincere appreciation to the anonymous reviewers for their helpful comments and suggestions.	Balaram, Vysetti, Rare earth elements: A review of applications, occurrence, exploration, analysis, recycling, and environmental impact, Geoscience Frontiers, 10, 4, pp. 1285-1303, (2019); Sci Technol Rev, (2022); Sethurajan, Manivannan, Recent advances on hydrometallurgical recovery of critical and precious elements from end of life electronic wastes - a review, Critical Reviews in Environmental…	Y. Chen; Jiangxi Key Laboratory of Mining and Metallurgy Environmental Pollution Control, Jiangxi University of Science and Technology, Ganzhou, 341000, China; email: cyn70yellow@126.com		Elsevier Ltd						22132929				English	J. Environ. Chem. Eng.	Article	Final		Scopus	2-s2.0-85178617468
Bao, Y.; Liu, S.; Shao, N.; Tian, Z.; Zhu, X.	Bao, Youmei (57224357271); Liu, Siyang (58553547300); Shao, Ning (57200393300); Tian, Zhenfeng (37113378700); Zhu, Xiaolan (8539440300)	57224357271; 58553547300; 57200393300; 37113378700; 8539440300	Synthesis of a novel magnetic chitosan-mediated GO dual-template imprinted polymer for the simultaneous and selective removal of Cd(Ⅱ) and Ni(Ⅱ) from aqueous solution	2023	Colloids and Surfaces A: Physicochemical and Engineering Aspects	676		132266			26	10.1016/j.colsurfa.2023.132266	https://www.scopus.com/inward/record.uri?eid=2-s2.0-85169049645&doi=10.1016%2Fj.colsurfa.2023.132266&partnerID=40&md5=0d4ab189ecf4050abfcb521dd8133ca7	Research Center of Tobacco and Health, University of Science and Technology of China, Hefei, Anhui, China; Center of Technology, China Tobacco Anhui Industrial Corporation, Hefei, Anhui, China	Bao, Youmei, Research Center of Tobacco and Health, University of Science and Technology of China, Hefei, Anhui, China; Liu, Siyang, Research Center of Tobacco and Health, University of Science and Technology of China, Hefei, Anhui, China; Shao, Ning, Center of Technology, China Tobacco Anhui Industrial Corporation, Hefei, Anhui, China; Tian, Zhenfeng, Center of Technology, China Tobacco Anhui In…	With the uptrend of the energy industry and Cadmium-Nickel batteries, the development and comprehensive utilization of highly efficient adsorptive material for simultaneous and selective capture of Cd(II) and Ni(II) ions are of great significance, but formidable. Herein, a dual-template imprinted nanoparticle material (MCTS@GO@DIIP) was synthesized on GO slice structure coated with MnFe<inf>2</in…	Cd(II) and Ni(II) ions, magnetic solid phase extraction; Chitosan; dual-template ions imprinted polymer; magnetic GO	Adsorption; Adsorption isotherms; Amino acids; Cadmium compounds; Chemicals removal (water treatment); Chitosan; Chromium compounds; Cobalt compounds; Crystal structure; Dyes; Extraction; Heavy metals; Iron compounds; Lead compounds; Magnesium compounds; Manganese compounds; Monolayers; Nanomagnetics; Nickel cadmium batteries; Nickel compounds; Phase separation; Synthesis (chemical); Zinc compoun…		cadmium, 22537-48-0, 7440-43-9; glutaraldehyde, 111-30-8, 37245-61-7; histidine, 645-35-2, 7006-35-1, 71-00-1; nickel, 7440-02-0			(2023340000340005)	The authors gratefully acknowledge the financial support from the Scientific Foundation of China Tobacco Anhui Industrial Corporation (No. 2023340000340005 ). The authors declare no conflict of interest.	Tinkov, Alexey A., Cadmium and atherosclerosis: A review of toxicological mechanisms and a meta-analysis of epidemiologic studies, Environmental Research, 162, pp. 240-260, (2018); Raval, Nirav P., Adsorptive removal of nickel(II) ions from aqueous environment: A review, Journal of Environmental Management, 179, pp. 1-20, (2016); Adauto, Anais, Synthesis, characterization and application of a nov…	N. Shao; Center of Technology, China Tobacco Anhui Industrial Corporation, Hefei, 230088, China; email: nshao@mail.ustc.edu.cn		Elsevier B.V.						09277757		CPEAE		English	Colloids Surf. A Physicochem. Eng. Asp.	Article	Final		Scopus	2-s2.0-85169049645
Feng, Y.; Xie, Y.; Li, Q.; Zhao, M.; Cui, Q.; Zhang, J.; Dong, X.	Feng, Ying (56411293300); Xie, Yuju (57764080300); Li, Qixue (57919567100); Zhao, Mengjie (57764419700); Cui, Qian (57763745000); Zhang, Jianwei (56604885600); Dong, Xin (55965706800)	56411293300; 57764080300; 57919567100; 57764419700; 57763745000; 56604885600; 55965706800	Preparation and flocculation effect of copper ion imprinted chitosan flocculant	2023	Environmental Progress and Sustainable Energy	42	6	e14143			3	10.1002/ep.14143	https://www.scopus.com/inward/record.uri?eid=2-s2.0-85152420528&doi=10.1002%2Fep.14143&partnerID=40&md5=fa1e81bf975d0b75e41a209f5e92a444	College of Mechanical Engineering, Shenyang University of Chemical Technology, Shenyang, Liaoning, China	Feng, Ying, College of Mechanical Engineering, Shenyang University of Chemical Technology, Shenyang, Liaoning, China; Xie, Yuju, College of Mechanical Engineering, Shenyang University of Chemical Technology, Shenyang, Liaoning, China; Li, Qixue, College of Mechanical Engineering, Shenyang University of Chemical Technology, Shenyang, Liaoning, China; Zhao, Mengjie, College of Mechanical Engineerin…	A copper ion imprinted chitosan flocculant (Cu2+@CTS) was synthesized by the molecular imprinting technique to improve the flocculation selectivity of chitosan to heavy metal ions. The effects of the amount of crosslinking agent, crosslinking time, temperature on the properties of the material were systematically investigated. Under the optimum preparation conditions, the flocculation rate and re…	chitosan; copper ion; molecular imprinting technique; selective flocculation	Biosynthesis; Copper; Flocculation; Heavy metals; Metal ions; Molecular modeling; Polymerization; Copper ions; Cross linking agents; Effect of coppers; Flocculation effects; Heavy metal ion; Ion imprinted; Molecular imprinting techniques; Removal rate; Selective flocculation; Synthesised; Chitosan					National Natural Science Foundation of China, NSFC, (21406142); Natural Science Foundation of Liaoning Province, (2020‐MS‐230); Scientific Research Fund of Liaoning Provincial Education Department, (LJ2020036)	Funding text 1: This research was supported by National Natural Science Foundation of China (21406142); Natural Science Foundation of Liaoning Province (2020‐MS‐230); Scientific Research Project of Liaoning Provincial Department of Education (LJ2020036).; Funding text 2: This study was carried out in the heterogeneous separation Laboratory of Shenyang University of chemical technology.	Gaur, Vivek Kumar, Sustainable mitigation of heavy metals from effluents: Toxicity and fate with recent technological advancements, Bioengineered, 12, 1, pp. 7297-7313, (2021); Parvizimehr, Ali, On the nature of heavy metals in PM10 for an urban desert city in the Middle East: Shiraz, Iran, Microchemical Journal, 154, (2020); Liu, Kui, Recovery of cobalt and nickel from magnesium-rich sulfate lea…	X. Dong; College of Mechanical and Power Engineering, Shenyang University of Chemical Technology, Shenyang, China; email: dongxin1106@syuct.edu.cn		John Wiley and Sons Inc						19447442		ENVPD		English	Environ Prog Sustainable Energy	Review	Final	All Open Access; Bronze Open Access	Scopus	2-s2.0-85152420528
Ding, K.; You, Y.; Tang, L.; Zhang, X.; Qin, Z.; Yin, X.	Ding, Kaiqi (57896796700); You, Ying (57954568600); Tang, Liweng (59833194400); Zhang, Xinyue (58139953100); Qin, Ziyu (57190885756); Yin, Xueqiong (8671144000)	57896796700; 57954568600; 59833194400; 58139953100; 57190885756; 8671144000	“One-pot” preparation and adsorption performance of chitosan-based La3+/Y3+ dual-ion-imprinted thermosensitive hydrogel	2023	Carbohydrate Polymers	316		121071			21	10.1016/j.carbpol.2023.121071	https://www.scopus.com/inward/record.uri?eid=2-s2.0-85161329828&doi=10.1016%2Fj.carbpol.2023.121071&partnerID=40&md5=971938238cd11af8d5ac7642c6840b77	Hainan University, Haikou, Hainan, China	Ding, Kaiqi, Hainan University, Haikou, Hainan, China; You, Ying, Hainan University, Haikou, Hainan, China; Tang, Liweng, Hainan University, Haikou, Hainan, China; Zhang, Xinyue, Hainan University, Haikou, Hainan, China; Qin, Ziyu, Hainan University, Haikou, Hainan, China; Yin, Xueqiong, Hainan University, Haikou, Hainan, China	Temperature-sensitive materials are increasingly of deep interest to researchers. Ion imprinting technology is widely used in the field of metal recovery. In order to solve the problem of rare earth metal recovery, we designed a temperature-sensitive dual-imprinted hydrogel adsorption product (CDIH) with chitosan as the matrix, N-isopropylacrylamide as a thermally responsive monomer, and La3+ and…	Adsorption; Dual-ion-imprinting; La3+ and Y3+; Thermosensitivity; “One-pot” preparation	Acrylic monomers; Amides; Chitosan; Deionized water; Differential scanning calorimetry; Fourier transform infrared spectroscopy; Hydrogels; Metal ions; Metal recovery; Rare earths; Reusability; Scanning electron microscopy; Spectrometers; Thermogravimetric analysis; X ray photoelectron spectroscopy; Adsorption amounts; Dual-ion-imprinting; Ion imprinted; Ion imprinting; La 3+; La3+ and Y3+; Metal…		chitosan, 9012-76-4; Chitosan; Hydrogels; Ions			(2021024); National Natural Science Foundation of China, NSFC, (22265011); National Natural Science Foundation of China, NSFC; Hainan University, HU	Funding text 1: This research was financially funded by the National Natural Science Foundation of China ( 22265011 ) and the Key Scientific and Technological Project of Haikou ( 2021024 ). The authors also appreciate th1e supports from the Analytical and testing center of Hainan University.; Funding text 2: This research was financially funded by the National Natural Science Foundation of China …	Ahmad, Hasan, Magnetically doped multi stimuli-responsive hydrogel microspheres with IPN structure and application in dye removal, Colloids and Surfaces A: Physicochemical and Engineering Aspects, 459, pp. 39-47, (2014); An, Fuqiang, Novel ionic surface imprinting technology: Design and application for selectively recognizing heavy metal ions, RSC Advances, 9, 5, pp. 2431-2440, (2019); Ashour, Ra…	X. Yin; Hainan Provincial Fine Chemical Engineering Research Center, Hainan University, Haikou, Hainan, 570228, China; email: yxq88@hotmail.com		Elsevier Ltd						01448617		CAPOD	37321747	English	Carbohydr Polym	Article	Final		Scopus	2-s2.0-85161329828
Liu, X.; Zhao, S.; Xu, W.; Zhang, H.; Lu, S.; Chen, Z.; Niu, F.; Wu, G.	Liu, Xingsheng (58164561200); Zhao, Shengyuan (57220854727); Xu, Wan (58065971800); Zhang, Huijuan (58164561100); Lu, Siyuan (57462587300); Chen, Zhenbin (55966332900); Niu, Fangfang (57366066600); Wu, Gang (57374048900)	58164561200; 57220854727; 58065971800; 58164561100; 57462587300; 55966332900; 57366066600; 57374048900	Chitosan-Comodified Surface-Grafted Thermosensitive Ion-Imprinted Composite Membrane for the Selective Recognition and Separation of ReO4-	2023	ACS Applied Polymer Materials	5	9		7180	7192	8	10.1021/acsapm.3c01169	https://www.scopus.com/inward/record.uri?eid=2-s2.0-85168492834&doi=10.1021%2Facsapm.3c01169&partnerID=40&md5=679301e794659c0b5737f956a2d34815	Lanzhou University of Technology, Lanzhou, Gansu, China; School of Materials Science and Engineering, Lanzhou University of Technology, Lanzhou, Gansu, China	Liu, Xingsheng, Lanzhou University of Technology, Lanzhou, Gansu, China, School of Materials Science and Engineering, Lanzhou University of Technology, Lanzhou, Gansu, China; Zhao, Shengyuan, Lanzhou University of Technology, Lanzhou, Gansu, China, School of Materials Science and Engineering, Lanzhou University of Technology, Lanzhou, Gansu, China; Xu, Wan, Lanzhou University of Technology, Lanzh…	With decreasing global rhenium resources, it has become important to separate and purify rhenium in secondary resources, so a preparation strategy for a chitosan-comodified surface-grafted thermosensitive ion-imprinted composite membrane (CS-Re-TIICM) was developed in this work. The key of this design was that the two ends of a poly(N,N-diethylacrylamide) (PDEA) chain were grafted onto the imprin…	Imprinted composite membrane; Performance; ReO4−; Selective separation; Thermosensitive	Adsorption; Chitosan; Composite membranes; Desorption; Grafting (chemical); Leaching; Morphology; Reusability; Desorption ratio; Imprinted composite membrane; Imprinted composites; Ion imprinted; Leaching solution; Performance; ReO4−; Selective separation; Surface grafted; Thermo sensitive; Ions					(18LHPY004, 18LHZD003); Natural Science Foundation of Gansu Province, (22JR5RA227); State Key Laboratory of Nickel and Cobalt Resources Comprehensive Utilization, (2019-16)	This work was supported by the Natural Science Foundation of Gansu Province, China (22JR5RA227), Joint fund between Shenyang National Laboratory for Materials Science and State Key Laboratory of Advanced Processing and Recycling of Nonferrous Metals (China, 18LHZD003 and 18LHPY004), and Open Project of State Key Laboratory of Nickel and Cobalt Resources Comprehensive Utilization (China, 2019-16).	Afonin, A. A., Studying the Possibility of Neutron Activation Determination of the Content of Rhenium in Radioactive Rocks, Bulletin of the Russian Academy of Sciences: Physics, 85, 10, pp. 1059-1064, (2021); Anderson, Caelen D., Extractive metallurgy of rhenium: A review, Minerals and Metallurgical Processing, 30, 1, pp. 59-73, (2013); Darolia, Ram, Development of strong, oxidation and corrosion…	Z. Chen; State Key Laboratory of Gansu Advanced Non-ferrous Metal Materials, Lanzhou University of Technology, Lanzhou, Gansu, 730000, China; email: zhenbinchen@163.com		American Chemical Society										English	ACS Appl. Polymer Mat.	Article	Final		Scopus	2-s2.0-85168492834
Hu, Q.-H.; Tang, D.-Y.; Xiang, Y.-L.; Chen, X.; Lin, J.; Zhou, Q.-H.	Hu, Qiuhui (57221468028); Tang, Deyu (58197440300); Xiang, Yali (57375984600); Chen, Xiao (57843486500); Lin, Juan (55613230759); Zhou, Qinghan (55327349600)	57221468028; 58197440300; 57375984600; 57843486500; 55613230759; 55327349600	Magnetic ion-imprinted polyacrylonitrile-chitosan electro-spun nanofibrous membrane as recyclable adsorbent with selective heavy metal removal and antibacterial fouling in water treatment	2023	International Journal of Biological Macromolecules	241		124620			28	10.1016/j.ijbiomac.2023.124620	https://www.scopus.com/inward/record.uri?eid=2-s2.0-85153620980&doi=10.1016%2Fj.ijbiomac.2023.124620&partnerID=40&md5=f687553c0fbabd50d81658b71a1dfbf4	School of Chemistry and Environment, Southwest Minzu University, Chengdu, Sichuan, China; School of Biomedical Sciences, Chengdu Medical College, Chengdu, Sichuan, China; School of Chemistry and Environment, Southwest Minzu University, Chengdu, Sichuan, China	Hu, Qiuhui, School of Chemistry and Environment, Southwest Minzu University, Chengdu, Sichuan, China; Tang, Deyu, School of Chemistry and Environment, Southwest Minzu University, Chengdu, Sichuan, China; Xiang, Yali, School of Chemistry and Environment, Southwest Minzu University, Chengdu, Sichuan, China; Chen, Xiao, School of Chemistry and Environment, Southwest Minzu University, Chengdu, Sichua…	Water pollution has become one of the most concerned environmental issues on the worldwide scale. Due to the harmfulness of the heavy metal ions and microorganisms in wastewater, novel filtration membranes for water treatment are expected to simultaneously clear these pollutants. Herein, the electro-spun polyacrylonitrile (PAN) based magnetic ion-imprinted membrane (MIIM) were fabricated to achie…	Antibacterial activity; Ion-imprinted membrane; Selective adsorption	antiinfective agent; chitosan; heavy metal; metal ion; nanofiber; polyacrylonitrile; ion; lead; antibacterial activity; Article; biofouling; cycling; electrospinning; elemental analysis; energy dispersive X ray spectroscopy; Escherichia coli; Fourier transform infrared spectroscopy; human; nonhuman; scanning electron microscopy; Staphylococcus aureus; thermodynamics; water pollution; water treatm…		chitosan, 9012-76-4; polyacrylonitrile, 25014-41-9, 63231-45-8; lead, 7439-92-1, 13966-28-4; Chitosan; Ions; Lead; Metals, Heavy; polyacrylonitrile; Water Pollutants, Chemical			Sichuan Province Science and Technology Support Program, (18YYJC0265); Sichuan Province Science and Technology Support Program; Southwest Minzu University, SWUN, (CX2021SZ12); Southwest Minzu University, SWUN	This work was financially supported by the Innovation Research Project of Southwest Minzu University ( CX2021SZ12 ) and Sichuan Science and Technology Program ( 18YYJC0265 ).	Chakraborty, Rupa, Adsorption of heavy metal ions by various low-cost adsorbents: a review, International Journal of Environmental Analytical Chemistry, 102, 2, pp. 342-379, (2022); Feng, Xiaofang, A review on heavy metal ions adsorption from water by layered double hydroxide and its composites, Separation and Purification Technology, 284, (2022); Deng, Lijuan, Recent advances in attached growth …	J. Lin; School of Biomedical Sciences and Technology, Chengdu Medical College, Chengdu, Xindu Road No.783, 610500, China; email: linjuan_hn@163.com; Q.-H. Zhou; Key Laboratory of Pollution Control Chemistry and Environmental Functional Materials for Qinghai-Tibet Plateau of the National Ethnic Affairs Commission, School of Chemistry and Environment, Southwest Minzu University, Chengdu, First Ring…		Elsevier B.V.						01418130		IJBMD	37119910	English	Int. J. Biol. Macromol.	Article	Final		Scopus	2-s2.0-85153620980
Gong, S.; Liu, X.; Liao, H.; Lin, X.; Huang, Q.; Hasan, M.; Shu, X.; Zhou, X.; Gunasekaran, S.	Gong, Sheng (35204967200); Liu, Xuhong (57209580848); Liao, Haiyan (57226573330); Lin, Xiaoqiang (58235849200); Huang, Qizhang (57188760653); Hasan, Murtaza Mehedi (55508315800); Shu, Xugang (36086755100); Zhou, Xinhua (55743210400); Gunasekaran, Sundaram (7101998337)	35204967200; 57209580848; 57226573330; 58235849200; 57188760653; 55508315800; 36086755100; 55743210400; 7101998337	Tailoring of L-cysteine conjugated chitosan carbon electrode for selective and sensitive monitor of copper in the water	2023	Materials Today Communications	35		106092			11	10.1016/j.mtcomm.2023.106092	https://www.scopus.com/inward/record.uri?eid=2-s2.0-85158043242&doi=10.1016%2Fj.mtcomm.2023.106092&partnerID=40&md5=d541612294dd302fdd30a07a1936cc96	College of Chemistry and Chemical Engineering, Zhongkai University of Agriculture and Engineering, Guangzhou, Guangdong, China; Network & Modern Education Technology Center, Zhongkai University of Agriculture and Engineering, Guangzhou, Guangdong, China; Zhongkai University of Agriculture and Engineering, Guangzhou, Guangdong, China; Department of Biological Systems Engineering, University of Wis…	Gong, Sheng, College of Chemistry and Chemical Engineering, Zhongkai University of Agriculture and Engineering, Guangzhou, Guangdong, China; Liu, Xuhong, College of Chemistry and Chemical Engineering, Zhongkai University of Agriculture and Engineering, Guangzhou, Guangdong, China; Liao, Haiyan, Network & Modern Education Technology Center, Zhongkai University of Agriculture and Engineering, Guang…	Copper has been widely used in bacteriostatic materials and pesticides, which make it as a potential threat for human health. The development of an electrochemical sensor with high selectivity and sensitivity to copper ions as well as the practicability is an urgent need. In this work, novel chitosan grafted L-cysteine (Cys-CTS) was prepared and characterized by NMR, FT-IR spectra, Raman spectra,…	Carbon electrode; Chitosan; Conjugation; Ion-imprinted; L-cysteine	Amino acids; Copper; Doping (additives); Electrochemical sensors; Electrodes; Graphene; Health risks; Heavy metals; Metal ions; Potable water; 'current; Bacteriostatic; Carbon electrode; Conjugation; Copper ions; Ion imprinted; L-cysteine; Nitrogen-doped; Potential threats; Reduced graphene oxides; Chitosan					(2020ZDZXM1040); Guangdong Science and Technology Department, GDSTC, (2018A050506081); Guangdong Science and Technology Department, GDSTC; National College Students Innovation and Entrepreneurship Training Program	This project was partially supported by Innovation and entrepreneurship training program for College Students and by Guangdong Science and Technology Department Grant No. 2018A050506081 . Acknowledgment is made to the Donors of the Guangdong Education Department (Grant No. 2020ZDZXM1040 ) for partial support of this research.	Cui, Limei, EDTA functionalized magnetic graphene oxide for removal of Pb(II), Hg(II) and Cu(II) in water treatment: Adsorption mechanism and separation property, Chemical Engineering Journal, 281, pp. 1-10, (2015); Nadeem, Muhammad Shahid, Energy-levels well-matched direct Z-scheme ZnNiNdO/CdS heterojunction for elimination of diverse pollutants from wastewater and microbial disinfection, Enviro…	S. Gong; College of Chemistry and Chemical Engineering, Zhongkai University of Agriculture and Engineering, Guangzhou, Guangdong, 510225, China; email: gshengjx@163.com		Elsevier Ltd										English	Mater. Today Commun.	Article	Final		Scopus	2-s2.0-85158043242
Alamrani, N.A.; Almutairi, F.M.; Alotaibi, F.A.; Alenazi, D.A.K.; Monier, M.; Abdel-Latif, D.A.; Elsayed, N.H.	Alamrani, Nasser A. (57209199003); Almutairi, Fahad M. (56270208900); Alotaibi, Fatimah A. (57788214200); Alenazi, Duna Abdul Kaream (57191412105); Monier, Mohammed (26423933500); Abdel-Latif, Doaa A. (36611220700); Elsayed, Nadia H. (28067638400)	57209199003; 56270208900; 57788214200; 57191412105; 26423933500; 36611220700; 28067638400	Developing thiosemicarbazide-modified/ion-imprinted chitosan for selective cadmium ion biosorption	2023	Materials Today Chemistry	30		101547			42	10.1016/j.mtchem.2023.101547	https://www.scopus.com/inward/record.uri?eid=2-s2.0-85156272808&doi=10.1016%2Fj.mtchem.2023.101547&partnerID=40&md5=574740f6dc4c1ef3a20bfa9d3d941545	Department of Chemistry, University of Tabuk, Tabuk, Tabuk, Saudi Arabia; Department of Biochemistry, University of Tabuk, Tabuk, Tabuk, Saudi Arabia; Department of Chemistry, Faculty of Science, Mansoura, Dakahlia, Egypt; Polymers and Pigments Department, National Research Centre, Giza, Giza, Egypt	Alamrani, Nasser A., Department of Chemistry, University of Tabuk, Tabuk, Tabuk, Saudi Arabia; Almutairi, Fahad M., Department of Biochemistry, University of Tabuk, Tabuk, Tabuk, Saudi Arabia; Alotaibi, Fatimah A., Department of Chemistry, University of Tabuk, Tabuk, Tabuk, Saudi Arabia; Alenazi, Duna Abdul Kaream, Department of Chemistry, University of Tabuk, Tabuk, Tabuk, Saudi Arabia; Monier, …	To ensure environmental and industrial sustainability, cadmium ions (Cd(II)) must be extracted from effluents. However, high-efficiency Cd(II) extraction remains elusive due to issues with slow rates and low selectivity. An ion-imprinting method was used in this study to imprint Cd(II) onto a thiosemicarbazide-chitosan derivative (TCCS) synthesized via an unconventional synthetic route. Following…	Biosorption; Cadmium(II) ions; Ion-imprinting; Thiosemicarbazide	Adsorption; Amides; Cadmium compounds; Chitosan; Effluents; Ions; Sustainable development; Cadmium ions; Cadmium(imprint cd) ion; Cd ions; Chitosan derivatives; Environmental sustainability; Higher efficiency; Industrial sustainability; Ion imprinted; Ion imprinting; Thiosemicarbazides; Biosorption					(S-1443-204)	The authors extend their appreciation to the Deputyship for Research & Innovation, Ministry of Education in Saudi Arabia for funding this research work through the project number (S-1443-204).	Awual, Md Rabiul, A novel facial composite adsorbent for enhanced copper(II) detection and removal from wastewater, Chemical Engineering Journal, 266, pp. 368-375, (2015); Chauvin, David, Label-free optofluidic sensor based on polymeric microresonator for the detection of cadmium ions in tap water, Sensors and Actuators B: Chemical, 280, pp. 77-85, (2019); Awual, Md Rabiul, Offering an innovative…	N.A. Alamrani; Department of Chemistry, Faculty of Science, University of Tabuk, Tabuk, 71474, Saudi Arabia; email: nalomrani@ut.edu.sa		Elsevier Ltd										English	Mater. Today Chem.	Article	Final		Scopus	2-s2.0-85156272808
Elsayed, N.H.; Monier, M.; Alatawi, R.A.S.; Al-Anazi, M.; Albalawi, M.; Alatawi, M.J.	Elsayed, Nadia H. (28067638400); Monier, Mohammed (26423933500); Alatawi, Raedah Aiyed Suliman (56538601500); Al-Anazi, Menier (57204904313); Albalawi, Mody (59164770200); Alatawi, Maher J. (58157183000)	28067638400; 26423933500; 56538601500; 57204904313; 59164770200; 58157183000	Selective removal of uranyl ions using ion-imprinted amino-phenolic functionalized chitosan	2023	International Journal of Biological Macromolecules	237		124073			38	10.1016/j.ijbiomac.2023.124073	https://www.scopus.com/inward/record.uri?eid=2-s2.0-85150874872&doi=10.1016%2Fj.ijbiomac.2023.124073&partnerID=40&md5=6762e8914c948507ea063b90d16bd1ee	Department of Chemistry, University of Tabuk, Tabuk, Tabuk, Saudi Arabia; Polymers and Pigments Department, National Research Centre, Giza, Giza, Egypt; Department of Chemistry, Faculty of Science, Mansoura, Dakahlia, Egypt; Department of Biochemistry, University of Tabuk, Tabuk, Tabuk, Saudi Arabia; Department of Electrical Engineering, University of Tabuk, Tabuk, Tabuk, Saudi Arabia	Elsayed, Nadia H., Department of Chemistry, University of Tabuk, Tabuk, Tabuk, Saudi Arabia, Polymers and Pigments Department, National Research Centre, Giza, Giza, Egypt; Monier, Mohammed, Department of Chemistry, Faculty of Science, Mansoura, Dakahlia, Egypt; Alatawi, Raedah Aiyed Suliman, Department of Chemistry, University of Tabuk, Tabuk, Tabuk, Saudi Arabia; Al-Anazi, Menier, Department of …	The recovery of uranium from aqueous effluents is very important for both the environment and the future of nuclear power. However, issues of sluggish rates and poor selectivity persist in achieving high-efficiency uranium extraction. In this study, uranyl (UO<inf>2</inf>2+) ions were imprinted on an amino-phenolic chitosan derivative using an ion-imprinting method. First, 3-hydroxy-4-nitrobenzoi…	Amino-phenol; Chitosan; Ion-imprinting; Uranyl ions	3 hydroxy 4 nitrobenzoic acid; 4 nitrobenzoic acid; aminophenol derivative; chitosan; epichlorohydrin; ion; nitrogen dioxide; sea water; sorbent; unclassified drug; uranyl ion; phenol derivative; uranium; adsorption; amide bonding; Article; chemical binding; chemical coordination; chemical parameters; chemical reaction; chemical structure; chemisorption; controlled study; cross linking; Fourier t…		4 nitrobenzoic acid, 2906-29-8, 62-23-7; chitosan, 9012-76-4; epichlorohydrin, 106-89-8; nitrogen dioxide, 10102-44-0; uranium, 7440-61-1; Chitosan; Ions; Phenols; Uranium			(0076-1443-S)	The authors extend their appreciation to the Deputyship for Research & Innovation, Ministry of Education in Saudi Arabia for funding this research work through the project number ( 0076-1443-S ).	Chu, Steven, Opportunities and challenges for a sustainable energy future, Nature, 488, 7411, pp. 294-303, (2012); Peng, Wei, Managing China’s coal power plants to address multiple environmental objectives, Nature Sustainability, 1, 11, pp. 693-701, (2018); DeRolph, Christopher R., City energysheds and renewable energy in the United States, Nature Sustainability, 2, 5, pp. 412-420, (2019); Sholl,…	N.H. Elsayed; Department of Chemistry, Faculty of Science, University of Tabuk, Tabuk, 71421, Saudi Arabia; email: nhussein@ut.edu.sa; M. Monier; Chemistry Department, Faculty of Science, Mansoura University, Mansoura, Egypt; email: monierchem@yahoo.com		Elsevier B.V.						01418130		IJBMD	36934819	English	Int. J. Biol. Macromol.	Article	Final		Scopus	2-s2.0-85150874872
Alnawmasi, J.S.	Alnawmasi, Jawza Sh (57695236400)	57695236400	Construction of amino-thiol functionalized ion-imprinted chitosan for lead (II) ion removal	2023	Carbohydrate Polymers	308		120596			38	10.1016/j.carbpol.2023.120596	https://www.scopus.com/inward/record.uri?eid=2-s2.0-85147550778&doi=10.1016%2Fj.carbpol.2023.120596&partnerID=40&md5=6df84ec59b81a41f33620687574354db	Department of Chemistry, Qassim University, Al-Mulida, Al Qasim, Saudi Arabia	Alnawmasi, Jawza Sh, Department of Chemistry, Qassim University, Al-Mulida, Al Qasim, Saudi Arabia	Ion-imprinting technique was used to create a lead ion-imprinted sorbent from an amino-thiol chitosan derivative (Pb-ATCS). First, 3-Nitro-4-sulfanylbenzoic acid (NSB) unit's amidized the chitosan, and then the -NO<inf>2</inf>-residues were selectively reduced to -NH<inf>2</inf>. Imprinting was accomplished by cross-linking with epichlorohydrin and removing the Pb (II) ions from the across-linked…	Adsorption; Amino-thiol; Chitosan; Heavy metals; Ion-imprinting; Lead(II) ions; X ray diffraction	Chitosan; Crosslinking; Fourier transform infrared spectroscopy; Lead compounds; Metal ions; Nuclear magnetic resonance; Nuclear magnetic resonance spectroscopy; Sorbents; Sorption; X ray diffraction; Aminothiols; Functionalized; Imprinting technique; Ion imprinted; Ion imprinting; Ion removal; Lead ions; Lead(II) ion; Polymer ligands; X- ray diffractions; Heavy metals					Qassim University, QU	The author gratefully acknowledge Qassim University , represented by the Deanship of Scientifc Research on the financial support for this research under the number ( 20012-cos-2021-1-2-w ) during the academic year 1443 AH/ 2021AD.	Taghizadeh, Majid, Selective adsorption of Cr(VI) ions from aqueous solutions using a Cr(VI)-imprinted polymer supported by magnetic multiwall carbon nanotubes, Polymer, 132, pp. 1-11, (2017); Int J Pharmacogn, (2015); Al-Harby, Nouf F., Synthesis and Characterization of Novel Uracil-Modified Chitosan as a Promising Adsorbent for Efficient Removal of Congo Red Dye, Polymers, 14, 2, (2022); Aliaba…			Elsevier Ltd						01448617		CAPOD	36813349	English	Carbohydr Polym	Retracted	Final		Scopus	2-s2.0-85147550778
Zhao, Z.; Zou, X.; Zhao, Y.; Shi, J.; Huang, Y.; Wang, J.	Zhao, Zhonghua (57215718724); Zou, Xinquan (57203149452); Zhao, Yu (58366400700); Shi, Jinshuo (57794990900); Huang, Yicheng (57221356704); Wang, Jikui (35796417900)	57215718724; 57203149452; 58366400700; 57794990900; 57221356704; 35796417900	Magnetic ion-imprinted microspheres for the removal of heavy metal ions from aqueous solution	2023	Environmental Progress and Sustainable Energy	42	2	e13985			4	10.1002/ep.13985	https://www.scopus.com/inward/record.uri?eid=2-s2.0-85137978608&doi=10.1002%2Fep.13985&partnerID=40&md5=c4155ebb5ad07827cec3712749a8bf8a	School of Materials Science and Engineering, Shanghai Key Laboratory of Advanced Polymeric Materials, Shanghai, China	Zhao, Zhonghua, School of Materials Science and Engineering, Shanghai Key Laboratory of Advanced Polymeric Materials, Shanghai, China; Zou, Xinquan, School of Materials Science and Engineering, Shanghai Key Laboratory of Advanced Polymeric Materials, Shanghai, China; Zhao, Yu, School of Materials Science and Engineering, Shanghai Key Laboratory of Advanced Polymeric Materials, Shanghai, China; Sh…	Magnetic ion-imprinted microspheres (IIM) with core-shell structure were successfully prepared by reverse emulsion polymerization and applied to adsorb heavy metal ions from sewage. The semi-interpenetrating polymer network composed of cross-linked polyacrylamide (PAM) and linear chitosan (CTS) was used as the microgel shell of microspheres, which can not only fully retain the active sites of CTS…	adsorption; chitosan; ion-imprinted; magnetic; microspheres	Adsorption; Copper compounds; Crosslinking; Emulsification; Heavy metals; Ion exchange; Ionic strength; Isotherms; Magnetism; Metal ions; Microspheres; Sewage; X ray photoelectron spectroscopy; Adsorption capacities; Adsorption of Cu; B-y Ions; Core shell structure; Imprinted microsphere; Ion imprinted; Magnetic; Magnetic ions; Removal of heavy metal ions; Reverse emulsion polymerizations; Chitos…						The authors would like to thank the workers in Shiyanjia Lab for materials characterizations.	Zhang, Yuzhe, Research progress of adsorption and removal of heavy metals by chitosan and its derivatives: A review, Chemosphere, 279, (2021); Wan Ngah, Wan Saime Wan, Adsorption of dyes and heavy metal ions by chitosan composites: A review, Carbohydrate Polymers, 83, 4, pp. 1446-1456, (2011); Zhang, Lei, Removal of heavy metal ions using chitosan and modified chitosan: A review, Journal of Molec…	J. Wang; Shanghai Key Laboratory of Advanced Polymeric Materials, School of Materials Science and Engineering, East China University of Science and Technology, Shanghai, China; email: wang326@ecust.edu.cn		John Wiley and Sons Inc						19447442		ENVPD		English	Environ Prog Sustainable Energy	Article	Final		Scopus	2-s2.0-85137978608
Ann Maria, C.G.; Agnihotri, A.S.; Anitha, A.; Nidhin, M.	Ann Maria, C. G. (57224768271); Agnihotri, Ananya S. (57221844882); Anitha, Varghese George (13104866400); Nidhin, M. (57209326128)	57224768271; 57221844882; 13104866400; 57209326128	Ion-imprinted chitosan-stabilized biogenic silver nanoparticles for the electrochemical detection of arsenic (iii) in water samples	2023	New Journal of Chemistry	47	11		5179	5192	14	10.1039/d2nj04804c	https://www.scopus.com/inward/record.uri?eid=2-s2.0-85149038204&doi=10.1039%2Fd2nj04804c&partnerID=40&md5=36e0a2a84d4121bfd27fad0119d412a1	Department of Chemistry, Christ University, Bengaluru, KA, India	Ann Maria, C. G., Department of Chemistry, Christ University, Bengaluru, KA, India; Agnihotri, Ananya S., Department of Chemistry, Christ University, Bengaluru, KA, India; Anitha, Varghese George, Department of Chemistry, Christ University, Bengaluru, KA, India; Nidhin, M., Department of Chemistry, Christ University, Bengaluru, KA, India	Arsenic is one of the most harmful heavy metals, and needs constant monitoring and control. A susceptible and selective sensor for arsenic (iii) detection in polluted water samples has been developed by using chitosan-stabilized silver nanoparticles (AgNPs). A glassy carbon electrode (GCE) is modified with chitosan-stabilized silver nanoparticles, which provides sufficient sites for interaction w…		Chemical detection; Chitosan; Glass membrane electrodes; Heavy metals; Metal nanoparticles; Particle size; Particle size analysis; Stripping voltammetry; Synthesis (chemical); Ultraviolet visible spectroscopy; Water pollution; Arsenic detection; Arsenic(III); Biogenics; ELectrochemical detection; Glassy carbon electrodes; Ion imprinted; Monitoring and control; Polluted water; Selective sensors; W…		acetic acid, 127-08-2, 127-09-3, 64-19-7, 71-50-1, 6131-90-4; arsenic, 7440-38-2; arsenic trioxide, 1303-24-8, 1327-53-3, 13464-58-9, 15502-74-6; chitosan, 9012-76-4; ferrous ion, 15438-31-0; lead, 7439-92-1, 13966-28-4; mercurous chloride, 10112-91-1, 7546-30-7; platinum, 7440-06-4; silver, 7440-22-4; silver nitrate, 7761-88-8; zinc ion, 23713-49-7			Vision Group on Science and Technology, VGST, (VGST/RGS-F/GRD-922/2019-20/2020-21/198); Vision Group on Science and Technology, VGST	The researchers and authors express their gratitude to Vision Group on Science and Technology, (VGST/RGS-F/GRD-922/2019-20/2020-21/198) Government of Karnataka, India for providing the required financial support for completing this research work.	Ma, Wuwei, Novel electrochemical sensing platform based on ion imprinted polymer with nanoporous gold for ultrasensitive and selective determination of As3+, Microchimica Acta, 187, 10, (2020); Genchi, Giuseppe, Arsenic: A Review on a Great Health Issue Worldwide, Applied Sciences (Switzerland), 12, 12, (2022); Kumar, Smita, Omics and biotechnology of arsenic stress and detoxification in plants: …	M. Nidhin; Department of Chemistry, CHRIST (Deemed to be University), Bengaluru, 560029, India; email: nidhin.m@christuniversity.in		Royal Society of Chemistry						11440546		NJCHE		English	New J. Chem.	Article	Final		Scopus	2-s2.0-85149038204
Wang, C.; Zhang, L.; Zhou, G.; Qiu, J.; Liu, Y.; Yang, R.; Chi, J.; Wang, J.	Wang, Cuizhen (7501635081); Zhang, Lingyan (57219000588); Zhou, Guangzhu (15847124700); Qiu, Jun (36101660800); Liu, Yin (55870973800); Yang, Rongchao (57225067501); Chi, Jingyi (57669053000); Wang, Jinpu (57226428082)	7501635081; 57219000588; 15847124700; 36101660800; 55870973800; 57225067501; 57669053000; 57226428082	Synthesis of environmental-friendly ion-imprinted magnetic nanocomposite bentonite for selective recovery of aqueous Sc(III)	2023	Journal of Colloid and Interface Science	630			738	750	26	10.1016/j.jcis.2022.10.161	https://www.scopus.com/inward/record.uri?eid=2-s2.0-85141244481&doi=10.1016%2Fj.jcis.2022.10.161&partnerID=40&md5=6f2bb72a43abaf82eaf9979160bceae2	School of Chemical and Biological Engineering, Shandong University of Science and Technology, Qingdao, Shandong, China; College of Safety and Environmental Engineering, Shandong University of Science and Technology, Qingdao, Shandong, China	Wang, Cuizhen, School of Chemical and Biological Engineering, Shandong University of Science and Technology, Qingdao, Shandong, China; Zhang, Lingyan, College of Safety and Environmental Engineering, Shandong University of Science and Technology, Qingdao, Shandong, China; Zhou, Guangzhu, College of Safety and Environmental Engineering, Shandong University of Science and Technology, Qingdao, Shand…	A novel reusable ion imprinted nanocomposite magnetic bentonite(IIPNMB) was prepared for selective recovery of aqueous scandium. Based on the fact that oxyphosphorus functional groups in sodium tripolyphosphate have good affinity to Sc(III) and chitosan is rich in hydroxy and amino active sites, they were chosen to build ion imprinted layers. Mesoporous IIPNMB showed good adsorption performance. …	DFT calculation; Ion imprinted; Magnetic separation; Scandium; Selective recovery	Adsorption; Bentonite; Density functional theory; Ions; Nanocomposites; Recovery; Scandium; Sodium compounds; Active site; Adsorption performance; DFT calculation; Environmental-friendly; Ion imprinted; Magnetic nanocomposites; Mesoporous; Pseudo-second-order kinetic models; Selective recovery; Sodium tripolyphosphate; Magnetic separation; bentonite; nanocomposite; scandium; tripolyphosphate; wat…		bentonite, 1302-78-9; scandium, 10361-84-9, 7440-20-2; tripolyphosphate, 14127-68-5, 7758-29-4; water, 7732-18-5; Bentonite; Water; Water Pollutants, Chemical			(S202110424174); National Natural Science Foundation of China, NSFC, (42077444); Natural Science Foundation of Shandong Province, (ZR2021ME138)	This research was supported by National Natural Science Foundation of China, China ( 42077444 ), Natural Science Foundation of Shandong Province, China ( ZR2021ME138 ), and National Undergraduate Training Programme for Innovation and Entrepreneurship, China (No. S202110424174 ).	Lou, Zhenning, Acrylic Acid-Functionalized Metal-Organic Frameworks for Sc(III) Selective Adsorption, ACS Applied Materials and Interfaces, 11, 12, pp. 11772-11781, (2019); Giret, Simon, Selective Separation and Preconcentration of Scandium with Mesoporous Silica, ACS Applied Materials and Interfaces, 10, 1, pp. 448-457, (2018); Liu, Jieyuan, Rare Earth Single-Atom Catalysts for Nitrogen and Carb…	G. Zhou; College of Safety and Environmental Engineering, Shandong University of Science and Technology, Qingdao, China; email: zhouguangzhu@sdust.edu.cn		Academic Press Inc.						00219797		JCISA	36347100	English	J. Colloid Interface Sci.	Article	Final		Scopus	2-s2.0-85141244481
Yu, H.; Zhou, L.; Tang, X.; Sun, G.; Liu, Z.; Wang, Y.	Yu, Hailan (57244652600); Zhou, Limin (57218664186); Tang, Xiaohuan (57217166016); Sun, Guoquan (57217492410); Liu, Zhirong (35770902400); Wang, Yiping (55976875400)	57244652600; 57218664186; 57217166016; 57217492410; 35770902400; 55976875400	Selective Adsorption of U(VI) onto Ion-imprinted Chitosan/Carbon Nanotube Composite Membrane; 离子印迹壳聚糖/碳纳米管复合膜对U(VI)的选择性吸附研究	2023	Yuanzineng Kexue Jishu/Atomic Energy Science and Technology	57	1		23	33	0	10.7538/yzk.2022.youxian.0072	https://www.scopus.com/inward/record.uri?eid=2-s2.0-85163548356&doi=10.7538%2Fyzk.2022.youxian.0072&partnerID=40&md5=b48dbe84e29c963900edc0311c1811d4	State Key Laboratory for Nuclear Resources and Environment, East China University of Technology, Fuzhou, Jiangxi, China; School of Chemistry and Chemical Engineering, Tianjin University, Tianjin, China	Yu, Hailan, State Key Laboratory for Nuclear Resources and Environment, East China University of Technology, Fuzhou, Jiangxi, China; Zhou, Limin, State Key Laboratory for Nuclear Resources and Environment, East China University of Technology, Fuzhou, Jiangxi, China, School of Chemistry and Chemical Engineering, Tianjin University, Tianjin, China; Tang, Xiaohuan, State Key Laboratory for Nuclear R…	The uranium-containing wastewater produced from uranium ore mining and uranium separation/purification processes may present a serious pollution to environment and ecosystem. The separation of U(VI) from uranium-containing wastewater by adsorption can not only effectively recover uranium resources, but also reduce environmental pollution. For the high-efficiency separation of U(VI) in uranium-con…	carbon nanotube; chitosan; ion-imprinted; U(VI) adsorption	Carbon nanotubes; Chitosan; Composite membranes; Crosslinking; Desorption; Efficiency; Ions; Pore structure; Reusability; Adsorption performance; Carbon nanotubes composites; High adsorption capacity; Ion imprinted; Mass ratio; Ore mining; Purification process; Selective adsorption; U(VI) adsorption; Uranium ore; Adsorption							Galhoum, Ahmed A., Amino Acid Functionalized Chitosan Magnetic Nanobased Particles for Uranyl Sorption, Industrial and Engineering Chemistry Research, 54, 49, pp. 12374-12385, (2015); Stafiej, Anna, Adsorption of heavy metal ions with carbon nanotubes, Separation and Purification Technology, 58, 1, pp. 49-52, (2007); Fan, Jinchen, Mechanical reinforcement of chitosan using unzipped multiwalled ca…			Atomic Energy Press						10006931		YKJIE		Chinese	Yuanzineng Kexue Jishu	Article	Final		Scopus	2-s2.0-85163548356
Xu, Z.; Li, L.; Li, J.; Deng, P.	Xu, Zhifeng (55687361400); Li, Lizhen (58183000700); Li, Junhua (56486174100); Deng, Peihong (23479322400)	55687361400; 58183000700; 56486174100; 23479322400	One-pot synthesis of ion-imprinted three-dimensional porous material based on graphene oxide for the selective adsorption of copper(II)	2023	Journal of Environmental Science and Health - Part A Toxic/Hazardous Substances and Environmental Engineering	58	6		515	524	5	10.1080/10934529.2023.2199650	https://www.scopus.com/inward/record.uri?eid=2-s2.0-85152417474&doi=10.1080%2F10934529.2023.2199650&partnerID=40&md5=a378852521ad82a6c005e49bebad2313	College of Chemistry and Materials Science, Hengyang Normal University, Hengyang, Hunan, China; Key Laboratory of Functional Organometallic Materials of Hunan Province College, Hengyang, Hunan, China; Hunan Engineering Research Center for Monitoring and Treatment of Heavy Metals Pollution in the upper Reaches of Xiangjiang River, Hengyang, Hunan, China	Xu, Zhifeng, College of Chemistry and Materials Science, Hengyang Normal University, Hengyang, Hunan, China, Key Laboratory of Functional Organometallic Materials of Hunan Province College, Hengyang, Hunan, China, Hunan Engineering Research Center for Monitoring and Treatment of Heavy Metals Pollution in the upper Reaches of Xiangjiang River, Hengyang, Hunan, China; Li, Lizhen, College of Chemist…	Molecularly imprinted polymers (MIPs) are synthetic polymers with predetermined selectivity for a given analyte. One major problem associated with MIPs is the inaccessibility of a large fraction of the recognition sites that remain buried within the polymeric matrix. To address this problem, the high selectivity imparted by the imprinting technique and the porosity of three-dimensional (3D) graph…	chitosan; Copper(II); graphene oxide; ion imprinted material; three-dimensional porous materials	Adsorption; Chitosan; Copper compounds; Graphene; Ions; Isotherms; Monolayers; Reusability; Wastewater reclamation; 3d graphene oxides; Copper(II); Graphene oxides; Imprinted materials; Ion imprinted; Ion imprinted material; Material-based; Molecularly Imprinted Polymer; One-pot synthesis; Three-dimensional porous material; Porous materials; chitosan; cupric ion; glutaraldehyde; graphene oxide; m…		chitosan, 9012-76-4; glutaraldehyde, 111-30-8, 37245-61-7; copper, 15158-11-9, 7440-50-8; Copper; graphene oxide; Ions; Polymers			Education Department of Hunan Province, (20A037); Education Department of Hunan Province; Science and Technology Innovative Research Team in Higher Educational Institutions of Hunan Province	The authors thank the Scientific Research Fund of the Education Department of Hunan Province (No. 20A037) and the Aid Programs for Science and Technology Innovative Research Team in Higher Educational Institutions of Hunan Province for the financial support of the research.	Amatatongchai, Maliwan, Novel three-Dimensional molecularly imprinted polymer-coated carbon nanotubes (3D-CNTs@MIP) for selective detection of profenofos in food, Analytica Chimica Acta, 1076, pp. 64-72, (2019); undefined; Peng, Hui, Epitope Molecularly Imprinted Polymer Nanoparticles for Chemo-/Photodynamic Synergistic Cancer Therapy Guided by Targeted Fluorescence Imaging, ACS Applied Materials…	Z. Xu; College of Chemistry and Materials Science, Hengyang Normal University, Hengyang, China; email: 897061147@qq.com		Taylor and Francis Ltd.						10934529		JATEF	37032569	English	J. Environ. Sci. Health Part A Toxic Hazard. Subst. Environ. Eng.	Article	Final		Scopus	2-s2.0-85152417474
Zhu, N.; Liu, X.; Peng, K.; Cao, H.; Yuan, M.; Ye, T.; Wu, X.; Yin, F.; Yu, J.; Hao, L.; Xu, F.	Zhu, Nianxin (56734087700); Liu, Xinna (58044074200); Peng, Kaimin (57852467600); Cao, Hui (55341915700); Yuan, Min (56190239300); Ye, Tai (56102543100); Wu, Xiuxiu (57215202041); Yin, Fengqin (57215209249); Yu, Jingsong (55845367900); Hao, Liling (56797385900); Xu, Fei (55509278800)	56734087700; 58044074200; 57852467600; 55341915700; 56190239300; 56102543100; 57215202041; 57215209249; 55845367900; 56797385900; 55509278800	A Novel Aptamer-Imprinted Polymer-Based Electrochemical Biosensor for the Detection of Lead in Aquatic Products	2023	Molecules	28	1	196			20	10.3390/molecules28010196	https://www.scopus.com/inward/record.uri?eid=2-s2.0-85145744348&doi=10.3390%2Fmolecules28010196&partnerID=40&md5=7e8790cdde96a9877bbaad1ce39c5fd8	School of Health Science and Engineering, University of Shanghai for Science and Technology, Shanghai, Shanghai, China	Zhu, Nianxin, School of Health Science and Engineering, University of Shanghai for Science and Technology, Shanghai, Shanghai, China; Liu, Xinna, School of Health Science and Engineering, University of Shanghai for Science and Technology, Shanghai, Shanghai, China; Peng, Kaimin, School of Health Science and Engineering, University of Shanghai for Science and Technology, Shanghai, Shanghai, China;…	Lead contamination in aquatic products is one of the main hazard factors. The aptasensor is a promising detection method for lead ion (Pb(II)) because of its selectivity, but it is easily affected by pH. The combination of ion-imprinted polymers(IIP) with aptamers may improve their stability in different pH conditions. This paper developed a novel electrochemical biosensor for Pb(II) detection by…	aptamer-imprinted polymer; chitosan–graphene oxide composite; lead detection	aptamer; gold; graphite; lead; metal nanoparticle; polymer; chemistry; electrochemical analysis; electrode; genetic procedures; limit of detection; procedures; Aptamers, Nucleotide; Biosensing Techniques; Electrochemical Techniques; Electrodes; Gold; Graphite; Lead; Limit of Detection; Metal Nanoparticles; Polymers		gold, 7440-57-5; graphite, 7782-42-5; lead, 7439-92-1, 13966-28-4; Aptamers, Nucleotide; Gold; Graphite; Lead; Polymers			National Natural Science Foundation of China, NSFC, (32072312); National Natural Science Foundation of China, NSFC; Science and Technology Innovation Plan Of Shanghai Science and Technology Commission, (20392001600); Science and Technology Innovation Plan Of Shanghai Science and Technology Commission	This research was funded by National Natural Science Foundation of China grant number 32072312 And was funded by Science and Technology Innovation Action Plan of Shanghai grant number 20392001600.	Soto-Jiménez, Martín F., Biological responses of a simulated marine food chain to lead addition, Environmental Toxicology and Chemistry, 30, 7, pp. 1611-1617, (2011); Miclean, Mirela I., Metal (Pb, Cu, Cd, and Zn) transfer along food chain and health risk assessment through raw milk consumption from free-range cows, International Journal of Environmental Research and Public Health, 16, 21, (2019)…	L. Hao; Shanghai Engineering Research Center of Food Rapid Detection, School of Health Science and Engineering, University of Shanghai for Science and Technology, Shanghai, 200093, China; email: holiday_hao1988@126.cm; F. Xu; Shanghai Engineering Research Center of Food Rapid Detection, School of Health Science and Engineering, University of Shanghai for Science and Technology, Shanghai, 200093, …		MDPI						14203049		MOLEF	36615388	English	Molecules	Article	Final	All Open Access; Gold Open Access; Green Accepted Open Access; Green Open Access	Scopus	2-s2.0-85145744348
Hamed, M.G.; El-Kamash, A.M.; El-Sayed, A.A.	Hamed, Mahmoud Goneam (57226132392); El-Kamash, Ahmed Mohamed (6507825349); El-Sayed, Ashraf A. (35567137900)	57226132392; 6507825349; 35567137900	Selective removal of lead using nanostructured chitosan ion-imprinted polymer grafted with sodium styrene sulphonate and acrylic acid from aqueous solution	2023	International Journal of Environmental Analytical Chemistry	103	17		5465	5482	7	10.1080/03067319.2021.1940158	https://www.scopus.com/inward/record.uri?eid=2-s2.0-85109794478&doi=10.1080%2F03067319.2021.1940158&partnerID=40&md5=0d97ae3af56741756b25a71672454d9d	Waste Management Department, Hot Lab Center, Cairo, Cairo, Egypt; Department of Analytical Chemistry, Hot Lab Center, Cairo, Cairo, Egypt	Hamed, Mahmoud Goneam, Waste Management Department, Hot Lab Center, Cairo, Cairo, Egypt; El-Kamash, Ahmed Mohamed, Waste Management Department, Hot Lab Center, Cairo, Cairo, Egypt; El-Sayed, Ashraf A., Department of Analytical Chemistry, Hot Lab Center, Cairo, Cairo, Egypt	Nanostructured material chitosan polymer grafted with styrenesulphonate and acrylic acid as ion-imprinted polymer have been synthesised and developed by a new method that provides control over the size and chemical structure. The utilisation of high-intensity ultrasound has been investigated for the synthesis of a nanostructured polymer that is often unavailable by conventional methods. The prepa…	chitosan; metal imprinted polymers; nanocomposite; Ultrasonic	Adsorption; Carboxylic acids; Free energy; Grafting (chemical); Ions; Kinetic theory; Sodium; Styrene; Acrylic acids; Imprinted polymers; Ion imprinted polymer; Metal imprinted polymer; Nano-structured; Polymer-grafted; Selective removal; Sodium styrene sulfonates; Sorption process; Synthesised; Chitosan							Li, Danping, Determination of trace bisphenol A in environmental water by high-performance liquid chromatography using magnetic reduced graphene oxide based solid-phase extraction coupled with dispersive liquid–liquid microextraction, Analytical and Bioanalytical Chemistry, 409, 5, pp. 1165-1172, (2017); El-Sayed, Ashraf A., Synthesis of chitosan hydrogel polymer for removal of radioactive organi…	A.A. El-Sayed; Analytical Chemistry Department, Hot Laboratories Center, Egyptian Atomic Energy Authority, Cairo, Egypt; email: ashraf_ashraf1010@yahoo.com		Taylor and Francis Ltd.						03067319		IJEAC		English	Int. J. Environ. Anal. Chem.	Article	Final		Scopus	2-s2.0-85109794478
Wu, L.; Yang, M.; Yao, L.; He, Z.; Yu, J.-X.; Yin, W.; Chi, R.-A.	Wu, Liqiong (57988310400); Yang, Ming (57216987098); Yao, Lifeng (57207760669); He, Zhangyang (57987531300); Yu, Junxia (15833552200); Yin, Weiyan (57214062735); Chi, Ru'An (7005268572)	57988310400; 57216987098; 57207760669; 57987531300; 15833552200; 57214062735; 7005268572	Polyaminophosphoric Acid-Modified Ion-Imprinted Chitosan Aerogel with Enhanced Antimicrobial Activity for Selective La(III) Recovery and Oil/Water Separation	2022	ACS Applied Materials and Interfaces	14	48		53947	53959	31	10.1021/acsami.2c18163	https://www.scopus.com/inward/record.uri?eid=2-s2.0-85143060667&doi=10.1021%2Facsami.2c18163&partnerID=40&md5=b2c6c0a2e74ec71d7b295650b69eb768	School of Chemistry and Chemical Engineering, Wuhan Textile University, Wuhan, Hubei, China; School of Chemistry and Environmental Engineering, Wuhan Institute of Technology, Wuhan, Hubei, China; School of Xingfa Mining Engineering, Wuhan Institute of Technology, Wuhan, Hubei, China; School of Chemistry and Chemical Engineering, Jiangxi Science and Technology Normal University, Nanchang, Jiangxi,…	Wu, Liqiong, School of Chemistry and Chemical Engineering, Wuhan Textile University, Wuhan, Hubei, China, School of Chemistry and Environmental Engineering, Wuhan Institute of Technology, Wuhan, Hubei, China; Yang, Ming, School of Chemistry and Chemical Engineering, Wuhan Textile University, Wuhan, Hubei, China; Yao, Lifeng, School of Chemistry and Chemical Engineering, Wuhan Textile University, …	In this study, polyaminophosphoric acid (PA)-functionalized ion-imprinted chitosan (CS) aerogel was fabricated for the first time, exhibiting good antibacterial property for selective La(III) recovery and oil/water separation. The as-prepared PA-CS-IIA-2 shows a remarkable adsorption capacity of 114.6 mg/g toward La(III) and high selectivity in the competitive adsorption systems, which is attribu…	antibacterial property; ion-imprinted chitosan-base aerogel; La(III) capture; oil/water separation; polyaminophosphoric acid	Adsorption; Chitosan; Ions; Lanthanum compounds; Rare earths; Reusability; Separation; Adsorption capacities; Anti-microbial activity; Antibacterial properties; Functionalized; High selectivity; Ion imprinted; Ion-imprinted chitosan-base aerogel; La(III) capture; Oil/water separation; Polyaminophosphoric acid; Aerogels; antiinfective agent; chitosan; Anti-Infective Agents		chitosan, 9012-76-4; Anti-Infective Agents; Chitosan			(CX2021369); (STRZ2020007); (LKF202006); National Natural Science Foundation of China, NSFC, (21978226)	This work was financially supported by the National Natural Science Foundation of China (21978226), the research funds of Hubei Key Laboratory of Biomass Fibers and Eco-dyeing & Finishing (STRZ2020007), National Engineering Research Center of Phosphorus Resource Exploitation (LKF202006), and Graduate Innovation Fund of Wuhan Institute of Technology (CX2021369).	Cao, Ying, A critical review of the recovery of rare earth elements from wastewater by algae for resources recycling technologies, Resources, Conservation and Recycling, 169, (2021); Pereira Neves, Heyder, Liquid-liquid extraction of rare earth elements using systems that are more environmentally friendly: Advances, challenges and perspectives, Separation and Purification Technology, 282, (2022);…	W. Yin; Hubei Key Laboratory of Biomass Fibers and Eco-Dyeing & Finishing, School of Chemistry and Chemical Engineering, Wuhan Textile University, Wuhan, 430073, China; email: hpywy2006@163.com; J.-X. Yu; National Engineering Research Center of Phosphorus Resource Exploitation, School of Chemistry and Environmental Engineering, Wuhan Institute of Technology, Wuhan, 430074, China; email: yujunxia_…		American Chemical Society						19448244			36416789	English	ACS Appl. Mater. Interfaces	Article	Final		Scopus	2-s2.0-85143060667
Sharef, H.Y.; Fakhre, N.A.	Sharef, Huda Yousif (57884906800); Fakhre, Nabil Adil (57193774684)	57884906800; 57193774684	Designing, characterization, and application of cross-linked chitosan possessing Schiff base and ion-imprinted network polymer for selective removal of Cu(II) from aqueous solution	2022	Desalination and Water Treatment	276			160	174	3	10.5004/dwt.2022.28940	https://www.scopus.com/inward/record.uri?eid=2-s2.0-85145463811&doi=10.5004%2Fdwt.2022.28940&partnerID=40&md5=8ef6bd3fa2300e0d3b0520ca0c02a184	Department of Chemistry, Salahaddin University-Erbil, Erbil, Erbil, Iraq	Sharef, Huda Yousif, Department of Chemistry, Salahaddin University-Erbil, Erbil, Erbil, Iraq; Fakhre, Nabil Adil, Department of Chemistry, Salahaddin University-Erbil, Erbil, Erbil, Iraq	Shrimp shells are an abundant natural resource for chitosan generation as bio sorbent. In this work, imine was prepared through the modified free amino group –NH<inf>2</inf> of chitosan using 4-flu-orobenzaldehyde. The ion-imprinted method was used to prepare a new bulk polymer as a selec-tive, fast, high-performance approach to remove copper ions. Adsorbents were characterized using Fourier-tran…	Cross-linked chitosan; Cu(II); Ion-imprint; Schiff base; Sorption; Uptake kinetics	aqueous solution; copper; kinetics; natural resource; sorption; X-ray diffraction							Trikkaliotis, Dimitrios G., Adsorption of copper ions onto chitosan/poly(vinyl alcohol) beads functionalized with poly(ethylene glycol), Carbohydrate Polymers, 234, (2020); Al-Saydeh, Sajeda A., Copper removal from industrial wastewater: A comprehensive review, Journal of Industrial and Engineering Chemistry, 56, pp. 35-44, (2017); Vadivel, Thangavel, Rhodium(III) complexes derived from complexat…	H.Y. Sharef; Department of Chemistry, College of Education, Salahaddin University-Erbil, Erbil, Iraq; email: huda.sharef@su.edu.kr		Desalination Publications						19443994				English	Desalin. Water Treat.	Article	Final		Scopus	2-s2.0-85145463811
Zhong, X.; Ma, L.; Yin, G.	Zhong, Xiujuan (57577695100); Ma, Li (57188999536); Yin, Guolu (36159149900)	57577695100; 57188999536; 36159149900	Ion-Imprinted Chitosan-Based Localized Surface Plasmon Resonance Sensor for Ni2+ Detection	2022	Sensors	22	22	9005			8	10.3390/s22229005	https://www.scopus.com/inward/record.uri?eid=2-s2.0-85142737558&doi=10.3390%2Fs22229005&partnerID=40&md5=a49193a3c4794dbcf4003044d81d3d9a	Chongqing University, Chongqing, China; Chongqing University, Chongqing, China	Zhong, Xiujuan, Chongqing University, Chongqing, China; Ma, Li, Chongqing University, Chongqing, China; Yin, Guolu, Chongqing University, Chongqing, China	Heavy metals are important sources of environmental pollution and cause disease in organisms throughout the food chain. A localized surface plasmon resonance sensor was proposed and demonstrated to realize Ni2+ detection by using ion-imprinted chitosan. Au nanoparticles were coated on the multimode fiber to excite the local surface plasmon resonance, and Ni2+-imprinted chitosan was then functiona…	dip coating technique; ion-imprinted technique; localized surface plasmon resonance; nickel ions sensing; optical fiber sensor	Chitosan; Gold coatings; Gold nanoparticles; Heavy metals; Ions; Metal nanoparticles; Multimode fibers; Nickel coatings; Nickel compounds; Plastic coatings; Refractive index; Surface plasmon resonance; Thickness measurement; Dip coating techniques; Environmental pollutions; Food chain; Ion imprinted; Ion sensing; Ion-imprinted technique; Localized surface plasmon resonance; Nickel ion sensing; Ni…		chitosan, 9012-76-4; gold, 7440-57-5; Chitosan; Gold; Ions			National Natural Science Foundation of China, NSFC, (21676034, 61975022); National Natural Science Foundation of China, NSFC	This research was funded by the National Natural Science Foundation of China (Grants 21676034 and 61975022).	Gürel, Levent, Applications of the biosorption process for nickel removal from aqueous solutions - a review, Chemical Engineering Communications, 204, 6, pp. 711-722, (2017); Hussainzada, Naissan, Whole adult organism transcriptional profiling of acute metal exposures in male Zebrafish, BMC Pharmacology and Toxicology, 15, 1, (2014); Schmidt, Marc, Nickel allergies: Paying the Toll for innate imm…	L. Ma; College of Chemistry & Chemical Engineering, Chongqing University, Chongqing, 400044, China; email: mali3241@cqu.edu.cn		MDPI						14248220			36433601	English	Sensors	Article	Final	All Open Access; Gold Open Access; Green Accepted Open Access; Green Open Access	Scopus	2-s2.0-85142737558
Liu, Y.; Dai, Y.; Zhou, L.; Yu, H.; Tang, X.; Liu, Z.; Wang, Y.	Liu, Yanlin (57487631300); Dai, Yiming (57218881708); Zhou, Limin (57218664186); Yu, Hailan (57244652600); Tang, Xiaohuan (57217166016); Liu, Zhirong (35770902400); Wang, Yiping (55976875400)	57487631300; 57218881708; 57218664186; 57244652600; 57217166016; 35770902400; 55976875400	Adsorption Properties of Honeycomb-Like Ion-Imprinted Chitosan/ZSM-5 Composite Foams for U(VI) Ions; 蜂窝状离子印迹壳聚糖/ZSM-5复合泡沫对U(VI)的吸附特性	2022	Gaofenzi Cailiao Kexue Yu Gongcheng/Polymeric Materials Science and Engineering	38	9		72	79	0	10.16865/j.cnki.1000-7555.2022.0201	https://www.scopus.com/inward/record.uri?eid=2-s2.0-85142332133&doi=10.16865%2Fj.cnki.1000-7555.2022.0201&partnerID=40&md5=86d95c4e76787985927b9e3c37a7d070	Jiangxi Province Key Laboratory of Polymer Micro/Nano Manufacturing and Devices, East China University of Technology, Fuzhou, Jiangxi, China; School of Chemistry and Chemical Engineering, Tianjin University, Tianjin, China	Liu, Yanlin, Jiangxi Province Key Laboratory of Polymer Micro/Nano Manufacturing and Devices, East China University of Technology, Fuzhou, Jiangxi, China; Dai, Yiming, Jiangxi Province Key Laboratory of Polymer Micro/Nano Manufacturing and Devices, East China University of Technology, Fuzhou, Jiangxi, China; Zhou, Limin, Jiangxi Province Key Laboratory of Polymer Micro/Nano Manufacturing and Devi…	The radioactive pollution of uranium- containing effluent seriously harms environmental safety and human health. Herein, the honeycomb-like ion-imprinted chitosan/ZSM-5 (ICZ) composite foams were prepared and used for the selective sorption of U(VI). The results suggest that ICZ-2 is the best among various ICZ foams with different raw material ratios, owing to its well- developed honeycomb- like …	Chitosan/ZSM-5; Ion-imprinted foam; U(VI) sorption	Effluents; Foams; Honeycomb structures; Ions; Monolayers; Sorption; Wastewater treatment; Adsorption properties; Chitosan/ZSM-5; Composite foams; Environmental safety; Human health; Ion imprinted; Ion-imprinted foam; Radioactive pollution; Sorption capacities; U(VI) sorption; Chitosan							Dai, Yiming, Macroporous ion-imprinted chitosan foams for the selective biosorption of U(VI) from aqueous solution, International Journal of Biological Macromolecules, 164, pp. 4155-4164, (2020); Hao, Ying, Preparation of magnetic chitosan Cu2+ imprinted particles and the adsorption of Cu2+, Gaofenzi Cailiao Kexue Yu Gongcheng/Polymeric Materials Science and Engineering, 30, 5, pp. 154-158, (2014…	L. Zhou; Key Laboratory of Polymer Micro/Nano Manufacturing and Devices, East China University of Technology, Nanchang, 330013, China; email: minglzh@sohu.com; L. Zhou; Key Laboratory of Polymer Micro/Nano Manufacturing and Devices, East China University of Technology, Nanchang, 330013, China; email: minglzh@sohu.com		Sichuan University						10007555		GCKGE		Chinese	Gaofenzi Cailiao Kexue Yu Gongcheng	Article	Final		Scopus	2-s2.0-85142332133
Qiu, Y.; Ding, K.; Tang, L.; Qin, Z.; Li, M.; Yin, X.	Qiu, Yuheng (57354191600); Ding, Kaiqi (57896796700); Tang, Liwen (57208817387); Qin, Ziyu (57190885756); Li, Mengting (57190224398); Yin, Xueqiong (8671144000)	57354191600; 57896796700; 57208817387; 57190885756; 57190224398; 8671144000	Water-Recyclable Chitosan-Based Ion-Imprinted Thermoresponsive Hydrogel for Rare Earth Metal Ions Accumulation	2022	International Journal of Molecular Sciences	23	18	10542			7	10.3390/ijms231810542	https://www.scopus.com/inward/record.uri?eid=2-s2.0-85138337443&doi=10.3390%2Fijms231810542&partnerID=40&md5=127ec55c865a6ccc13c33805f1fc7654	Hainan University, Haikou, Hainan, China; School of Chemical Engineering and Technology, Hainan University, Haikou, Hainan, China	Qiu, Yuheng, Hainan University, Haikou, Hainan, China; Ding, Kaiqi, Hainan University, Haikou, Hainan, China; Tang, Liwen, Hainan University, Haikou, Hainan, China; Qin, Ziyu, School of Chemical Engineering and Technology, Hainan University, Haikou, Hainan, China; Li, Mengting, Hainan University, Haikou, Hainan, China; Yin, Xueqiong, Hainan University, Haikou, Hainan, China	The demand for rare earth metal increases rapidly in the modern high-tech industry and therefore the accumulation of rare earth metal ions from an aqueous environment becomes a significant concern worldwide. In this paper, a water-recyclable chitosan-based La3+-imprinted thermoresponsive hydrogel (CLIT) was prepared to accumulate La3+ from solution. The CLIT was characterized by DSC, FITR, Raman …	La3+-imprinting; rare earth metal; thermoresponsive hydrogel	aluminum; chitosan; cupric ion; ferric ion; hydrogel; ion; lanthanide; lanthanum; manganese; water; adsorption kinetics; Article; bioaccumulation; controlled study; differential scanning calorimetry; Fourier transform infrared spectroscopy; heat sensitivity; heat tolerance; isotherm; molecular imprinting; Raman spectrometry; scanning electron microscopy; temperature sensitivity; thermodynamics; X…		aluminum, 7429-90-5; chitosan, 9012-76-4; ferric ion, 20074-52-6; lanthanum, 16096-89-2, 7439-91-0; manganese, 16397-91-4, 7439-96-5; water, 7732-18-5; Chitosan; Hydrogels; Ions; Metals, Rare Earth; Water; Water Pollutants, Chemical			National Natural Science Foundation of China, NSFC, (22265011); Key Research and Development Project of Hainan Province, (ZDYF2018232); (2021024); Fundação para a Ciência e a Tecnologia, FCT, (Incentivo/SAU/LA0003/2013)	This research was funded by the National nature science Foundation (22265011), the Key Research and Development Plan of Hainan Province (ZDYF2018232), and the Key Scientific and Technological Project of Haikou (2021024).	Pereao, Omoniyi K., Rare earth elements removal techniques from water/wastewater: A review, Desalination and Water Treatment, 130, pp. 71-86, (2018); Naidu, Gayathri Danasamy, A critical review on remediation, reuse, and resource recovery from acid mine drainage, Environmental Pollution, 247, pp. 1110-1124, (2019); Royer-Lavallée, Alexandre, Removal and potential recovery of rare earth elements f…	X. Yin; Hainan Provincial Fine Chemical Engineering Research Center, Hainan University, Haikou, 570228, China; email: yxq@hainanu.edu.cn; Z. Qin; College of Chemical Engineering and Technology, Hainan University, Haikou, Renmin Avenue 58th, 570228, China; email: ziyuqin@hainanu.edu.cn		MDPI						14220067; 16616596			36142457	English	Int. J. Mol. Sci.	Article	Final	All Open Access; Gold Open Access; Green Accepted Open Access; Green Open Access	Scopus	2-s2.0-85138337443
Ali, I.M.; Zakaria, E.S.; Khalil, M.; El-Tantawy, A.; El-Saied, F.A.	Ali, Ismail M. (7102015797); Zakaria, Essam Saleh (7004228181); Khalil, Magdy (55568515029); El-Tantawy, Aml (57192416313); El-Saied, Fathy A. (35578233600)	7102015797; 7004228181; 55568515029; 57192416313; 35578233600	Synthesis of ion-imprinted polymers based on chitosan for high selectivity of La(III), Ce(III) and Sm(III) via solid phase extraction	2022	Journal of Molecular Liquids	356		119058			38	10.1016/j.molliq.2022.119058	https://www.scopus.com/inward/record.uri?eid=2-s2.0-85127698379&doi=10.1016%2Fj.molliq.2022.119058&partnerID=40&md5=c88d6d637ebc4eda38d57d10ed14ab64	Hot Lab Center, Cairo, Cairo, Egypt; Department of Chemistry, Menoufia University, Shibin El Kom, Monufia, Egypt	Ali, Ismail M., Hot Lab Center, Cairo, Cairo, Egypt; Zakaria, Essam Saleh, Hot Lab Center, Cairo, Cairo, Egypt; Khalil, Magdy, Hot Lab Center, Cairo, Cairo, Egypt; El-Tantawy, Aml, Hot Lab Center, Cairo, Cairo, Egypt; El-Saied, Fathy A., Department of Chemistry, Menoufia University, Shibin El Kom, Monufia, Egypt	Lanthanide metal ions are extremely important to the development of economy and technology; however they are difficult to separate because of their chemical similarities. Polymers imprinted with ions have become a promising platform to explore possible solutions to this problem in recent years. The purpose of this work is to develop a new specifically designed IIPs material for separating lanthan…	Adsorption; Chitosan; Ion-imprinted polymers; Phosphate rock; Polyvinylpyrolidone; Rare earths; Separation	Adsorption; Cerium compounds; Chitosan; Extraction; Lanthanum compounds; Leaching; Metal ions; Phase separation; Rare earth elements; Reusability; Samarium compounds; Synthesis (chemical); High selectivity; Ion imprinted polymer; Lanthanide ion; Lanthanide metal ions; Phosphate rocks; Polymer based; Polyvinylpyrolidone; Polyvinylpyrrolidones; Rare-earths; Solid-phase extraction; Rare earths							Int J Environ Anal Chem, (2021); Ali, Ismail M., Efficient Enrichment of Eu3+, Tb3+, La3+ and Sm3+ on a Double Core Shell Nano Composite Based Silica, Journal of Inorganic and Organometallic Polymers and Materials, 30, 5, pp. 1537-1552, (2020); Khalil, Magdy, Synthesis, characterization and γ-rays irradiation of cobalt-based metal-organic framework for adsorption of Ce(III) and Eu(III) from aqueo…	M. Khalil; Hot Laboratories and Waste Management Center, Egyptian Atomic Energy Authority (EAEA), Cairo, P. No. 13759, Egypt; email: magdykhalil7@yahoo.com		Elsevier B.V.						01677322		JMLID		English	J Mol Liq	Article	Final		Scopus	2-s2.0-85127698379
Hajri, A.K.; Jamoussi, B.; Albalawi, A.E.; Alhawiti, O.H.N.; Alsharif, A.A.	Hajri, Amira K. (57225375320); Jamoussi, Bassem (15769444800); Albalawi, Aishah Eid (57193074798); Alhawiti, Ohud H.N. (57221265188); Alsharif, Amal A. (57471241800)	57225375320; 15769444800; 57193074798; 57221265188; 57471241800	Designing of modified ion-imprinted chitosan particles for selective removal of mercury (II) ions	2022	Carbohydrate Polymers	286		119207			57	10.1016/j.carbpol.2022.119207	https://www.scopus.com/inward/record.uri?eid=2-s2.0-85125474055&doi=10.1016%2Fj.carbpol.2022.119207&partnerID=40&md5=a92de8119914501ab9f8f6482ebd17a5	Department of Chemistry, University of Tabuk, Tabuk, Tabuk, Saudi Arabia; Research Laboratory: Asymmetric Synthesis and Molecular Engineering of Organic Materials for Organic Electronics (LR18ES19), Faculté des Sciences de Monastir, Monastir, Monastir, Tunisia; Environment and Arid Land Agriculture, Faculty of Meteorology, Jeddah, Saudi Arabia; Department of Biology, University of Tabuk, Tabuk, T…	Hajri, Amira K., Department of Chemistry, University of Tabuk, Tabuk, Tabuk, Saudi Arabia, Research Laboratory: Asymmetric Synthesis and Molecular Engineering of Organic Materials for Organic Electronics (LR18ES19), Faculté des Sciences de Monastir, Monastir, Monastir, Tunisia; Jamoussi, Bassem, Environment and Arid Land Agriculture, Faculty of Meteorology, Jeddah, Saudi Arabia; Albalawi, Aishah …	Ion-imprinting methodology was utilized in the fabrication of mercury ion-imprinted sorbent derived from modified chitosan derivatives. The Schiff base ligand was first derived from 4-amino-3-hydroxybenzoic acid and 2-pyridinecarboxaldehyde (HPB) and then incorporated with chitosan via amide bonds. The obtained modified chitosan polymeric ligand (PBCS) was combined with Hg(II) ions to produce the…	Chitosan; Ion-imprinting; Mercury(II) ions; Schiff base	Amides; Ions; Ligands; Mercury compounds; Sorbents; Sorption; Chitosan derivatives; Chitosan particles; Ion imprinted; Ion imprinting; Mercury ion; Mercury(II) ion; Modified chitosan; Schiff-base; Schiff-base ligands; Selective removal; Chitosan					(0015-1442-S)	The authors extend their appreciation to the deputyship for Research & Innovation, Ministry of Education in Saudi Arabia for funding this research work through the project number ( 0015-1442-S ).	A Alothman, Asma A., Synthesis, spectral characterization, quantum chemical calculations, thermal studies and biological screening of nitrogen and oxygen donor atoms containing Azo-dye Cu(II), Ni(II) and Co(II) complexes, Journal of Molecular Structure, 1223, (2021); Anirudhan, Thayyath Sreenivasan, Mercury(II) removal from aqueous solutions and wastewaters using a novel cation exchanger derived …	A.K. Hajri; Department of Chemistry, University College Alwajh, University of Tabuk, 71421, Saudi Arabia; email: ahejari@ut.edu.sa		Elsevier Ltd						01448617		CAPOD	35337492	English	Carbohydr Polym	Article	Final		Scopus	2-s2.0-85125474055
Wang, X.; Chu, Z.; Huang, Y.; Chen, G.; Zhao, X.; Zhu, Z.; Chen, C.; Lin, D.	Wang, Xiaohui (57828942700); Chu, Zhaoran (57226706614); Huang, Yunyun (57734154000); Chen, Gong (57210931228); Zhao, Xueling (56020261400); Zhu, Zhigang (55721599700); Chen, Cheng (56477447400); Lin, Donghai (57392429900)	57828942700; 57226706614; 57734154000; 57210931228; 56020261400; 55721599700; 56477447400; 57392429900	Copper Ion Imprinted Hydrogel Photonic Crystal Sensor Film	2022	ACS Applied Polymer Materials	4	6		4568	4575	16	10.1021/acsapm.2c00610	https://www.scopus.com/inward/record.uri?eid=2-s2.0-85131676909&doi=10.1021%2Facsapm.2c00610&partnerID=40&md5=35566d328acec7404369a3146d063723	School of Energy and Materials, Shanghai Polytechnic University, Shanghai, China; School of Medical Instrument and Food Engineering, University of Shanghai for Science and Technology, Shanghai, Shanghai, China	Wang, Xiaohui, School of Energy and Materials, Shanghai Polytechnic University, Shanghai, China; Chu, Zhaoran, School of Energy and Materials, Shanghai Polytechnic University, Shanghai, China; Huang, Yunyun, School of Energy and Materials, Shanghai Polytechnic University, Shanghai, China; Chen, Gong, School of Energy and Materials, Shanghai Polytechnic University, Shanghai, China; Zhao, Xueling, …	An ion-imprinted photonic crystal (IIPC) sensor for visual detection of copper ions was prepared by the combination of ion-imprinting polymer and colloidal photonic crystal (CPC) structure. Monodisperse polystyrene (PS) colloidal nanospheres synthesized by the boiling soap-free emulsion polymerization method were used to prepare the CPC template by the solvent evaporation method. An ion-imprinted…	colloidal crystal; copper ions; ion-imprinting; photonic crystal; sensor; visual detection	Copper; Crystal structure; Emulsification; Emulsion polymerization; Film preparation; Hydrogels; Metal ions; Polyvinyl alcohols; Colloidal crystals; Colloidal photonic crystals; Copper ions; Imprinting polymers; Ion imprinted; Ion imprinting; Photonic crystal sensors; Photonic crystal templates; Sensor films; Visual detection; Photonic crystals					Shanghai Municipal Education Commission, (18CG68); Science and Technology Commission of Shanghai Municipality, STCSM, (17YF1406600); Shanghai Polytechnic University, SSPU, (EGD19XQD03, XXKZD1601)	This work was supported by the Program for Professor of Special Appointment (Eastern Scholar) at SIHL, the Sailing Project from the Science and Technology Commission of Shanghai Municipality (17YF1406600), the Chenguang Project supported by Shanghai Municipal Education Commission (18CG68), and the Key Subject and the Graduate Program of Shanghai Polytechnic University (Material Science and Engine…	Awual, Md Rabiul, Novel composite material for selective copper(II) detection and removal from aqueous media, Journal of Molecular Liquids, 283, pp. 772-780, (2019); González-Álvarez, Rafael Jesús, A handling-free methodology for rapid determination of Cu species in seawater based on direct solid micro-samplers analysis by high-resolution continuum source graphite furnace atomic absorption spectr…	C. Chen; Shanghai Engineering Research Center of Advanced Thermal Functional Materials, School of Energy and Materials, Shanghai Polytechnic University, Shanghai, 201209, China; email: chencheng@sspu.edu.cn; D. Lin; Shanghai Engineering Research Center of Advanced Thermal Functional Materials, School of Energy and Materials, Shanghai Polytechnic University, Shanghai, 201209, China; email: dhlin@s…		American Chemical Society										English	ACS Appl. Polymer Mat.	Article	Final		Scopus	2-s2.0-85131676909
Das Pramanik, D.; R, A.; Kay, P.; Ramamurthy, V.; Goycoolea, F.M.; Das, N.	Das Pramanik, Devlina (36466394200); R, Abarajitha (57475243200); Kay, Paul (57207151596); Ramamurthy, V. (59597444100); Goycoolea, Francisco M. (6701376212); Das, Nilanjana (7201994849)	36466394200; 57475243200; 57207151596; 59597444100; 6701376212; 7201994849	Selective recovery of lithium from spent coin cell cathode leachates using ion imprinted blended chitosan microfibers: Pilot scale studies provide insights on scalability	2022	Journal of Hazardous Materials	431		128535			15	10.1016/j.jhazmat.2022.128535	https://www.scopus.com/inward/record.uri?eid=2-s2.0-85125637598&doi=10.1016%2Fj.jhazmat.2022.128535&partnerID=40&md5=cbddc4529f7e298847990c1a7cd6bb20	School of Food Science and Nutrition, University of Leeds, Leeds, West Yorkshire, United Kingdom; Department of Biotechnology, PSG College of Technology, Coimbatore, TN, India; School of Geography, University of Leeds, Leeds, West Yorkshire, United Kingdom; Department of Biomedical Engineering, Sri Ramakrishna Engineering College, Coimbatore, TN, India; Bioremediation Laboratory, Vellore Institut…	Das Pramanik, Devlina, School of Food Science and Nutrition, University of Leeds, Leeds, West Yorkshire, United Kingdom, Department of Biotechnology, PSG College of Technology, Coimbatore, TN, India; R, Abarajitha, Department of Biotechnology, PSG College of Technology, Coimbatore, TN, India; Kay, Paul, School of Geography, University of Leeds, Leeds, West Yorkshire, United Kingdom; Ramamurthy, V…	[No abstract available]	Degree of Crosslinking; Multi metal system; Relative Lithium Released; Relative Lithium Sorbed; Swelling Ratio	chitosan; ion; lithium; detection method; electrode; instrumentation; adsorption; Article; cross linking; desorption; equilibrium constant; kinetics; leaching; molecular imprinting; pilot study; regeneration; scanning electron microscopy; thermodynamics; power supply; recycling; Chitosan; Electric Power Supplies; Electrodes; Lithium; Recycling		chitosan, 9012-76-4; lithium, 7439-93-2; Chitosan; Lithium			(LS2 9JT); Department of Biotechnology, Ministry of Science and Technology, India, DBT, (897736, BIRAC/IKP0536/BIG-11/17); Department of Biotechnology, Ministry of Science and Technology, India, DBT; VIT University; Biotechnology Industry Research Assistance Council, BIRAC	Funding text 1: The presented work has been funded by the Biotechnology Industry Research Assistance Council (BIRAC) (Biotechnology Ignition Grant (BIG) Call 11), Department of Biotechnology, Govt. of India (Grant Number: BIRAC/IKP0536/BIG-11/17), in partnership with IKP Knowledge Park, Telangana – 500101, India and incubation support of PSG-STEP, Coimbatore-641004, India. The research has been i…	Abdeen, Zizi Ibrahim, Nanocomposite framework of chitosan/polyvinyl alcohol/ZnO: Preparation, characterization, swelling and antimicrobial evaluation, Journal of Molecular Liquids, 250, pp. 335-343, (2018); Aqil, Abdelhafid, Preparation and characterizations of EGDE crosslinked chitosan electrospun membranes, Clinical Hemorheology and Microcirculation, 60, 1, pp. 39-50, (2015); Beppu, Marisa Masu…	D. Das; School of Food Science and Nutrition, University of Leeds, LS2 9JT, United Kingdom; email: d.pramanik@leeds.ac.uk		Elsevier B.V.						03043894		JHMAD	35259696	English	J. Hazard. Mater.	Article	Final	All Open Access; Hybrid Gold Open Access	Scopus	2-s2.0-85125637598
Elsayed, N.H.; Monier, M.; Alatawi, R.A.S.; Aziz Albalawi, M.A.; Alhawiti, A.	Elsayed, Nadia H. (28067638400); Monier, Mohammed (26423933500); Alatawi, Raedah Aiyed Suliman (56538601500); Aziz Albalawi, Marzough Aziz (55822121300); Alhawiti, Aliyah S. (57192997404)	28067638400; 26423933500; 56538601500; 55822121300; 57192997404	Preparation of chromium (III) ion-imprinted polymer based on azo dye functionalized chitosan	2022	Carbohydrate Polymers	284		119139			42	10.1016/j.carbpol.2022.119139	https://www.scopus.com/inward/record.uri?eid=2-s2.0-85123794100&doi=10.1016%2Fj.carbpol.2022.119139&partnerID=40&md5=7e84ad8ad74708a83ac2ab6ea0ab9323	Department of Chemistry, University of Tabuk, Tabuk, Tabuk, Saudi Arabia; Polymers and Pigments Department, National Research Centre, Giza, Giza, Egypt; Department of Chemistry, Faculty of Science, Mansoura, Dakahlia, Egypt; Department of Chemistry, University of Tabuk, Tabuk, Tabuk, Saudi Arabia	Elsayed, Nadia H., Department of Chemistry, University of Tabuk, Tabuk, Tabuk, Saudi Arabia, Polymers and Pigments Department, National Research Centre, Giza, Giza, Egypt; Monier, Mohammed, Department of Chemistry, Faculty of Science, Mansoura, Dakahlia, Egypt; Alatawi, Raedah Aiyed Suliman, Department of Chemistry, University of Tabuk, Tabuk, Tabuk, Saudi Arabia; Aziz Albalawi, Marzough Aziz, De…	The main aim of this work is the preparation of azo dye modified chitosan that was subsequently used in the ion-imprinting of Cr(III) ions to finally obtain ion-selective sorbent able to selectively combine with Cr(III) ions from water when coexisting with other similar metal ions. The azo dye derived from resorcinol and p-aminobenzoic acid was prepared and then linked to the chitosan amino group…	Azo dye; Chitosan; Chromium(III) ions; Ion-imprinting	Amides; Amino acids; Azo dyes; Chitosan; Chromium compounds; Coordination reactions; Coupling agents; Metals; Textures; Azo-dyes; Chromium ions; Chromium(ion-imprinting of cr) ion; CrIII ions; Functionalized; Ion imprinted polymer; Ion imprinting; Modified chitosan; Polymer based; Metal ions					(S-1442-0003)	The authors extend their appreciation to Deputyship for Research and Innovation, Ministry of Education in Saudi Arabia for funding this research work through the project number S-1442-0003.	J Appl Sci Res, (2008); Ahmad, Mudasir, Preparation and characterization of antibacterial thiosemicarbazide chitosan as efficient Cu(II) adsorbent, Carbohydrate Polymers, 132, pp. 164-172, (2015); A Alothman, Asma A., Synthesis, spectral characterization, quantum chemical calculations, thermal studies and biological screening of nitrogen and oxygen donor atoms containing Azo-dye Cu(II), Ni(II) an…	N.H. Elsayed; Department of Chemistry, Faculty of Science, University of Tabuk, Tabuk, 71421, Saudi Arabia; email: nhussein@ut.edu.sa; M. Monier; Chemistry Department, Faculty of Science, Mansoura University, Mansoura, Egypt; email: monierchem@yahoo.com		Elsevier Ltd						01448617		CAPOD	35287888	English	Carbohydr Polym	Article	Final		Scopus	2-s2.0-85123794100
Yu, H.; Dai, Y.; Zhou, L.; Ouyang, J.; Tang, X.; Liu, Z.; Adesina, A.A.	Yu, Hailan (57244652600); Dai, Yiming (57218881708); Zhou, Limin (57218664186); Ouyang, Jinbo (56115723200); Tang, Xiaohuan (57217166016); Liu, Zhirong (35770902400); Adesina, Adesoji Adediran (35564888500)	57244652600; 57218881708; 57218664186; 56115723200; 57217166016; 35770902400; 35564888500	Selective biosorption of U(VI) from aqueous solution by ion-imprinted honeycomb-like chitosan/kaolin clay composite foams	2022	International Journal of Biological Macromolecules	206			409	421	53	10.1016/j.ijbiomac.2022.02.168	https://www.scopus.com/inward/record.uri?eid=2-s2.0-85125624611&doi=10.1016%2Fj.ijbiomac.2022.02.168&partnerID=40&md5=8e70cb323ea343ec6e1ddbc98eeddb67	Biology and Materials Science, East China University of Technology, Fuzhou, Jiangxi, China; State Key Laboratory for Nuclear Resources and Environment, East China University of Technology, Fuzhou, Jiangxi, China; School of Chemical Sciences and Engineering, UNSW Sydney, Sydney, NSW, Australia	Yu, Hailan, Biology and Materials Science, East China University of Technology, Fuzhou, Jiangxi, China; Dai, Yiming, Biology and Materials Science, East China University of Technology, Fuzhou, Jiangxi, China; Zhou, Limin, Biology and Materials Science, East China University of Technology, Fuzhou, Jiangxi, China, School of Chemical Sciences and Engineering, UNSW Sydney, Sydney, NSW, Australia; Ouy…	The radioactive pollution caused by the discharge of radioactive wastewater poses a serious threat to public health and ecosystem stability owing to its long-term detriments. Herein, the ion-imprinted honeycomb-like chitosan/kaolin clay (ICK) composite foams were successfully fabricated and applied to the selective biosorption of U(VI) from aqueous solution. It was found that the ICK-2 was the be…	Chitosan/kaolin clay; Ion-imprinted foams; U(VI) biosorption	chitosan; uranium; ion; kaolin; water; aqueous solution; Article; biosorption; controlled study; cross linking; foam; Fourier transform infrared spectroscopy; isotherm; kinetics; Langmuir model; model; pH; room temperature; thermodynamics; wastewater; X ray photoemission spectroscopy; adsorption; chemistry; clay; ecosystem; Adsorption; Chitosan; Clay; Ecosystem; Hydrogen-Ion Concentration; Ions; …		chitosan, 9012-76-4; uranium, 7440-61-1; kaolin, 1332-58-7; water, 7732-18-5; Chitosan; Clay; Ions; Kaolin; Uranium; Waste Water; Water			(20212BAB203023); (20212BCJ23001); National Natural Science Foundation of China, NSFC, (21866002, 22068002, 22176032, 22178054); National Natural Science Foundation of China, NSFC	This work was supported by Natural Science Foundation of China ( 22176032 ; 21866002 ; 22068002 ; 22178054 ), the Key Project of Natural Science Foundation of Jiangxi ( 20212BAB203023 ), and the Training Plan Project of Academic and Technical Leaders of Major Disciplines in Jiangxi ( 20212BCJ23001 ).	Wang, Jian, Chitosan modified molybdenum disulfide composites as adsorbents for the simultaneous removal of U(VI), Eu(III), and Cr(VI) from aqueous solutions, Cellulose, 27, 3, pp. 1635-1648, (2020); Hamza, Mohammed F., Efficient removal of uranium, cadmium and mercury from aqueous solutions using grafted hydrazide-micro-magnetite chitosan derivative, Journal of Materials Science, 55, 10, pp. 419…	L. Zhou; Jiangxi Province Key Laboratory of Polymer Micro/Nano Manufacturing and Devices, School of Chemistry, Biology and Material Science, East China University of Technology, Nanchang, 330013, China; email: minglzh@sohu.com		Elsevier B.V.						01418130		IJBMD	35245572	English	Int. J. Biol. Macromol.	Article	Final		Scopus	2-s2.0-85125624611
Babakhani, A.; Sartaj, M.	Babakhani, A. (55211706300); Sartaj, Majid (6508389302)	55211706300; 6508389302	Synthesis, characterization, and performance evaluation of ion-imprinted crosslinked chitosan (with sodium tripolyphosphate) for cadmium biosorption	2022	Journal of Environmental Chemical Engineering	10	2	107147			49	10.1016/j.jece.2022.107147	https://www.scopus.com/inward/record.uri?eid=2-s2.0-85123236054&doi=10.1016%2Fj.jece.2022.107147&partnerID=40&md5=4018037a32246236d0d8535266465f9e	Department of Civil Engineering, University of Ottawa, Ottawa, ON, Canada	Babakhani, A., Department of Civil Engineering, University of Ottawa, Ottawa, ON, Canada; Sartaj, Majid, Department of Civil Engineering, University of Ottawa, Ottawa, ON, Canada	This study examined the removal of cadmium from aqueous solution using novel Cd(II)-imprinted chitosan hydrogel beads crosslinked by sodium tripolyphosphate. The synthesis of ion-imprinted and non-imprinted crosslinked chitosan beads was confirmed using Scanning Electron Microscopy (SEM), Fourier Transform Infrared Spectroscopy (FTIR), and Thermogravimetric Analysis (TGA). Brunauer-Emmett-Teller …	Adsorption Isotherm; Cd(II); Desorption; Heavy Metals; Kinetics; Thermodynamics	Adsorption; Cadmium compounds; Chitosan; Desorption; Fourier transform infrared spectroscopy; Heavy metals; Ions; Scanning electron microscopy; Sodium chloride; Thermogravimetric analysis; Cadmium biosorption; Cd(II); Chitosan hydrogel beads; Cross linked chitosan; Cross-linked chitosan beads; Crosslinked; Ion imprinted; Performances evaluation; Sodium tripolyphosphate; Synthesis evaluation; Ther…					University of Ottawa, U of O; Natural Sciences and Engineering Research Council of Canada, NSERC, (211162); Natural Sciences and Engineering Research Council of Canada, NSERC	The service provided by the center of advanced materials research of the University of Ottawa (CAMaR) and financial support by Natural Sciences and Engineering Research Council of Canada (Grant No. 211162 ) is acknowledged and appreciated.	Vardhan, Kilaru Harsha, A review on heavy metal pollution, toxicity and remedial measures: Current trends and future perspectives, Journal of Molecular Liquids, 290, (2019); Oyetade, Oluwaseun A., Removal of Cd2+ and Hg2+ from aqueous solutions by adsorption onto nitrogen-functionalized carbon nanotubes, Desalination and Water Treatment, 108, pp. 253-267, (2018); Villarín, María C., Paradigm shif…	A. Babakhani; Department of Civil Engineering, Faculty of Engineering, University of Ottawa, Ottawa, K1N 6N5, Canada; email: ababa100@uottawa.ca		Elsevier Ltd						22132929				English	J. Environ. Chem. Eng.	Article	Final		Scopus	2-s2.0-85123236054
Yi, Z.; Liu, J.; Liu, B.; Guo, H.; Wu, Q.; Shi, J.; He, X.	Yi, Zhen (57218457716); Liu, Juan (56498034400); Liu, Bin (57193900432); Guo, Huiqin (55534007200); Wu, Qiang (57188661949); Shi, Jiulin (35215946000); He, Xingdao (8610785200)	57218457716; 56498034400; 57193900432; 55534007200; 57188661949; 35215946000; 8610785200	Optical microfiber sensor for detection of Ni2+ions based on ion imprinting technology	2022	Analyst	147	2		358	365	17	10.1039/d1an01982a	https://www.scopus.com/inward/record.uri?eid=2-s2.0-85123488624&doi=10.1039%2Fd1an01982a&partnerID=40&md5=addb2b406d977d8e34784bc78aba8a06	Jiangxi Engineering Laboratory for Optoelectronics Testing Technology, Nanchang, China; Key Laboratory of Nondestructive Testing, Nanchang Hangkong University, Nanchang, Jiangxi, China; Key Laboratory of Jiangxi Province for Persistent Pollutants Control and Resources Recycle, Nanchang Hangkong University, Nanchang, Jiangxi, China; Department of Mathematics, University of Northumbria, Newcastle, …	Yi, Zhen, Jiangxi Engineering Laboratory for Optoelectronics Testing Technology, Nanchang, China; Liu, Juan, Jiangxi Engineering Laboratory for Optoelectronics Testing Technology, Nanchang, China, Key Laboratory of Nondestructive Testing, Nanchang Hangkong University, Nanchang, Jiangxi, China; Liu, Bin, Jiangxi Engineering Laboratory for Optoelectronics Testing Technology, Nanchang, China, Key La…	The detection of ultralow heavy metal ion concentration is highly significant for protecting human health and maintaining the stability of the ecological environment. Herein, a microfiber interferometer chemical sensor for the detection of Ni2+ ions was proposed and experimentally demonstrated. The microfiber sensor was coated with an ion-imprinted chitosan polymer using Ni2+ as the template ion.…		Chemical detection; Heavy ions; Metal ions; Optical fibers; Remote sensing; Sewage; Ecological environments; Heavy metal ion; High sensitivity; Human health; Ion imprinted; Ion imprinting; Limit of detection; Metal ion concentration; Micro-fiber; Ni2+ ion; Heavy metals; chitosan; heavy metal; ion; polymer; human; technology; Chitosan; Humans; Ions; Metals, Heavy; Polymers; Technology		chitosan, 9012-76-4; Chitosan; Ions; Metals, Heavy; Polymers			(YC2020-S523); (GJJ180518); National Natural Science Foundation of China, NSFC, (61865013, 62065013, 62163029); National Natural Science Foundation of China, NSFC; Ministry of Science and Technology of the People's Republic of China, MOST, (2018YFE0115700); Ministry of Science and Technology of the People's Republic of China, MOST	This work was jointly supported by National Natural Science Foundation of China (NSFC) (62163029, 61865013, 62065013); Natural Key Research and Development Project from the Ministry of Science and Technology (grant no. 2018YFE0115700); Science and Technology Project of Jiang-xi Education Department (grant no. GJJ180518); Nanchang Hangkong University Graduate Student Innovation special fund projec…	Fan, Lulu, Preparation of magnetic modified chitosan and adsorption of Zn 2+ from aqueous solutions, Colloids and Surfaces B: Biointerfaces, 88, 2, pp. 574-581, (2011); Guidelines for Drinking Water Quality, (2004); Jaishankar, Monisha, Toxicity, mechanism and health effects of some heavy metals, Interdisciplinary Toxicology, 7, 2, pp. 60-72, (2014); Jarzýnska, Grazyna, The determination of mercu…	J. Liu; Jiangxi Engineering Laboratory for Optoelectronics Testing Technology, Nanchang, 330063, China; email: 18042@nchu.edu.cn; B. Liu; Jiangxi Engineering Laboratory for Optoelectronics Testing Technology, Nanchang, 330063, China; email: liubin@nchu.edu.cn		Royal Society of Chemistry						00032654		ANALA	34981079	English	Analyst	Article	Final		Scopus	2-s2.0-85123488624
Wu, S.; Liang, L.; Zhang, Q.; Xiong, L.; Shi, S.; Chen, Z.; Lu, Z.; Fan, L.	Wu, Shurong (58842621700); Liang, Lin (57320691400); Zhang, Qin (57831173900); Xiong, Lifeng (57320416900); Shi, Shuiqin (57320226300); Chen, Zibin (57320321900); Lu, Zexiang (15763149100); Fan, Liwei (23097066400)	58842621700; 57320691400; 57831173900; 57320416900; 57320226300; 57320321900; 15763149100; 23097066400	The ion-imprinted oyster shell material for targeted removal of Cd(II) from aqueous solution	2022	Journal of Environmental Management	302		114031			17	10.1016/j.jenvman.2021.114031	https://www.scopus.com/inward/record.uri?eid=2-s2.0-85118328293&doi=10.1016%2Fj.jenvman.2021.114031&partnerID=40&md5=a7f41ac495eb836f963b95a3521d65d0	College of Resources and Environment, Fujian Agriculture and Forestry University, Fuzhou, Fujian, China; Department of Chemical Engineering, Fujian Agriculture and Forestry University, Fuzhou, Fujian, China	Wu, Shurong, College of Resources and Environment, Fujian Agriculture and Forestry University, Fuzhou, Fujian, China; Liang, Lin, College of Resources and Environment, Fujian Agriculture and Forestry University, Fuzhou, Fujian, China; Zhang, Qin, College of Resources and Environment, Fujian Agriculture and Forestry University, Fuzhou, Fujian, China; Xiong, Lifeng, College of Resources and Environ…	In order to realize the sustainable utilization of waste oyster shell and develop a targeted removal technology for cadmium. A novel ion-imprinted oyster shell material (IIOS) was prepared by surface imprinting technique. The prepared samples were characterized by scanning electron microscope, Fourier infrared spectrometer, X-ray diffractometer, thermogravimetric analysis and N<inf>2</inf> adsorp…	Adsorption; Cadmium (II); Ion-imprinted; Oyster shell; Waste utilization	Cadmium compounds; Heavy metals; Ions; Isotherms; Recycling; Scanning electron microscopy; Shellfish; Shells (structures); Thermogravimetric analysis; Adsorption process; Cadmium (initial cd); Imprinting technique; Ion imprinted; Oyster shell; Recycling experiments; Scanning electrons; Shell materials; Surface imprinting; Sustainable utilization; Adsorption; cadmium; chitosan; glutaraldehyde; aqu…		cadmium, 22537-48-0, 7440-43-9; chitosan, 9012-76-4; glutaraldehyde, 111-30-8, 37245-61-7; Cadmium; Water Pollutants, Chemical			National Natural Science Foundation of China, NSFC, (41907112); Natural Science Foundation of Fujian Province, (2017J01569)	The authors acknowledge the National Natural Science Foundation of China (Grant No. 41907112 ) and the Natural Science Foundation of Fujian Province , China (Grant No. 2017J01569 ).	Abukhadra, Mostafa R., Facile conversion of kaolinite into clay nanotubes (KNTs) of enhanced adsorption properties for toxic heavy metals (Zn2+, Cd2+, Pb2+, and Cr6+) from water, Journal of Hazardous Materials, 374, pp. 296-308, (2019); Ain, Qurat Ul, Facile fabrication of hydroxyapatite-magnetite-bentonite composite for efficient adsorption of Pb(II), Cd(II), and crystal violet from aqueous solu…	L. Fan; Fujian Provincial Key Laboratory of Soil Environmental Health and Regulation, College of Resource and Environment, Fujian Agriculture and Forestry University, Fuzhou, 350002, China; email: fanlw@163.com; Z. Lu; Department of Chemical Engineering, College of Material Engineering, Fujian Agriculture and Forestry University, Fuzhou, 350108, China; email: luzexiang@163.com		Academic Press						03014797		JEVMA	34735836	English	J. Environ. Manage.	Article	Final		Scopus	2-s2.0-85118328293
Khairnar, N.A.; Choudhary, B.C.; Karnakar, R.R.; Gite, V.V.	Khairnar, Nilesh A. (56362562900); Choudhary, Bharat C. (56567524000); Karnakar, Rahul R. (57220127116); Gite, V. Vitthal (8242517600)	56362562900; 56567524000; 57220127116; 8242517600	Chitosan-based ion-imprinted polymer for selective extraction of Zn(II) in aqueous samples	2022	International Journal of Environmental Analytical Chemistry	102	19		8234	8249	5	10.1080/03067319.2020.1849646	https://www.scopus.com/inward/record.uri?eid=2-s2.0-85097015903&doi=10.1080%2F03067319.2020.1849646&partnerID=40&md5=53d89c24c3b89887ce0eba579e32ad05	School of Chemical Sciences, Kavayitri Bahinabai Chaudhari North Maharashtra University, Jalgaon, MH, India; Centre for Environmental Science & Engineering, Kanpur, UP, India	Khairnar, Nilesh A., School of Chemical Sciences, Kavayitri Bahinabai Chaudhari North Maharashtra University, Jalgaon, MH, India; Choudhary, Bharat C., School of Chemical Sciences, Kavayitri Bahinabai Chaudhari North Maharashtra University, Jalgaon, MH, India, Centre for Environmental Science & Engineering, Kanpur, UP, India; Karnakar, Rahul R., School of Chemical Sciences, Kavayitri Bahinabai Ch…	In this study, a new strategy for novel chitosan-based ion-imprinted polymer (IIP) preparation was adopted for selective separation and recovery of Zn(II) ions from aqueous environmental samples using batch extraction experiments. The Zn(II) ion-imprinted polymer was prepared by precipitation copolymerisation of methacrylamide and 2,2- azobisisobutyronitrile along with Zn(II) ions and toluene as …	Chitosan; extraction; imprinted polymer; isotherm; zinc	Chitosan; Crosslinking; Energy dispersive spectroscopy; Ethylene; Ethylene glycol; Extraction; Field emission microscopes; Fourier transform infrared spectroscopy; Inductively coupled plasma; Ions; Isotherms; Optical emission spectroscopy; Organic solvents; Reusability; Scanning electron microscopy; Sorption; Spectrometry; Thermogravimetric analysis; Zinc compounds; Aqueous samples; Batch extract…							Saha, Uday Chand, A highly selective fluorescent chemosensor for zinc ion and imaging application in living cells, Inorganic Chemistry, 50, 4, pp. 1213-1219, (2011); Shamsipour, Mojtaba, Development of a novel flow injection liquid-liquid microextraction method for the on-line separation and preconcentration for determination of zinc(II) using 5-(8-hydroxy-2-quinolinylmethyl)-2,8-dithia-5-aza-2,6…	V.V. Gite; School of Chemical Sciences, Kavayitri Bahinabai Chaudhari North Maharashtra University, Jalgaon, Maharashtra, India; email: vikasgite123@gmail.com		Taylor and Francis Ltd.						03067319		IJEAC		English	Int. J. Environ. Anal. Chem.	Article	Final		Scopus	2-s2.0-85097015903
Yang, X.; Chen, H.; Feng, W.	Yang, Xiaozhan (44462343200); Chen, Hongliang (57202767315); Feng, Wenlin (8049568600)	44462343200; 57202767315; 8049568600	Mach-Zehnder Interferometric Fiber-Optic Sensor Based on Ion-Imprinted Composite Film and Its Application in Copper-Ion Detection; 基于离子印迹复合膜的马赫-曾德尔干涉光纤传感器及其对Cu2+的检测应用	2021	Guangxue Xuebao/Acta Optica Sinica	41	24	2406004			1	10.3788/AOS202141.2406004	https://www.scopus.com/inward/record.uri?eid=2-s2.0-85125185069&doi=10.3788%2FAOS202141.2406004&partnerID=40&md5=04333dd404481ea339d148c90a5c4546	Department of Physics and Energy, Chongqing University of Technology, Chongqing, China; Chongqing Key Laboratory of Green Energy Materials Technology and Systems, Chongqing, Chongqing, China	Yang, Xiaozhan, Department of Physics and Energy, Chongqing University of Technology, Chongqing, China, Chongqing Key Laboratory of Green Energy Materials Technology and Systems, Chongqing, Chongqing, China; Chen, Hongliang, Department of Physics and Energy, Chongqing University of Technology, Chongqing, China; Feng, Wenlin, Department of Physics and Energy, Chongqing University of Technology, Ch…	This paper proposed a copper-ion sensor with a Mach-Zehnder interferometer structure based on an ion-imprinted composite film. A section of single-mode fibers (SMFs) was spliced between two sections of three-core fibers (TCFs) and another two sections of SMFs were coupled to the ends of the two sections of the TCFs to form a TCF-SMF-TCF sensing structure. A chitosan (CS)/polyvinyl alcohol (PVA) c…	Chitosan/polyvinyl alcohol; Copper-ion imprinting; Fiber optics; Mach-Zehnder interferometer; Three-core fiber	Blue shift; Chitosan; Composite films; Doppler effect; Fiber optic sensors; Fiber optics; Mach-Zehnder interferometers; Red Shift; Refractive index; Single mode fibers; Chitosan/polyvinyl alcohol; Copper ions; Copper-ion imprinting; Core fibre; Fiber-optics; Imprinted composites; Ion imprinted; Ion imprinting; Single-mode fibers; Three-core fiber; Metal ions							Gaetke, Lisa M., Copper toxicity, oxidative stress, and antioxidant nutrients, Toxicology, 189, 1-2, pp. 147-163, (2003); Brewer, George J., Copper toxicity in the general population, Clinical Neurophysiology, 121, 4, pp. 459-460, (2010); Montes, Sergio, Copper and copper proteins in Parkinson's disease, Oxidative Medicine and Cellular Longevity, 2014, (2014); Li, Meng, A selective and sensitive …	X. Yang; Department of Physics and Energy, College of Science, Chongqing University of Technology, Chongqing, 400054, China; email: xiaozhan0107@126.com; X. Yang; Department of Physics and Energy, College of Science, Chongqing University of Technology, Chongqing, 400054, China; email: xiaozhan0107@126.com		Chinese Optical Society						02532239		GUXUD		Chinese	Guangxue Xuebao	Article	Final		Scopus	2-s2.0-85125185069
Ma, L.; Zheng, Q.	Ma, Licheng (57200554695); Zheng, Qi (36740944600)	57200554695; 36740944600	Selective adsorption behavior of ion-imprinted magnetic chitosan beads for removal of Cu(II) ions from aqueous solution	2021	Chinese Journal of Chemical Engineering	39			103	111	13	10.1016/j.cjche.2020.09.030	https://www.scopus.com/inward/record.uri?eid=2-s2.0-85117713683&doi=10.1016%2Fj.cjche.2020.09.030&partnerID=40&md5=18ffea4628789f3e52ed6fa8ea9bcdd4	Institute of Process Engineering Chinese Academy of Sciences, Beijing, Beijing, China; Rare Metals & Metallurgy Materials Research Institute, General Research Institute for Non-ferrous Metals China, Beijing, China	Ma, Licheng, Institute of Process Engineering Chinese Academy of Sciences, Beijing, Beijing, China, Rare Metals & Metallurgy Materials Research Institute, General Research Institute for Non-ferrous Metals China, Beijing, China; Zheng, Qi, Rare Metals & Metallurgy Materials Research Institute, General Research Institute for Non-ferrous Metals China, Beijing, China	Heavy metal ion is one of the major environmental pollutants. In this study, a Cu(II) ions imprinted magnetic chitosan beads are prepared to use chitosan as functional monomer, Cu(II) ions as template, Fe<inf>3</inf>O<inf>4</inf> as magnetic core and epichlorohydrin and glutaraldehyde as crosslinker, which can be used for removal Cu(II) ions from wastewater. The kinetic study shows that the adsor…	Ion imprinted techniques; Ion-imprinted magnetic chitosan beads; Kinetic; Selective recognition; Thermodynamics	Adsorption isotherms; Chitosan; Cobalt compounds; Copper compounds; Dyes; Heavy metals; Integral equations; Kinetic theory; Kinetics; Magnetism; Magnetite; Metal ions; Monolayers; Nickel compounds; Systems (metallurgical); Zinc compounds; Adsorption process; Binary systems; Chitosan beads; Ion imprinted; Ion imprinted technique; Ion-imprinted magnetic chitosan bead; Magnetic chitosan; Selective a…							World Appl Sci J, (2009); Berrios, Mónica, Treatment of pollutants in wastewater: Adsorption of methylene blue onto olive-based activated carbon, Journal of Industrial and Engineering Chemistry, 18, 2, pp. 780-784, (2012); Cao, Jiashun, Removal of heavy metal Cu(II) in simulated aquaculture wastewater by modified palygorskite, Environmental Pollution, 219, pp. 924-931, (2016); Çay, Seydahmet, Sin…	L. Ma; State Key Laboratory of Multiphase Complex Systems, Institute of Process Engineering, Chinese Academy of Sciences, Beijing, 100190, China; email: 08hillman@163.com		Materials China						10049541		CJCEE		English	Chin J Chem Eng	Article	Final		Scopus	2-s2.0-85117713683
Chen, J.; Chen, Y.; Liang, Y.	Chen, Jingying (57243831400); Chen, Ying (55898552700); Liang, Yuning (55268626000)	57243831400; 55898552700; 55268626000	Application of chitosan-N-doped graphene oxide ion-imprinted sensor in Cd (II) ions detection	2021	Diamond and Related Materials	119		108591			33	10.1016/j.diamond.2021.108591	https://www.scopus.com/inward/record.uri?eid=2-s2.0-85114167136&doi=10.1016%2Fj.diamond.2021.108591&partnerID=40&md5=fcd1e2c98ffef071e5158cf8eccbc29e	College of Chemistry and Chemical Engineering, Northeast Petroleum University, Daqing, Heilongjiang, China	Chen, Jingying, College of Chemistry and Chemical Engineering, Northeast Petroleum University, Daqing, Heilongjiang, China; Chen, Ying, College of Chemistry and Chemical Engineering, Northeast Petroleum University, Daqing, Heilongjiang, China; Liang, Yuning, College of Chemistry and Chemical Engineering, Northeast Petroleum University, Daqing, Heilongjiang, China	In this paper, a cheap, stable, and sensitive chitosan-N-doped graphene oxide (N-RGO) ion-imprinted sensor (IIP-Cd) was studied. The copolymer was deposited on the surface of the glassy carbon electrode (GCE) by the one-step deposition method, and IIP-Cd was obtained after eluted the target ions. XRD, FT-IR, SEM, and EDS were used to characterize the structure and morphology of different material…	Cadmium detection; Chitosan; Electrochemical sensor; Ion-imprinted polymer; N-doped graphene oxide	Cadmium compounds; Chitosan; Copper compounds; Cyclic voltammetry; Doping (additives); Electrochemical impedance spectroscopy; Electrochemical sensors; Glass membrane electrodes; Ions; Manganese compounds; Mercury compounds; Nickel compounds; Zinc compounds; Cadmium detection; Electrochemicals; Graphene oxides; Ion detection; Ion imprinted; Ion imprinted polymer; N-doped; N-doped graphene oxide; …							Wang, Zhong Lin, Zinc oxide nanostructures: Growth, properties and applications, Journal of Physics Condensed Matter, 16, 25, pp. R829-R858, (2004); Fan, Guojing, Highly sensitive electrochemical determination of cadmium (II) in environmental water based on the electrodeposited bismuth nanoparticles, International Journal of Electrochemical Science, 11, 6, pp. 4362-4370, (2016); Tamizhdurai, Peru…	Y. Chen; College of Chemistry and Chemical Engineering, Northeast Petroleum University, DaQing, 163000, China; email: nepuhgy204@163.com		Elsevier Ltd						09259635		DRMTE		English	Diamond Relat. Mat.	Article	Final		Scopus	2-s2.0-85114167136
Chen, Y.; Ma, X.; Peng, J.	Chen, Yuan (58611391200); Ma, Xiaoguo (7404550475); Peng, Junbiao (57075422400)	58611391200; 7404550475; 57075422400	Highly selective removal and recovery of Ni(II) from aqueous solution using magnetic ion-imprinted chitosan nanoparticles	2021	Carbohydrate Polymers	271		118435			58	10.1016/j.carbpol.2021.118435	https://www.scopus.com/inward/record.uri?eid=2-s2.0-85110524460&doi=10.1016%2Fj.carbpol.2021.118435&partnerID=40&md5=4b0ff5feff180b975588e31a8fffa830	School of Environmental Science and Engineering, Guangdong University of Technology, Guangzhou, Guangdong, China; Key Laboratory for Water Quality and Conservation of the Pearl River Delta, Guangzhou University, Guangzhou, Guangdong, China	Chen, Yuan, School of Environmental Science and Engineering, Guangdong University of Technology, Guangzhou, Guangdong, China, Key Laboratory for Water Quality and Conservation of the Pearl River Delta, Guangzhou University, Guangzhou, Guangdong, China; Ma, Xiaoguo, School of Environmental Science and Engineering, Guangdong University of Technology, Guangzhou, Guangdong, China; Peng, Junbiao, Scho…	Nickel (Ni) is one of the most common heavy metals. In this study, nano-sized magnetic ion-imprinted polymers (MIIPs) were synthesized using chitosan as the functional monomer, and used for selective adsorption and recovery of Ni(II) from solutions. The results showed MIIPs possessed high sorption selectivity for Ni(II), and the change in pH (5.0–9.0) exerted insignificant influence on the ion ad…	Ion-imprinted chitosan particles; Nickel; Selectivity	Adsorption; Adsorption isotherms; Catalyst selectivity; Chitosan; Heavy metals; Nanomagnetics; Nanoparticles; Nickel; Nickel compounds; Recovery; Chitosan nanoparticles; Ion imprinted; Ion imprinted polymer; Ion-imprinted chitosan particle; Magnetic ions; Removal and recoveries; Selective recovery; Selective removal; Selectivity; Synthesised; Ions; chitosan; cross linking reagent; epichlorohydrin…		chitosan, 9012-76-4; epichlorohydrin, 106-89-8; nickel, 7440-02-0; polyphosphate, 13813-62-2, 8017-16-1; Chitosan; Cross-Linking Reagents; Epichlorohydrin; Magnetite Nanoparticles; Nickel; Polyphosphates; triphosphoric acid; Water Pollutants, Chemical			(2020A1515111168); (62003234); National Natural Science Foundation of China, NSFC, (20875018); National Natural Science Foundation of China, NSFC; China Postdoctoral Science Foundation, (2020M672572); China Postdoctoral Science Foundation; Department of Education of Guangdong Province, DEGP, (261555101); Department of Education of Guangdong Province, DEGP	This work was supported by the National Natural Science Foundation of China (no. 20875018 ), the Education Department of Guangdong Province , China (Major Projects (Natural Science), no. 261555101 ), the China Postdoctoral Science Foundation (no. 2020M672572 ), Guangdong Basic and Applied Basic Research Fund project ( 2020A1515111168 ), and Guangzhou Postdoctoral Research Project ( 62003234 ), wa…	Alam, Md Samrat, Thermodynamic Analysis of Nickel(II) and Zinc(II) Adsorption to Biochar, Environmental Science and Technology, 52, 11, pp. 6246-6255, (2018); Alslaibi, Tamer M., Microwave irradiated and thermally heated olive stone activated carbon for nickel adsorption from synthetic wastewater: A comparative study, AIChE Journal, 60, 1, pp. 237-250, (2014); Boostani, Hamid Reza, The effect of …	X. Ma; School of Environmental Science and Engineering, Guangdong University of Technology, Guangzhou, 510006, China; email: 740441104@qq.com		Elsevier Ltd						01448617		CAPOD	34364575	English	Carbohydr Polym	Article	Final		Scopus	2-s2.0-85110524460
Wang, B.; Xuan, J.; Yang, X.; Bai, Z.	Wang, Bingjie (57191825876); Xuan, Jin (25722402300); Yang, Xiaoyong (57191851017); Bai, Zhaoyuan Shan (8427325100)	57191825876; 25722402300; 57191851017; 8427325100	Synergistic DFT-guided design and microfluidic synthesis of high-performance ion-imprinted biosorbents for selective heavy metal removal	2021	Colloids and Surfaces A: Physicochemical and Engineering Aspects	626		127030			25	10.1016/j.colsurfa.2021.127030	https://www.scopus.com/inward/record.uri?eid=2-s2.0-85108618714&doi=10.1016%2Fj.colsurfa.2021.127030&partnerID=40&md5=ce85a7122a7323327f5800260eb15e20	School of Mechanical and Power Engineering, East China University of Science and Technology, Shanghai, China; Department of Chemical Engineering, Loughborough University, Loughborough, Leicestershire, United Kingdom	Wang, Bingjie, School of Mechanical and Power Engineering, East China University of Science and Technology, Shanghai, China, Department of Chemical Engineering, Loughborough University, Loughborough, Leicestershire, United Kingdom; Xuan, Jin, Department of Chemical Engineering, Loughborough University, Loughborough, Leicestershire, United Kingdom; Yang, Xiaoyong, School of Mechanical and Power En…	International water security has become unprecedentedly complicated, therefore, effective and selective removal of hazardous materials, especially toxic heavy metal ions, are significant for effluent purification. In this regard, ion-imprinted polymers with special recognition cavities have received much attention. However, configuration screening and performance optimization of functional materi…	Density functional theory; Ion-imprinted biosorbents; Microfluidic technology; Selective heavy metal removal; Water remediation	Adsorption; Bond length; Chemicals removal (water treatment); Design for testability; Effluents; Electronegativity; Functional materials; Heavy metals; Metal ions; Microfluidics; Reusability; Wastewater treatment; Biosorbents; Chitosan microspheres; Density-functional-theory; Ion imprinted; Ion-imprinted biosorbent; Microfluidics technology; Performance; Selective heavy metal removal; Synthesised…		chitosan, 9012-76-4			(20YF1409800); National Natural Science Foundation of China, NSFC, (22078102); China Postdoctoral Science Foundation, (2019TQ0094, 2020M671032)	This work was supported by National Natural Science Foundation of China ( 22078102 ), Shanghai Sailing Program ( 20YF1409800 ) and China Postdoctoral Science Foundation ( 2019TQ0094 , 2020M671032 ).	Shannon, Mark A., Science and technology for water purification in the coming decades, Nature, 452, 7185, pp. 301-310, (2008); Vörösmarty, Charles J., Global threats to human water security and river biodiversity, Nature, 467, 7315, pp. 555-561, (2010); Öztürk, Nurcan, Coprecipitation of palladium(II) with 1,5-diphenylcarbazite-copper(II) and determination by flame atomic absorption spectrometry,…	Z. Bai; State Environmental Protection Key Laboratory of Environmental Risk Assessment and Control on Chemical Process, School of Mechanical and Power Engineering, East China University of Science and Technology, Shanghai, 200237, China; email: baizs@ecust.edu.cn		Elsevier B.V.						09277757		CPEAE		English	Colloids Surf. A Physicochem. Eng. Asp.	Article	Final		Scopus	2-s2.0-85108618714
Birlik Özkütük, E.; Yıldız, B.; Gündüz, M.; Hür, E.	Birlik Özkütük, Ebru Birlik (23668560400); Yıldız, Burak (57190139734); Gündüz, Murat (36100129900); Hür, Evrim (8956375100)	23668560400; 57190139734; 36100129900; 8956375100	Phosphate-imprinted polymer as an efficient modifier for the design of ion-selective electrode	2021	Journal of Chemical Technology and Biotechnology	96	9		2604	2609	5	10.1002/jctb.6803	https://www.scopus.com/inward/record.uri?eid=2-s2.0-85106409618&doi=10.1002%2Fjctb.6803&partnerID=40&md5=645188302f5a5365a1cbfd03fd53b1b3	Department of Chemistry, Eskişehir Osmangazi Üniversitesi, Eskisehir, Eskisehir, Turkey	Birlik Özkütük, Ebru Birlik, Department of Chemistry, Eskişehir Osmangazi Üniversitesi, Eskisehir, Eskisehir, Turkey; Yıldız, Burak, Department of Chemistry, Eskişehir Osmangazi Üniversitesi, Eskisehir, Eskisehir, Turkey; Gündüz, Murat, Department of Chemistry, Eskişehir Osmangazi Üniversitesi, Eskisehir, Eskisehir, Turkey; Hür, Evrim, Department of Chemistry, Eskişehir Osmangazi Üniversitesi, Es…	BACKGROUND: In this study, the ion-selective electrode (ISE) based on ion-imprinted polymer (IIP) for the determination of phosphate has been described. For selective recognition of IIP, phosphate (analyte–template), chitosan and N-(2-aminoethyl)-3-aminopropyl-trimethoxysilan (AAPTS) (functional monomers), ephychlorohydrin and tetraethoxysilicate (TEOS) (cross-linking agents) were used. RESULTS: …	IIP; ion-selective electrode; phosphate; potentiometric sensor	Chemical industry; Chemical sensors; Crosslinking; Ions; Cross linking agents; Detection limits; Functional monomer; High selectivity; Imprinted polymers; Ion imprinted polymer; Low detection limit; Selective recognition; Ion selective electrodes; chitosan; molecularly imprinted polymer; phosphate; phthalic acid dibutyl ester; polyvinylchloride; Article; domestic waste; limit of detection; molecu…		chitosan, 9012-76-4; phosphate, 14066-19-4, 14265-44-2; phthalic acid dibutyl ester, 84-74-2; polyvinylchloride, 9002-86-2					Chemistry of the Elements, (1984); Mihajlović, Randjel P., Spectrophotometric method for the determination of phosphorus in natural waters using the bismuth-phosphomolybdate complex, Water SA, 33, 4, pp. 513-517, (2007); E J Chem, (2007); Textbook of Internal Medicine, (1992); Harrison S Principles of Internal Medicine, (1998); Sebastian, Anthony, Dietary potassium influences kidney maintenance o…	E. Birlik Özkütük; Department of Chemistry, Eskişehir Osmangazi University, Eskişehir, Turkey; email: ebirlik@ogu.edu.tr		John Wiley and Sons Ltd						02682575		JCTBD		English	J. Chem. Technol. Biotechnol.	Article	Final		Scopus	2-s2.0-85106409618
Liu, E.; Lin, X.; Zhang, D.; Xu, W.; Shi, J.; Hong, Y.	Liu, Enli (56875127900); Lin, Xue (36669052900); Zhang, Dan (57476316400); Xu, Wenbiao (57201522261); Shi, Junyou (55515914800); Hong, Yuanzhi (56333594500)	56875127900; 36669052900; 57476316400; 57201522261; 55515914800; 56333594500	Ionic imprinted CNTs-chitosan hybrid sponge with 3D network structure for selective and effective adsorption of Gd(III)	2021	Separation and Purification Technology	269		118792			42	10.1016/j.seppur.2021.118792	https://www.scopus.com/inward/record.uri?eid=2-s2.0-85104652739&doi=10.1016%2Fj.seppur.2021.118792&partnerID=40&md5=c0d4f2ed71d2bd410699082b009cd690	School of Agricultural Engineering and Food Science, Shandong University of Technology, Zibo, Shandong, China; School of Materials Science and Engineering, Beihua University, Jilin, Jilin, China	Liu, Enli, School of Agricultural Engineering and Food Science, Shandong University of Technology, Zibo, Shandong, China, School of Materials Science and Engineering, Beihua University, Jilin, Jilin, China; Lin, Xue, School of Materials Science and Engineering, Beihua University, Jilin, Jilin, China; Zhang, Dan, School of Materials Science and Engineering, Beihua University, Jilin, Jilin, China; …	From economical and environmental standpoint, it is very meaningful for selective recovery of Gd(III) via adsorption from the real waste solution. At present, conventional adsorbents are impeded by poor adsorption capacity, low selectivity, complicated preparation and eco-pollution. To this end, a novel imprinted CNTs-chitosan hybrid sponge (COOH-CNTs/CS-IIS) with 3D network structure was fabrica…	Chitosan sponge; Gd(III); Ion imprinted polymer; Oxidized CNTs; Selective adsorption	Adsorption; Computer system recovery; Cost effectiveness; Gadolinium compounds; Recovery; 3D-network structures; Adsorption capacities; Chitosan sponge; Gd(III); Hybrid sponges; Ion imprinted polymer; Oxidized CNT; Selective adsorption; Selective recovery; Waste solution; Chitosan					(20190201277JC); (YDZJ202101ZYTS070); (181907); National Natural Science Foundation of China, NSFC, (31971616, 32001282)	We would like to acknowledge the National Natural Science Foundation of China (31971616 and 32001282), the Natural Science Foundation Project of Jilin Provincial Science and Technology Development Plan (20190201277JC), the Science and Technology Development Project of Jilin Province (YDZJ202101ZYTS070), and the Youth Talent Lifting Project of Jilin Province (181907).	Lixandru, Alexandru, Identification and recovery of rare-earth permanent magnets from waste electrical and electronic equipment, Waste Management, 68, pp. 482-489, (2017); Bielawski, Radosław, Rare earth elements-A novelty in energy security, Journal of Ecological Engineering, 21, 4, pp. 134-149, (2020); Hammache, Zine Ellabbidine, Recovery of rare earth elements from electronic waste by diffusio…	J. Shi; School of Agricultural Engineering and Food Science, Shandong University of Technology, Zibo, 255000, China; email: bhsjy64@163.com		Elsevier B.V.						13835866		SPUTF		English	Sep. Purif. Technol.	Article	Final		Scopus	2-s2.0-85104652739
Guo, J.; Fan, X.; Li, Y.; Yu, S.; Zhang, Y.; Wang, L.; Ren, X.	Guo, Junkang (55881586500); Fan, Xiaohu (57222382453); Li, Yanping (57202318147); Yu, Shenghui (56263604000); Zhang, Yi (57216271045); Wang, Lei (57311436900); Ren, Xinhao (56185999500)	55881586500; 57222382453; 57202318147; 56263604000; 57216271045; 57311436900; 56185999500	Mechanism of selective gold adsorption on ion-imprinted chitosan resin modified by thiourea	2021	Journal of Hazardous Materials	415		125617			98	10.1016/j.jhazmat.2021.125617	https://www.scopus.com/inward/record.uri?eid=2-s2.0-85102599124&doi=10.1016%2Fj.jhazmat.2021.125617&partnerID=40&md5=dcfa4c52a5e00f47c7523d1aca0c5cd8	School of Environmental Science and Engineering, Shaanxi University of Science and Technology, Xinyang, Shaanxi, China	Guo, Junkang, School of Environmental Science and Engineering, Shaanxi University of Science and Technology, Xinyang, Shaanxi, China; Fan, Xiaohu, School of Environmental Science and Engineering, Shaanxi University of Science and Technology, Xinyang, Shaanxi, China; Li, Yanping, School of Environmental Science and Engineering, Shaanxi University of Science and Technology, Xinyang, Shaanxi, China;…	Thiourea-modified chitosan-imprinted resin (IM-TUCS) and a corresponding nonimprinted resin (NIM-TUCS) were synthesized and characterized using adsorption experiments. The adsorption results showed that adsorption reached equilibrium within 4 h. The adsorption data were better fitted using the Langmuir model (R2>0.99), and the gold adsorption capacities of IM-TUCS and NIM-TUCS were 933.2 and 373.…	Adsorption; Au(III); Ion-imprinted polymers; Selectivity	Catalyst selectivity; Chitosan; Fourier transform infrared spectroscopy; Gold; Gold compounds; Ions; Resins; Thioureas; X ray diffraction analysis; X ray photoelectron spectroscopy; Adsorption capacities; Au(III); Chitosan resins; Cross linking; Gold adsorption; Ion imprinted; Ion imprinted polymer; Modified chitosan; Selectivity; Synthesised; Adsorption; gold; molecularly imprinted polymer; resi…		gold, 7440-57-5; thiourea, 62-56-6	D8 advance, Bruker; Nexus 870; Quantera II; S4800, Hitachi	Bruker; Hitachi	(2018ZDXM-SF-022); National Natural Science Foundation of China, NSFC, (41977274, 41703106); National Natural Science Foundation of China, NSFC	This research was financially supported by the National Natural Science Foundation of China ( 41977274 , 41703106 ) and The Shaanxi Province Key Research and Development Plan ( 2018ZDXM-SF-022 ).	Ahamed, Mohammed Elbushra Hassan, Selective extraction of gold(III) from metal chloride mixtures using ethylenediamine N-(2-(1-imidazolyl)ethyl) chitosan ion-imprinted polymer, Hydrometallurgy, 140, pp. 1-13, (2013); An, Fuqiang, Selective adsorption of AuCl4− on chemically modified D301 resin with containing N/S functional polymer, Journal of Environmental Chemical Engineering, 5, 1, pp. 10-15, …	J. Guo; School of Environmental Science and Engineering, Shaanxi University of Science & Technology, Xi'an, 710021, China; email: frankerry@163.com		Elsevier B.V.						03043894		JHMAD	33743379	English	J. Hazard. Mater.	Article	Final		Scopus	2-s2.0-85102599124
Del Sole, R.; Mele, G.; Bloise, E.; Mergola, L.	Del Sole, Roberta (56962783800); Mele, G. (7006432125); Bloise, Ermelinda (55371576500); Mergola, Lucia (37067774400)	56962783800; 7006432125; 55371576500; 37067774400	Green aspects in molecularly imprinted polymers by biomass waste utilization	2021	Polymers	13	15	2430			63	10.3390/polym13152430	https://www.scopus.com/inward/record.uri?eid=2-s2.0-85111692170&doi=10.3390%2Fpolym13152430&partnerID=40&md5=c9896bc3114530475ecd0dc61dc88801	Department of Engineering for Innovation, Università del Salento, Lecce, LE, Italy	Del Sole, Roberta, Department of Engineering for Innovation, Università del Salento, Lecce, LE, Italy; Mele, G., Department of Engineering for Innovation, Università del Salento, Lecce, LE, Italy; Bloise, Ermelinda, Department of Engineering for Innovation, Università del Salento, Lecce, LE, Italy; Mergola, Lucia, Department of Engineering for Innovation, Università del Salento, Lecce, LE, Italy	Molecular Imprinting Polymer (MIP) technology is a technique to design artificial receptors with a predetermined selectivity and specificity for a given analyte, which can be used as ideal materials in various application fields. In the last decades, MIP technology has gained much attention from the scientific world as summarized in several reviews with this topic. Furthermore, green synthesis in…	Activated carbon; Biomass waste; Carbon dots; Cellulose; Chitosan; Cyclodextrin; Ion imprinted polymers; Magnetic polymers; Molecularly imprinted polymers; Surface imprinting	Biomass; Green Synthesis; Alternative source; Artificial receptors; Carbon based materials; Eco-friendly process; Environmental problems; Molecular imprinting polymer; Molecularly Imprinted Polymer; Research and development; Polymers; Activated Carbon; Development; Materials; Synthesis; Technology; Wastes							Green Chemistry Theory and Practice, (1998); Anastas, Paul Thomas, Green Chemistry: Principles and Practice, Chemical Society Reviews, 39, 1, pp. 301-312, (2010); Tang, Samantha Y., The 24 Principles of Green Engineering and Green Chemistry: “IMPROVEMENTS PRODUCTIVELY”, Green Chemistry, 10, 3, pp. 268-26, (2008); Sheldon, Roger A., Fundamentals of green chemistry: Efficiency in reaction design, C…	R. Del Sole; Department of Engineering for Innovation, University of Salento, Lecce, via per Monteroni Km1, 73100, Italy; email: roberta.delsole@unisalento.it		MDPI AG										English	Polym.	Article	Final	All Open Access; Gold Open Access; Green Accepted Open Access; Green Open Access	Scopus	2-s2.0-85111692170
Lin, S.; Wei, W.; Lin, X.; Bediako, J.K.; Kumar Reddy, D.H.; Song, M.-H.; Yun, Y.-S.	Lin, Shuo (56681500800); Wei, Wei (55910475700); Lin, Xiaoyu (57223932605); Bediako, John Kwame (56667532000); Kumar Reddy, D. Harikishore (57194768696); Song, Myung-hee (55801748500); Yun, Yeoung-Sang (7201731126)	56681500800; 55910475700; 57223932605; 56667532000; 57194768696; 55801748500; 7201731126	Pd(II)-Imprinted Chitosan Adsorbent for Selective Adsorption of Pd(II): Optimizing the Imprinting Process through Box-Behnken Experimental Design	2021	ACS Omega	6	20		13057	13065	20	10.1021/acsomega.1c00685	https://www.scopus.com/inward/record.uri?eid=2-s2.0-85106528434&doi=10.1021%2Facsomega.1c00685&partnerID=40&md5=6212045d1cef60b05ae873bd42b839f6	School of Chemical Engineering, Jeonbuk National University, Jeonju, Jeollabuk-do, South Korea; University of Calgary, Calgary, AB, Canada; Henan Key Laboratory for Synergistic Prevention of Water and Soil Environmental Pollution, Xinyang Normal University, Xinyang, Henan, China	Lin, Shuo, School of Chemical Engineering, Jeonbuk National University, Jeonju, Jeollabuk-do, South Korea, University of Calgary, Calgary, AB, Canada; Wei, Wei, School of Chemical Engineering, Jeonbuk National University, Jeonju, Jeollabuk-do, South Korea, Henan Key Laboratory for Synergistic Prevention of Water and Soil Environmental Pollution, Xinyang Normal University, Xinyang, Henan, China; L…	The ion/molecular imprinting technique is an efficient method for developing materials with high adsorption selectivity. However, it is still difficult to obtain an imprinted adsorbent with desirably high selectivity when the preparation processes are not well designed and optimized. In this present work, a chitosan-based ion-imprinted adsorbent was optimally prepared through Box-Behnken experime…							National Research Foundation of Korea, NRF, (2020R1A2C3009769); National Natural Science Foundation of China, NSFC, (51808477)	This work was financially supported by the South Korean Government through the NRF (2020R1A2C3009769) grant and the National Natural Science Foundation of China (51808477).	Lanaridi, Olga, Toward the Recovery of Platinum Group Metals from a Spent Automotive Catalyst with Supported Ionic Liquid Phases, ACS Sustainable Chemistry and Engineering, 9, 1, pp. 375-386, (2021); Nguyen, Viet Tu, Solvometallurgical Recovery of Platinum Group Metals from Spent Automotive Catalysts, ACS Sustainable Chemistry and Engineering, 9, 1, pp. 337-350, (2021); Lin, Shuo, Effective Recov…	M.-H. Song; School of Chemical Engineering, Jeonbuk National University, Jeonbuk, 54896, South Korea; email: bsbsmh@gmail.com; Y.-S. Yun; School of Chemical Engineering, Jeonbuk National University, Jeonbuk, 54896, South Korea; email: ysyun@jbnu.ac.kr		American Chemical Society										English	ACS Omega	Article	Final	All Open Access; Gold Open Access; Green Accepted Open Access; Green Open Access	Scopus	2-s2.0-85106528434
Jiang, Y.; Shang, H.-Z.; Wang, H.-Q.; Yuan, F.; Han, L.-H.; Sun, X.-R.	Jiang, Yue (57219312289); Shang, Hongzhou (13103935200); Wang, Haoqing (57207241374); Yuan, Fei (57204426371); Han, Lihua (58915480500); Sun, Xiaoran (55622631800)	57219312289; 13103935200; 57207241374; 57204426371; 58915480500; 55622631800	Preparation of lead ion-imprinted polymer and its adsorption properties; 铅离子印迹聚合物的制备及吸附性能研究	2021	Xiandai Huagong/Modern Chemical Industry	41	5		143	152	0	10.16606/j.cnki.issn0253-4320.2021.05.029	https://www.scopus.com/inward/record.uri?eid=2-s2.0-85106366786&doi=10.16606%2Fj.cnki.issn0253-4320.2021.05.029&partnerID=40&md5=b61fc012e36749e7797d67c7762ddfac	College of Chemical Engineering, North China University of Science and Technology, Tangshan, Hebei, China; College of Materials Science and Engineering, North China University of Science and Technology, Tangshan, Hebei, China	Jiang, Yue, College of Chemical Engineering, North China University of Science and Technology, Tangshan, Hebei, China; Shang, Hongzhou, College of Materials Science and Engineering, North China University of Science and Technology, Tangshan, Hebei, China; Wang, Haoqing, College of Chemical Engineering, North China University of Science and Technology, Tangshan, Hebei, China; Yuan, Fei, College of…	A novel kind of lead ion-imprinted polymers (IIPs), based on magnetic carbon nanotubes (Fe<inf>3</inf>O<inf>4</inf>/MWCNTs-COOH), is prepared by reverse suspension polymerization with using chitosan (CS), methyl methacrylate (MMA) as monomers, glutaraldehyde as crosslinking agent and Pb2+ as template.IIPs are characterized by Fourier transform infrared spectrometer (FT-IR), X-ray diffraction (XRD…	Adsorption; Ion-imprinted polymer; Lead ion; Multi-wall carbon nanotubes								Zhang, Xing, Preparation and properties of thermo-sensitive surface Pb(Ⅱ) ion-imprinted polymers, Colloids and Surfaces A: Physicochemical and Engineering Aspects, 577, pp. 138-146, (2019); Nchoe, Obakeng B., Synthesis, characterization, and application of β-cyclodextrin-based ion-imprinted polymer for selective sequestration of Cr(VI) ions from aqueous media: Kinetics and isotherm studies, Journ…	X.-R. Sun; College of Chemical Engineering, North China University of Science and Technology, Tangshan, 063210, China; email: xiaoranhb@sohu.com		China National Chemical Information Center						02534320		HTKUD		Chinese	Huagong Xiandai	Article	Final		Scopus	2-s2.0-85106366786
Huang, W.; Liu, Y.; Wang, N.; Song, G.; Yin, X.; Zhang, L.; Ni, X.; Xu, W.	Huang, Weihong (55542371600); Liu, Yanmeng (57221818763); Wang, Ningwei (54785392400); Song, Guangsan (55627239500); Yin, Xifeng (57216742117); Zhang, Liming (57216748767); Ni, Xiaoni (56822959000); Xu, Wanzhen (13612265200)	55542371600; 57221818763; 54785392400; 55627239500; 57216742117; 57216748767; 56822959000; 13612265200	A Sensitive Electrochemical Sensor Based on Ion Imprinted Polymers with Gold Nanoparticles for High Selective Detecting Cd (II) Ions in Real Samples	2021	Journal of Inorganic and Organometallic Polymers and Materials	31	5		2043	2053	27	10.1007/s10904-021-01892-8	https://www.scopus.com/inward/record.uri?eid=2-s2.0-85100317571&doi=10.1007%2Fs10904-021-01892-8&partnerID=40&md5=a090349709f43b85402f0e0497689228	School of the Environment and Safety Engineering, Jiangsu University, Zhenjiang, Jiangsu, China; Comprehensive Technology Center of Zhenjiang Customs, China; Zhenjiang Agricultural Products Quality Inspection and Testing Center, Zhenjiang, China; Zhenjiang Food and Drug Supervision and Inspection Center, Zhenjiang, Jiangsu, China	Huang, Weihong, School of the Environment and Safety Engineering, Jiangsu University, Zhenjiang, Jiangsu, China; Liu, Yanmeng, School of the Environment and Safety Engineering, Jiangsu University, Zhenjiang, Jiangsu, China; Wang, Ningwei, Comprehensive Technology Center of Zhenjiang Customs, China; Song, Guangsan, Comprehensive Technology Center of Zhenjiang Customs, China; Yin, Xifeng, Zhenjiang…	A novel electrochemical sensor based on ion imprinted polymers and gold nanoparticles was fabricated for selective and sensitive determination of Cd (II) ion in real samples. Ion imprinted polymers synthesized by conventional precipitation polymerization methods may have the problem in embedding the imprinting sites too deeply. Thereby, the surface imprinting technology by attaching the imprinted…	Cadmium (II); Electrochemical sensor; Gold nanoparticles; Ion imprinted polymers; Thiosemicarbamide functionalized chitosan	Cadmium compounds; Fiber optic sensors; Gold nanoparticles; High resolution transmission electron microscopy; Ions; Metal nanoparticles; Scanning electron microscopy; Adsorption performance; Conventional precipitation; Coordination ability; Electrochemical behaviors; Electrochemical performance; Experimental conditions; Imprinted composites; Ion imprinted polymer; Electrochemical sensors					(BE2018694); National Natural Science Foundation of China, NSFC, (21677064); Science and Technology Planning Social Development Project of Zhenjiang City, (NY2019014)	Funding text 1: This work was financially supported by the National Natural Science Foundation of China (No. 21677064), Science and Technology Planning Social Development Project of Jiangsu Province (No. BE2018694), Science and Technology Planning Modern Agriculture Project of Zhenjiang City (No. NY2019014), the Fifth phase “169 Project” training fund of Zhenjiang and Jiangsu Collaborative Innova…	Van-Maele-Fabry, Geneviève, Dietary exposure to cadmium and risk of breast cancer in postmenopausal women: A systematic review and meta-analysis, Environment International, 86, pp. 1-13, (2016); Bansod, Babankumar S., A review on various electrochemical techniques for heavy metal ions detection with different sensing platforms, Biosensors and Bioelectronics, 94, pp. 443-455, (2017); Farzin, L., A…	W. Xu; School of the Environment and Safety Engineering, Jiangsu University, Zhenjiang, 301, Xuefu Road, 212013, China; email: xwz09@ujs.edu.cn; X. Ni; Zhenjiang Food and Drug Supervision and Inspection Center, Zhenjiang, 212004, China; email: xwz09@ujs.edu.cn		Springer						15741443				English	J. Inorg. Organomet. Polym. Mater.	Article	Final		Scopus	2-s2.0-85100317571
Wu, P.; He, Y.; Lu, S.; Wang, S.; Yi, J.; He, Y.; Zhang, J.; Xiang, S.; Ding, P.; Kai, T.; Pan, H.	Wu, Pian (57196713540); He, Yayuan (57196709888); Lu, Siyu (59044841300); Wang, Shanlin (57212220966); Yi, Jiecan (57208011909); He, Yafei (57208013883); Zhang, Jingwen (57834022200); Xiang, Shan (57219923456); Ding, Ping (57205111834); Kai, Tianhan (55797453400); Pan, Hongzhi (7403294645)	57196713540; 57196709888; 59044841300; 57212220966; 57208011909; 57208013883; 57834022200; 57219923456; 57205111834; 55797453400; 7403294645	A regenerable ion-imprinted magnetic biocomposite for selective adsorption and detection of Pb2+ in aqueous solution	2021	Journal of Hazardous Materials	408		124410			50	10.1016/j.jhazmat.2020.124410	https://www.scopus.com/inward/record.uri?eid=2-s2.0-85096135248&doi=10.1016%2Fj.jhazmat.2020.124410&partnerID=40&md5=b89c07856987acacf8579afdc2eb32c9	Central South University, Changsha, Hunan, China; Hunan Testing Institute of Product and Commodity Supervision, Changsha, Hunan, China; College of Chemistry and Chemical Engineering, Central South University, Changsha, Hunan, China; Center for Collaborative Research, Shanghai University of Medicine & Health Sciences, Shanghai, China; Hunan Provincial Key Laboratory of Clinical Epidemiology, Chang…	Wu, Pian, Central South University, Changsha, Hunan, China, Hunan Provincial Key Laboratory of Clinical Epidemiology, Changsha, Hunan, China; He, Yayuan, Hunan Testing Institute of Product and Commodity Supervision, Changsha, Hunan, China; Lu, Siyu, Central South University, Changsha, Hunan, China, Hunan Provincial Key Laboratory of Clinical Epidemiology, Changsha, Hunan, China; Wang, Shanlin, Ce…	A regenerable ion-imprinted magnetic biocomposite (IIMB) was successfully synthesized for simultaneous removal of Pb2+ using Serratia marcescens and carboxymethyl chitosan (CMC) as functional carriers, Pb2+ was utilized as the imprinted ion, while Fe<inf>3</inf>O<inf>4</inf> served as the magnetic component. The structure and properties of IIMB were characterized by various techniques. The adsorp…	Adsorption; Detection; Ion-imprinted; Magnetic biocomposite; Pb2+	Absorption spectroscopy; Atomic absorption spectrometry; Composite materials; Ions; Iron oxides; Lead compounds; Lead removal (water treatment); Magnetism; Thermodynamics; Wastewater treatment; Water quality; Adsorption thermodynamics; Biocomposite; Detection; Ion imprinted; Magnetic biocomposite; Pb2+; Selective adsorption; Selective detection; Simultaneous removal; Synthesised; Adsorption; biom…		cadmium, 22537-48-0, 7440-43-9; ferric oxide, 1309-37-1, 56449-54-8; lead, 7439-92-1, 13966-28-4; nickel, 7440-02-0; potassium ion, 24203-36-9; sodium ion, 17341-25-2; zinc ion, 23713-49-7; Lead; Water Pollutants, Chemical			(2019JJ40399); National Natural Science Foundation of China, NSFC, (21676305); National Natural Science Foundation of China, NSFC; Central South University, CSU, (CSUZC202044); Central South University, CSU; Natural Science Foundation of Hunan Province	Funding text 1: This work was supported by National Natural Science Foundation of China (grant number 21676305 ), the Natural Science Foundation of Hunan Province ( 2019JJ40399 ) and the Open Sharing Fund for the Large-scale Instruments and Equipments of Central South University (grant number CSUZC202044 ).; Funding text 2: This work was supported by National Natural Science Foundation of China (…	Abdel Maksoud, M. I.A., Insight on water remediation application using magnetic nanomaterials and biosorbents, Coordination Chemistry Reviews, 403, (2020); Ayangbenro, Ayansina Segun, A new strategy for heavy metal polluted environments: A review of microbial biosorbents, International Journal of Environmental Research and Public Health, 14, 1, (2017); Badruddoza, Abu Zayed Md, Carboxymethyl-β-cy…	P. Ding; Xiang Ya School of Public Health, Central South University, Changsha, 410078, China; email: pingshui@csu.edu.cn; T. Kai; College of Chemistry and Chemical Engineering, Central South University, Changsha, 410083, China; email: kaitianhan@126.com		Elsevier B.V.						03043894		JHMAD	33187799	English	J. Hazard. Mater.	Article	Final		Scopus	2-s2.0-85096135248
Zhang, Y.; Bian, T.; Jiang, R.; Zhang, Y.; Zheng, X.; Li, Z.	Zhang, Yuzhe (57194869463); Bian, Tingting (57200937795); Jiang, Rong (57219710092); Zhang, Yi (57207478200); Zheng, Xudong (56045535500); Li, Zhongyu (55707011800)	57194869463; 57200937795; 57219710092; 57207478200; 56045535500; 55707011800	Bionic chitosan-carbon imprinted aerogel for high selective recovery of Gd(Ⅲ) from end-of-life rare earth productions	2021	Journal of Hazardous Materials	407		124347			61	10.1016/j.jhazmat.2020.124347	https://www.scopus.com/inward/record.uri?eid=2-s2.0-85094884667&doi=10.1016%2Fj.jhazmat.2020.124347&partnerID=40&md5=b145b7fb9955f14d4ed614bed68bdc7e	School of Environmental and Safety Engineering, Changzhou University, Changzhou, Jiangsu, China; Jiangsu Engineering Research Center of Petrochemical Safety and Environmental Protection, Changzhou, China; Jiangsu Key Laboratory of Advanced Catalytic Materials and Technology, Changzhou University, Changzhou, Jiangsu, China; Advanced Catalysis and Green Manufacturing Collaborative Innovation Center…	Zhang, Yuzhe, School of Environmental and Safety Engineering, Changzhou University, Changzhou, Jiangsu, China; Bian, Tingting, School of Environmental and Safety Engineering, Changzhou University, Changzhou, Jiangsu, China; Jiang, Rong, School of Environmental and Safety Engineering, Changzhou University, Changzhou, Jiangsu, China; Zhang, Yi, School of Environmental and Safety Engineering, Changz…	High selective recovery of Gd(Ⅲ) from end-of-life rare earth productions is essential for cleaner production. Chitosan(CS), a biomaterial, has shown excellent results in water treatment. The amino and hydroxyl groups on the surface of CS play a vital role in adsorbing metal ions. Polydopamine has good stability, strong water dispersibility, and excellent biocompatibility. As a bio-crosslinking ag…	Aerogel; Chitosan; Ion imprinted; New carbon Materials; Polydopamine	Adsorption; Aerogels; Biocompatibility; Biomimetic materials; Biomimetics; Bionics; Chitosan; Graphene; Heat transfer performance; Mass transfer; Metal ions; Metals; Pollution control; Rare earths; Recovery; Temperature; Water treatment; Adsorption capacities; Adsorption experiment; Adsorption mechanism; Cross linking agents; Heat and mass transfer; Phenolic hydroxyl group; Rare earth production;…		chitosan, 9012-76-4; gadolinium, 7440-54-2; water, 7732-18-5			(CE20185015); National Natural Science Foundation of China, NSFC, (21808018, 21822807, 21876015, 22008014); Changzhou University, CZU	Funding text 1: This work was financially supported by National Natural Science Foundation of China (No. 21876015 (Zhongyu Li, China), No. 21808018 (Xudong Zheng, China), No. 21822807 (Hongxiang Ou, China), and No. 22008014 (Yuzhe Zhang, China)), Science and Technology Support Program of Changzhou (No. CE20185015 (Yuzhe Zhang, China)). The authors would like to thank Wang Liang from Shiyanjia Lab…	Ahmed, Imteaz, Ionic liquid entrapped UiO-66: Efficient adsorbent for Gd3+ capture from water, Chemical Engineering Journal, 370, pp. 792-799, (2019); Ahmed, Imteaz, Gd 3+ Adsorption over Carboxylic- and Amino-Group Dual-Functionalized UiO-66, Industrial and Engineering Chemistry Research, 58, 6, pp. 2324-2332, (2019); Anjum, Hirra, Investigation of green functionalization of multiwall carbon nan…	X. Zheng; School of Environmental and Safety Engineering, Changzhou University, Changzhou, 213164, China; email: zhengks@outlook.com		Elsevier B.V.						03043894		JHMAD	33144020	English	J. Hazard. Mater.	Article	Final		Scopus	2-s2.0-85094884667
Elsayed, N.H.; Alatawi, R.A.S.; Monier, M.	Elsayed, Nadia H. (28067638400); Alatawi, Raedah Aiyed Suliman (56538601500); Monier, Mohammed (26423933500)	28067638400; 56538601500; 26423933500	Amidoxime modified chitosan based ion-imprinted polymer for selective removal of uranyl ions	2021	Carbohydrate Polymers	256		117509			89	10.1016/j.carbpol.2020.117509	https://www.scopus.com/inward/record.uri?eid=2-s2.0-85098704850&doi=10.1016%2Fj.carbpol.2020.117509&partnerID=40&md5=3fc4fe24ad09fbfea6c7e2ff111daa58	Department of Chemistry, University of Tabuk, Tabuk, Tabuk, Saudi Arabia; Polymers and Pigments Department, National Research Centre, Giza, Giza, Egypt; Department of Chemistry, University of Tabuk, Tabuk, Tabuk, Saudi Arabia; Department of Chemistry, Faculty of Science, Mansoura, Dakahlia, Egypt; Department of Chemistry, Taibah University, Medina, Al Madinah al Munawwarah, Saudi Arabia	Elsayed, Nadia H., Department of Chemistry, University of Tabuk, Tabuk, Tabuk, Saudi Arabia, Polymers and Pigments Department, National Research Centre, Giza, Giza, Egypt; Alatawi, Raedah Aiyed Suliman, Department of Chemistry, University of Tabuk, Tabuk, Tabuk, Saudi Arabia; Monier, Mohammed, Department of Chemistry, Faculty of Science, Mansoura, Dakahlia, Egypt, Department of Chemistry, Taibah …	Ion-imprinting strategy was utilized in the development of UO<inf>2</inf>(II) imprinted amidoxime modified chitosan sorbent (U-AOCS) that can selectively remove UO<inf>2</inf>(II) from water. First, cyanoactic acid was linked to the chitosan –NH<inf>2</inf> groups and then the inserted –CN groups were converted into amidoxime moieties, which chelate the UO<inf>2</inf>(II) ions and then the polyme…	Amidoxime; Chitosan; Cyanoacetic acid; Ion-imprinting; Uranyl ion	Aluminum compounds; Chitosan; Cobalt compounds; Copper compounds; Crosslinking; Ions; Iron compounds; Lead compounds; Nickel compounds; Oxide minerals; Thorium compounds; Uranium dioxide; Adsorption/desorption; Economic feasibilities; Initial efficiency; Ion imprinted polymer; Ionic aqueous solutions; Matching recognition; Regeneration and reuse; Selective removal; Europium compounds; acetic acid…		acetic acid, 127-08-2, 127-09-3, 64-19-7, 71-50-1; chitosan, 9012-76-4; glyoxal, 107-22-2; Acetates; amidoxime; Chitosan; Cross-Linking Reagents; cyanoacetic acid; Glyoxal; Ions; Molecularly Imprinted Polymers; Oximes; Uranium Compounds; Water Pollutants, Chemical			(S-1442-0003)	The authors extend their appreciation to the Deputyship for Research & Innovation, Ministry of Education in Saudi Arabia for funding this research work through the project number S-1442-0003.	Al-Karawi, Ahmed Jasim M., Synthesis, characterization of acrylamide grafted chitosan and its use in removal of copper(II) ions from water, Carbohydrate Polymers, 83, 2, pp. 495-500, (2011); Aliabadi, Majid, Electrospun nanofiber membrane of PEO/Chitosan for the adsorption of nickel, cadmium, lead and copper ions from aqueous solution, Chemical Engineering Journal, 220, pp. 237-243, (2013); Aniru…	M. Monier; Chemistry Department, Faculty of Science, Mansoura University, Mansoura, Egypt; email: monierchem@yahoo.com		Elsevier Ltd						01448617		CAPOD	33483030	English	Carbohydr Polym	Article	Final		Scopus	2-s2.0-85098704850
Wang, Z.; Wang, L.; Zhou, C.; Sun, C.	Wang, Zhiming (57215219845); Wang, Long (57215219070); Zhou, Cuo (57215217348); Sun, Chunyan (56524820200)	57215219845; 57215219070; 57215217348; 56524820200	Determination of cesium ions in environmental water samples with a magnetic multi-walled carbon nanotube imprinted potentiometric sensor	2021	RSC Advances	11	17		10075	10082	14	10.1039/d0ra09659h	https://www.scopus.com/inward/record.uri?eid=2-s2.0-85102752480&doi=10.1039%2Fd0ra09659h&partnerID=40&md5=b6826e85eb4f186d67d1102dcab6d80b	College of Chemical Engineering, Qinghai University, Xining, Qinghai, China	Wang, Zhiming, College of Chemical Engineering, Qinghai University, Xining, Qinghai, China; Wang, Long, College of Chemical Engineering, Qinghai University, Xining, Qinghai, China; Zhou, Cuo, College of Chemical Engineering, Qinghai University, Xining, Qinghai, China; Sun, Chunyan, College of Chemical Engineering, Qinghai University, Xining, Qinghai, China	A potentiometric sensor, based on the glassy carbon electrode (GCE) modified with a magnetic multi-walled carbon nanotubes/cesium ion-imprinted polymer composite (MMWCNTs@Cs-IIP), is introduced for the detection of cesium(i). The IIP was synthesized using cesium ions as the template ions, chitosan as the functional monomer and glutaraldehyde as the cross-linking agent. The membrane, which was coa…		Cesium compounds; Crosslinking; Glass membrane electrodes; Ions; Nanotubes; Polyvinyl chlorides; Potentiometers (electric measuring instruments); Potentiometric sensors; Sodium compounds; Concentration ranges; Cross linking agents; Environmental water samples; Functional monomer; Glassy carbon electrodes; High selectivity; Ion imprinted polymer; Sodium tetraphenylborate; Multiwalled carbon nanotu…					Natural Science Foundation of Qinghai, (2018-ZJ-912); National Natural Science Foundation of China, NSFC, (21766028)	This work was sponsored by the National Natural Science Foundation of China (No. 21766028), Qinghai Natural Science Foundation of China (No. 2018-ZJ-912).	Zheng, Mianping, Hydrochemistry of Salt Lakes of the Qinghai-Tibet Plateau, China, Aquatic Geochemistry, 15, 1-2, pp. 293-320, (2009); Acta Geol Sin, (2010); Arafat Mahmud, Md, Cesium compounds as interface modifiers for stable and efficient perovskite solar cells, Solar Energy Materials and Solar Cells, 174, pp. 172-186, (2018); Liu, Shiming, Solvent extraction of rubidium and cesium from salt l…	C. Sun; College of Chemical Engineering, Qinghai University, Xining, 810016, China; email: sunchunyan@qhu.edu.cn		Royal Society of Chemistry								RSCAC		English	RSC Adv.	Article	Final	All Open Access; Gold Open Access; Green Final Open Access; Green Open Access	Scopus	2-s2.0-85102752480
Liu, E.; Lin, X.; Zhang, D.; Xu, W.; Shi, J.; Hong, Y.	Liu, Enli (56875127900); Lin, Xue (36669052900); Zhang, Dan (57476316400); Xu, Wenbiao (57201522261); Shi, Junyou (55515914800); Hong, Yuanzhi (56333594500)	56875127900; 36669052900; 57476316400; 57201522261; 55515914800; 56333594500	Preparation of an ion imprinted chitosan-based porous film with an interpenetrating network structure for efficient selective adsorption of Gd(iii)	2021	New Journal of Chemistry	45	2		725	734	25	10.1039/d0nj04959j	https://www.scopus.com/inward/record.uri?eid=2-s2.0-85099568729&doi=10.1039%2Fd0nj04959j&partnerID=40&md5=9c5405d82ae5bf9f7ad12e31e2d38659	School of Agricultural Engineering and Food Science, Shandong University of Technology, Zibo, Shandong, China; School of Materials Science and Engineering, Beihua University, Jilin, Jilin, China	Liu, Enli, School of Agricultural Engineering and Food Science, Shandong University of Technology, Zibo, Shandong, China, School of Materials Science and Engineering, Beihua University, Jilin, Jilin, China; Lin, Xue, School of Materials Science and Engineering, Beihua University, Jilin, Jilin, China; Zhang, Dan, School of Materials Science and Engineering, Beihua University, Jilin, Jilin, China; …	The separation and recovery of gadolinium ions [Gd(iii)] from aqueous solution has received considerable attention because of the growing supply-demand gap of high-purity Gd in high-tech devices. In this work, for the first time, a new Gd(iii) ion imprinted chitosan-based porous film (II-CPF) with an interpenetrating network structure was successfully fabricated using a simple polymerization-evap…		Adsorption; Amino acids; Chitosan; Film preparation; Ions; Monomers; Polymerization; Reusability; Adsorption kinetics and isotherm; Evaporation method; High-tech devices; Physicochemical techniques; Pseudo-second-order kinetic models; Saturation Adsorption; Selective adsorption; Synthetic strategies; Gadolinium compounds; 4 aminobenzoic acid; chitosan; gadolinium; glutaraldehyde; adsorption; adso…		4 aminobenzoic acid, 150-13-0; chitosan, 9012-76-4; gadolinium, 7440-54-2; glutaraldehyde, 111-30-8, 37245-61-7			(20190201277JC, 20200301046RQ, 20200403171SF); (181907); National Natural Science Foundation of China, NSFC, (31971616)	We would like to acknowledge the National Natural Science Foundation of China (31971616), the Natural Science Foundation Project of Jilin Provincial Science and Technology Development Plan (20190201277JC, 20200403171SF, 20200301046RQ), and the Youth Talent Lifting Project of Jilin Province (181907).	Lakshmi Ramasamy, Deepika Lakshmi, Fabrication of carbon nanotubes reinforced silica composites with improved rare earth elements adsorption performance, Chemical Engineering Journal, 365, pp. 291-304, (2019); Zheng, Xudong, Selective extraction of gadolinium using free-standing imprinted mesoporous carboxymethyl chitosan films with high capacity, Cellulose, 26, 2, pp. 1209-1219, (2019); Ganesh S…			Royal Society of Chemistry						11440546		NJCHE		English	New J. Chem.	Article	Final		Scopus	2-s2.0-85099568729
Wang, Y.; Zhu, L.; Song, Y.; Lou, Z.; Shan, W.; Xiong, Y.	Wang, Yuejiao (56176448600); Zhu, Long (57202692278); Song, Yang (56941092600); Lou, Zhenning (16309845300); Shan, Weijun (35238940100); Xiong, Ying (8706548900)	56176448600; 57202692278; 56941092600; 16309845300; 35238940100; 8706548900	Novel chitosan-based ions imprinted bio-adsorbent for enhanced adsorption of gallium(III) in acidic solution	2020	Journal of Molecular Liquids	320		114413			47	10.1016/j.molliq.2020.114413	https://www.scopus.com/inward/record.uri?eid=2-s2.0-85093939246&doi=10.1016%2Fj.molliq.2020.114413&partnerID=40&md5=cfa483a63d172244c260f86fd5401afd	College of Chemistry, Liaoning University, Shenyang, Liaoning, China	Wang, Yuejiao, College of Chemistry, Liaoning University, Shenyang, Liaoning, China; Zhu, Long, College of Chemistry, Liaoning University, Shenyang, Liaoning, China; Song, Yang, College of Chemistry, Liaoning University, Shenyang, Liaoning, China; Lou, Zhenning, College of Chemistry, Liaoning University, Shenyang, Liaoning, China; Shan, Weijun, College of Chemistry, Liaoning University, Shenyang,…	Ga (III) imprinted bio-adsorbent (Ga(III)-AA-CS) based on acrylic-functionalized chitosan had been synthesized and applied for selective adsorption of Ga(III) from aqueous medium containing a certain competitive metal ions. The chemical structure, adsorption mechanism, thermal stability of Ga(III)-AA-CS were characterized by SEM, FTIR and elemental analysis. The influence of various infactors, su…	Chitosan; Gallium(III); Ion-imprinting; Selective adsorption	Adsorption; Ammonia; Ascorbic acid; Chemical analysis; Chemical stability; Chitosan; Metal ions; Metals; Thermodynamic stability; Adsorption capacities; Adsorption conditions; Adsorption mechanism; Competitive ions; Enhanced adsorptions; Equilibrium isotherms; Pseudo-second order model; Selective adsorption; Gallium compounds					National Natural Science Foundation of China, NSFC, (21373005, 51674131, 51902149); Natural Science Foundation of Liaoning Province, (2019-MS-156, RC190346); Natural Science Foundation of Nantong University, (LDGY2019009, LDGY2019014); Liaoning Revitalization Talents Program, (XLYC1907197)	This project is supported by National Natural Science Foundation of China ( 51674131 , 21373005 , 51902149 ), Natural Science Foundation of Liaoning Province of China ( 2019-MS-156 , RC190346 ), LiaoNing Revitalization Talents Program ( XLYC1907197 ), and Natural Science Foundation of Liaoning University ( LDGY2019009 , LDGY2019014 ).	Zeng, Chao, Ecotoxicity assessment of ionic As(III), As(V), In(III) and Ga(III) species potentially released from novel III-V semiconductor materials, Ecotoxicology and Environmental Safety, 140, pp. 30-36, (2017); Zhang, Yingying, Preparation of a biomass adsorbent for gallium(III) based on corn stalk modified by iminodiacetic acid, Journal of the Taiwan Institute of Chemical Engineers, 91, pp. …	Y. Xiong; College of Chemistry, Key Laboratory of Rare-scattered Elements of Liaoning Province, Liaoning University, Shenyang, 110036, China; email: xiongying_1977@hotmail.com		Elsevier B.V.						01677322		JMLID		English	J Mol Liq	Article	Final		Scopus	2-s2.0-85093939246
Dai, Y.; Zhou, L.; Tang, X.; Xi, J.; Ouyang, J.; Liu, Z.; Huang, G.; Adesina, A.A.	Dai, Yiming (57218881708); Zhou, Limin (57218664186); Tang, Xiaohuan (57217166016); Xi, Ji (57218881838); Ouyang, Jinbo (56115723200); Liu, Zhirong (35770902400); Huang, Guolin (7403424650); Adesina, Adesoji Adediran (35564888500)	57218881708; 57218664186; 57217166016; 57218881838; 56115723200; 35770902400; 7403424650; 35564888500	Macroporous ion-imprinted chitosan foams for the selective biosorption of U(VI) from aqueous solution	2020	International Journal of Biological Macromolecules	164			4155	4164	69	10.1016/j.ijbiomac.2020.08.238	https://www.scopus.com/inward/record.uri?eid=2-s2.0-85090595180&doi=10.1016%2Fj.ijbiomac.2020.08.238&partnerID=40&md5=b0db2be2b99b18a24940b2f56bf17e67	State Key Laboratory for Nuclear Resources and Environment, East China University of Technology, Fuzhou, Jiangxi, China; School of Chemical Sciences and Engineering, UNSW Sydney, Sydney, NSW, Australia	Dai, Yiming, State Key Laboratory for Nuclear Resources and Environment, East China University of Technology, Fuzhou, Jiangxi, China; Zhou, Limin, State Key Laboratory for Nuclear Resources and Environment, East China University of Technology, Fuzhou, Jiangxi, China, School of Chemical Sciences and Engineering, UNSW Sydney, Sydney, NSW, Australia; Tang, Xiaohuan, State Key Laboratory for Nuclear …	The radiological toxicity of uranium in nuclear industrial wastewater poses a long-term threat to environment, thus the effective separation of radionuclide from wastewater is very important for environmental safety. Herein, the macroporous ion-imprinted chitosan foams (ICFs) were synthesized by the combination of the facile freezing-drying and ion-imprinting techniques. Compared with non-imprint…	Chitosan foams; Ion-imprinting; Uranium adsorption	chitosan; uranium; cross linking reagent; ion; adsorption kinetics; aqueous solution; Article; biosorption; chemical binding; chemical structure; complex formation; concentration (parameter); Fourier transform infrared spectroscopy; freeze drying; molecular imprinting; molecular recognition; pH; process design; temperature sensitivity; thermodynamics; waste water; adsorption; chemical phenomena; …		chitosan, 9012-76-4; uranium, 7440-61-1; Chitosan; Cross-Linking Reagents; Ions; Solutions; Uranium			National Natural Science Foundation of China, NSFC, (21667001, 21866002, 21866005, 21866006); National Natural Science Foundation of China, NSFC; Key Research and Development Program of Jiangxi Province, (20192BBH80011); Key Research and Development Program of Jiangxi Province	This work was supported by the Natural Science Foundation of China ( 21667001 ; 21866002 ; 21866005 ; 21866006 ) and the Key Research and Development Program of Jiangxi Province ( 20192BBH80011 ).	Rostamian, Roshanak, Preparation and neutralization of forcespun chitosan nanofibers from shrimp shell waste and study on its uranium adsorption in aqueous media, Reactive and Functional Polymers, 143, (2019); Liu, Wenjie, Efficiency and mechanism of adsorption of low-concentration uranium from water by a new chitosan/aluminum sludge composite aerogel, Dalton Transactions, 49, 10, pp. 3209-3221, …	L. Zhou; State Key Laboratory for Nuclear Resources and Environment, East China University of Technology, Nanchang, 418 Guanglan Road, 330013, China; email: minglzh@sohu.com		Elsevier B.V.						01418130		IJBMD	32888989	English	Int. J. Biol. Macromol.	Article	Final		Scopus	2-s2.0-85090595180
Sáez, P.; Dinu, I.A.; Rodríguez, A.; Gómez, J.M.; Lazar, M.M.; Rossini, D.; Dinu, M.V.	Sáez, Patricia (57204135851); Dinu, Ionel Adrian (25225268000); Rodríguez, Araceli (7403543333); Gómez, José María (35302332800); Lazar, Maria Marinela (57194195039); Rossini, Dario (57218586539); Dinu, Maria Valentina (7005456247)	57204135851; 25225268000; 7403543333; 35302332800; 57194195039; 57218586539; 7005456247	Composite cryo-beads of chitosan reinforced with natural zeolites with remarkable elasticity and switching on/off selectivity for heavy metal ions	2020	International Journal of Biological Macromolecules	164			2432	2449	31	10.1016/j.ijbiomac.2020.08.009	https://www.scopus.com/inward/record.uri?eid=2-s2.0-85089655669&doi=10.1016%2Fj.ijbiomac.2020.08.009&partnerID=40&md5=66860da5025c68cd46201c82636a1303	Department of Chemical Engineering, Universidad Complutense de Madrid, Madrid, Madrid, Spain; Department of Functional Polymers, Petru Poni Institute of Macromolecular chemistry, Iasi, Romania; Universität Basel, Basel, BS, Switzerland; Manufacturing Company of Metal-based Products, Cluj Napoca, Romania	Sáez, Patricia, Department of Chemical Engineering, Universidad Complutense de Madrid, Madrid, Madrid, Spain; Dinu, Ionel Adrian, Department of Functional Polymers, Petru Poni Institute of Macromolecular chemistry, Iasi, Romania, Universität Basel, Basel, BS, Switzerland; Rodríguez, Araceli, Department of Chemical Engineering, Universidad Complutense de Madrid, Madrid, Madrid, Spain; Gómez, José …	Combining ion-imprinting technology with pH-dependent adsorptive features of acid- or salt-activated zeolites brings up the opportunity to develop composite polymer materials with ‘desired’ sorption properties and performances. In this respect, we present here Co2+-imprinted composite cryo-beads with switching on/off selectivity towards the template ions, engineered by selecting the appropriate z…	Chitosan; Competitive conditions; Cryo-beads; Elasticity; Heavy metal ions removal; Natural zeolites	cadmium; chitosan; cobalt; copper ion; cryogel; heavy metal; iron; nickel; polymer; proton; sodium ion; zeolite; chelating agent; adsorption; aqueous solution; Article; chelation; chemical phenomena; compression; controlled study; elasticity; heavy metal removal; pH; pollutant; recycling; switching on off selectivity; waste water management; water pollution; chemistry; kinetics; Chelating Agents;…		cadmium, 22537-48-0, 7440-43-9; chitosan, 9012-76-4; cobalt, 7440-48-4; iron, 14093-02-8, 53858-86-9, 7439-89-6; nickel, 7440-02-0; proton, 12408-02-5, 12586-59-3; sodium ion, 17341-25-2; Chelating Agents; Chitosan; Cryogels; Metals, Heavy; Zeolites			(107464, 142/10.10.2016, P_36_570); Ministerio de Economía y Competitividad, MINECO, (CTQ2014-59011-R); Ministerio de Economía y Competitividad, MINECO; Unitatea Executiva pentru Finantarea Invatamantului Superior, a Cercetarii, Dezvoltarii si Inovarii, UEFISCDI, (PN-III-P1-1.1-TE-2016-1697, TE117/2018); Unitatea Executiva pentru Finantarea Invatamantului Superior, a Cercetarii, Dezvoltarii si In…	The financial support from the Executive Unit for Financing Higher Education, Research, Development and Innovation ( UEFISCDI ) by PN-III-P1-1.1-TE-2016-1697 [TE117/2018] project is gratefully acknowledged for providing the chemicals and lab consumables. The European Social Fund for Regional Development, Competitiveness Operational Programme Axis 1 – Project “Petru Poni Institute of Macromolecula…	Zhao, Meihua, New trends in removing heavy metals from wastewater, Applied Microbiology and Biotechnology, 100, 15, pp. 6509-6518, (2016); Burakov, A. E., Adsorption of heavy metals on conventional and nanostructured materials for wastewater treatment purposes: A review, Ecotoxicology and Environmental Safety, 148, pp. 702-712, (2018); Edward, Kavitha, Removal and recovery of heavy metals through…	M.V. Dinu; Department of Functional Polymers, “Petru Poni” Institute of Macromolecular Chemistry, Grigore Ghica Voda Alley 41A, 700487, Romania; email: vdinu@icmpp.ro		Elsevier B.V.						01418130		IJBMD	32763407	English	Int. J. Biol. Macromol.	Article	Final		Scopus	2-s2.0-85089655669
Han, P.; Li, Z.; Wei, X.; Tang, L.; Li, M.; Liang, Z.; Yin, X.; Wei, S.	Han, Pengfei (57218171114); Li, Zhiming (57201558263); Wei, Xin (57191832165); Tang, Liwen (57208817387); Li, Mengting (57190224398); Liang, Zhenyi (57218169266); Yin, Xueqiong (8671144000); Wei, Suying (8937624300)	57218171114; 57201558263; 57191832165; 57208817387; 57190224398; 57218169266; 8671144000; 8937624300	Ion-imprinted thermosensitive chitosan derivative for heavy metal remediation	2020	Carbohydrate Polymers	248		116732			27	10.1016/j.carbpol.2020.116732	https://www.scopus.com/inward/record.uri?eid=2-s2.0-85088153041&doi=10.1016%2Fj.carbpol.2020.116732&partnerID=40&md5=373629865176cbd80709433cac412096	Hainan Provincial Fine Chemical Engineering Research Center, Hainan University, Haikou, Hainan, China; Department of Chemistry and Biochemistry, Lamar University, Beaumont, TX, United States	Han, Pengfei, Hainan Provincial Fine Chemical Engineering Research Center, Hainan University, Haikou, Hainan, China; Li, Zhiming, Hainan Provincial Fine Chemical Engineering Research Center, Hainan University, Haikou, Hainan, China; Wei, Xin, Department of Chemistry and Biochemistry, Lamar University, Beaumont, TX, United States; Tang, Liwen, Hainan Provincial Fine Chemical Engineering Research C…	Ion-imprinted thermosensitive chitosan derivative (ITC) was successfully synthesized through a novel gradient heating process towards applications in heavy metal remediation, using Cu2+ template paired with N-isopropylacrylamide (NIPAM) monomer. SEM, DSC, FTIR and Raman spectroscopy were used to characterize the structure and properties of ITC. The phase change temperature (PCT) of ITC was 35.31 …	Chitosan; Gradient heating process; Heavy metal remediation; Ion imprinting; NIPAM	Acrylic monomers; Amides; Chitosan; Desorption; Fourier transform infrared spectroscopy; Heavy metals; Metal ions; Adsorption capacities; Adsorption kinetics; Chitosan derivatives; Heavy metal remediation; N-isopropylacrylamides; Phase change temperature; Pseudo second order; Structure and properties; Adsorption					Welch Foundation, (v-0004); Hainan University, HU, (ZY2019HN09); Key Research and Development Project of Hainan Province, (ZDYF2018232)	The financial supports from the Key Research and Development Plan of Hainan Province ( ZDYF2018232 ), the Project of Scientific Research Platform construction of Hainan University ( ZY2019HN09 ), and The Welch Foundation ( v-0004 ) and the Key Laboratory of Water Pollution Treatment and Resource Reuse of Hainan Province are appreciated.	Ahmed, Zeeshan, UV Resonance raman determination of molecular mechanism of poly(n-isopropylacrylamide) volume phase transition, Journal of Physical Chemistry B, 113, 13, pp. 4248-4256, (2009); Bai, Wenbo, Removal of Cd2+ ions from aqueous solution using cassava starch–based superabsorbent polymers, Journal of Applied Polymer Science, 134, 17, (2017); Baran;, Talat, Synthesis and characterization …	X. Yin; Hainan Provincial Fine Chemical Engineering Research Center, Hainan University, Haikou, 570228, China; email: yxq88@hotmail.com		Elsevier Ltd						01448617		CAPOD	32919549	English	Carbohydr Polym	Article	Final		Scopus	2-s2.0-85088153041
Karrat, A.; Lamaoui, A.; Amine, A.; Palacios-Santander, J.M.; Cubillana-Aguilera, L.	Karrat, Abdelhafid (57224470930); Lamaoui, Abderrahman (57210149885); Amine, Aziz (57203251117); Palacios-Santander, J. M. (6508286427); Cubillana-Aguilera, L. M. (12760150600)	57224470930; 57210149885; 57203251117; 6508286427; 12760150600	Applications of Chitosan in Molecularly and Ion Imprinted Polymers	2020	Chemistry Africa	3	3		513	533	60	10.1007/s42250-020-00177-w	https://www.scopus.com/inward/record.uri?eid=2-s2.0-85092748150&doi=10.1007%2Fs42250-020-00177-w&partnerID=40&md5=01d367508a335f52d429f749407a50b7	Faculté des Sciences et Techniques de Mohammedia, Mohammedia, Casablanca-Settat, Morocco; Department of Analytical Chemistry, Universidad de Cádiz, Cadiz, Cadiz, Spain	Karrat, Abdelhafid, Faculté des Sciences et Techniques de Mohammedia, Mohammedia, Casablanca-Settat, Morocco; Lamaoui, Abderrahman, Faculté des Sciences et Techniques de Mohammedia, Mohammedia, Casablanca-Settat, Morocco, Department of Analytical Chemistry, Universidad de Cádiz, Cadiz, Cadiz, Spain; Amine, Aziz, Faculté des Sciences et Techniques de Mohammedia, Mohammedia, Casablanca-Settat, Moro…	Chitosan is a natural polysaccharide derivative of chitin component that has been used in a wide range of fields because of their outstanding advantages, including non-toxicity, biodegradability, biocompatibility, anti-allergic, anticoagulant, antifungal and antimicrobial. Due to its excellent properties, it attracted significant attention in numerous applications such as medicine, food, and anal…	Chitosan; Composite; Molecularly imprinted polymer; Sensors; Separation								Croisier, Florence, Chitosan-based biomaterials for tissue engineering, European Polymer Journal, 49, 4, pp. 780-792, (2013); Toffey, Ackah, Chitin derivatives. I. Kinetics of the heat-induced conversion of chitosan to chitin, Journal of Applied Polymer Science, 60, 1, pp. 75-85, (1996); Rinaudo, Marguerite, Chitin and chitosan: Properties and applications, Progress in Polymer Science, 31, 7, pp.…	A. Amine; Faculty of Sciences and Techniques, Hassan II University of Casablanca, Mohammedia, B.P. 146, Morocco; email: azizamine@yahoo.fr; J.M. Palacios-Santander; Department of Analytical Chemistry, Institute of Research on Electron Microscopy and Materials (IMEYMAT), Faculty of Sciences, Campus de Excelencia Internacional del Mar (CEIMAR), University of Cadiz, Cádiz, Campus Universitario de Pu…		Springer Science and Business Media Deutschland GmbH						25225758				English	Chem. Afr.	Review	Final		Scopus	2-s2.0-85092748150
Suhartini, M.; Anwar, S.; Saefumillah, A.; Prayitno, S.; Sudirman	Suhartini, Meri (7801558701); Anwar, S. R.C. (57217568816); Saefumillah, Asep (22958934000); Prayitno, S. (57219291922); Sudirman (57882648200)	7801558701; 57217568816; 22958934000; 57219291922; 57882648200	Characterization of fe-chitosan-succinate-NN'-Methylene bis-acrylamide as ion imprinted polymer	2020	Atom Indonesia	46	2		107	113	2	10.17146/aij.2020.869	https://www.scopus.com/inward/record.uri?eid=2-s2.0-85092107907&doi=10.17146%2Faij.2020.869&partnerID=40&md5=e080ab7d88d68463d032b8e38629c363	Center for Isotopes and Radiation Application, Badan Tenaga Nuklir Nasional Indonesia, Central Jakarta, Jakarta, Indonesia; Universitas Indonesia, Depok, West Java, Indonesia; Center for Science and Technology of Advanced Materials, Badan Tenaga Nuklir Nasional Indonesia, Central Jakarta, Jakarta, Indonesia	Suhartini, Meri, Center for Isotopes and Radiation Application, Badan Tenaga Nuklir Nasional Indonesia, Central Jakarta, Jakarta, Indonesia; Anwar, S. R.C., Universitas Indonesia, Depok, West Java, Indonesia; Saefumillah, Asep, Universitas Indonesia, Depok, West Java, Indonesia; Prayitno, S., Center for Isotopes and Radiation Application, Badan Tenaga Nuklir Nasional Indonesia, Central Jakarta, J…	High level of phosphate in the aquatic environment can reduce the amount of dissolved oxygen in the water which is harmful to the preservation of aquatic ecosystems. However, ion-imprinted polymer (IIP) is available to adsorp tripolyphosphate (TPP). In this study, Fe (III)-chitosan-succinate-tripolyphosphate complex was synthesized with NN'-Methylene Bis-Acrylamide (MBA) as a crosslinking agent a…	Chitosan succinate; Gamma irradiation; Ion imprinted polymer; NN'-methylene bis-acrylamide; Tripolyphosphate								Ann Univ Mariae Curie Sklodowska Sect Aa Chem, (2015); Anwar, S. R.C., Synthesis of ion-imprinted polymer with gamma irradiation for the adsorption of Tripolyphosphate, Journal of Physics: Conference Series, 1442, 1, (2020); Mafu, Lihle D., Synthesis and characterization of ion imprinted polymeric adsorbents for the selective recognition and removal of arsenic and selenium in wastewater samples S…	M. Suhartini; Center for Isotopes and Radiation Application, National Nuclear Energy Agency (BATAN), Jakarta, Jl. Lebak Bulus Raya No. 49, 12440, Indonesia; email: meri@batan.go.id		National Nuclear Energy Agency						01261568				English	At. Indones.	Article	Final	All Open Access; Gold Open Access; Green Accepted Open Access; Green Open Access	Scopus	2-s2.0-85092107907
Wei, P.; Li, Z.; Zhao, X.; Song, R.; Zhu, Z.	Wei, Pengju (57202218146); Li, Zhanhong (57188573872); Zhao, Xueling (56020261400); Song, Runmin (57202211821); Zhu, Zhigang (55721599700)	57202218146; 57188573872; 56020261400; 57202211821; 55721599700	Fe3O4/SiO2/CS surface ion-imprinted polymer modified glassy carbon electrode for highly sensitivity and selectivity detection of toxic metal ions	2020	Journal of the Taiwan Institute of Chemical Engineers	113			107	113	34	10.1016/j.jtice.2020.08.035	https://www.scopus.com/inward/record.uri?eid=2-s2.0-85091208059&doi=10.1016%2Fj.jtice.2020.08.035&partnerID=40&md5=1605118a38371bdcc9e8de7d99401289	School of Medical Instrument and Food Engineering, University of Shanghai for Science and Technology, Shanghai, Shanghai, China; School of Environmental and Materials Engineering, Shanghai Polytechnic University, Shanghai, China	Wei, Pengju, School of Medical Instrument and Food Engineering, University of Shanghai for Science and Technology, Shanghai, Shanghai, China, School of Environmental and Materials Engineering, Shanghai Polytechnic University, Shanghai, China; Li, Zhanhong, School of Medical Instrument and Food Engineering, University of Shanghai for Science and Technology, Shanghai, Shanghai, China, School of Env…	A surface ion-imprinting polymer (IIP) based on Fe<inf>3</inf>O<inf>4</inf>/SiO<inf>2</inf>/CS was selected to modify the glassy carbon electrode (Fe<inf>3</inf>O<inf>4</inf>/SiO<inf>2</inf>/CS/Nafion/GCE), and the sensor exhibits ultrasensitive and highly selective to monitor trace level of Cu (II). SiO<inf>2</inf> was homogeneously coated on the Fe<inf>3</inf>O<inf>4</inf> magnetic core to enha…	Copper detection; Electrochemical sensor; Fe3O4; Surface ion-imprinted polymer	Carbon; Copper compounds; Glass; Glass membrane electrodes; Heavy ions; Iron oxides; Magnetite; Metal ions; Metals; Polymers; Silica; Silicon; Electrochemical measurements; Electrochemical signals; Experimental parameters; Glassy carbon electrodes; Ion imprinted polymer; Limit of detection; Linear detection ranges; Working electrode; Electrochemical sensors					National Natural Science Foundation of China, NSFC, (61471233)	This work was supported by the National Natural Science Foundation of China (No. 61471233 ).	Carolin C, Femina, Efficient techniques for the removal of toxic heavy metals from aquatic environment: A review, Journal of Environmental Chemical Engineering, 5, 3, pp. 2782-2799, (2017); Niu, Xiaohui, Tryptophan non-covalent modification of reduced graphene oxide for sensitive detection of Cu2+, Journal of Materials Science: Materials in Electronics, 28, 13, pp. 9634-9641, (2017); Mei, Ling, A…	Z. Zhu; School of Medical Instrument and Food Engineering, University of Shanghai for Science and Technology, Shanghai, 200093, China; email: Zhigang_zhu259@163.com		Taiwan Institute of Chemical Engineers						18761070				English	J. Taiwan Inst. Chem. Eng.	Article	Final		Scopus	2-s2.0-85091208059
Li, W.-K.; Shi, Y.-P.	Li, Wenkui (57193676257); Shi, Yanping (55715073500)	57193676257; 55715073500	Recent advances of magnetic extractants in food analysis	2020	TrAC - Trends in Analytical Chemistry	129		115951			30	10.1016/j.trac.2020.115951	https://www.scopus.com/inward/record.uri?eid=2-s2.0-85086800663&doi=10.1016%2Fj.trac.2020.115951&partnerID=40&md5=7dffa19ace8000b7c8a62eab18070e50	Lanzhou Institute of Chemical Physics Chinese Academy of Sciences, Lanzhou, China; College of Plant Protection, Northwest A&F University, Yangling, Shaanxi, China	Li, Wenkui, Lanzhou Institute of Chemical Physics Chinese Academy of Sciences, Lanzhou, China, College of Plant Protection, Northwest A&F University, Yangling, Shaanxi, China; Shi, Yanping, Lanzhou Institute of Chemical Physics Chinese Academy of Sciences, Lanzhou, China	Magnetic extractants have been widely explored for beneficial food ingredients or food contaminants extraction and determination. Recently, various novel magnetic extractants in food analytical science have been continually explored. In this review, the emerging magnetic extractants in recent years are presented and classified, their functionalization strategies are summarized and reviewed, their…	Food analysis; Food analyte; Magnetic extractant; Magnetic extraction; Sample preparation	Extraction; Analytical science; Development trends; Extractants; Food analysis; Food contaminants; Food ingredients; Functionalizations; Technology support; Magnetism; acetonitrile; beta cyclodextrin; calixarene; carbon nanotube; chitosan; chloroform; chymotrypsin A; covalent organic framework; cucurbituril; dodecyl sulfate sodium; dye; flavoring agent; graphene oxide; imidazole derivative; ion i…		acetonitrile, 75-05-8; beta cyclodextrin, 7585-39-9; chitosan, 9012-76-4; chloroform, 67-66-3; chymotrypsin A; dodecyl sulfate sodium, 151-21-3; silicon, 7440-21-3			National Natural Science Foundation of China, NSFC, (21775153, 21974145)	This work was supported by the National Natural Science Foundation of China ( 21775153 and 21974145 ).	Ansari, Saeedeh, Application of magnetic molecularly imprinted polymer as a versatile and highly selective tool in food and environmental analysis: Recent developments and trends, TrAC - Trends in Analytical Chemistry, 90, pp. 89-106, (2017); Xia, Ling, Recent advances in sample preparation techniques in China, Journal of Separation Science, 43, 1, pp. 189-201, (2020); Nasiri, Maryam, Sample prep…	Y.-P. Shi; CAS Key Laboratory of Chemistry of Northwestern Plant Resources and Key Laboratory for Natural Medicine of Gansu Province, Lanzhou Institute of Chemical Physics, Chinese Academy of Sciences, Lanzhou, 730000, China; email: shiyp@licp.cas.cn		Elsevier B.V.						01659936		TTAED		English	TrAC Trends Anal. Chem.	Review	Final		Scopus	2-s2.0-85086800663
Qin, L.; Zhao, Y.; Wang, L.; Zhang, L.; Kang, S.; Wang, W.; Zhang, T.; Song, S.	Qin, Lei (59627631300); Zhao, Yunliang (36816769000); Wang, Liang (57266780800); Zhang, Lingbo (57215877494); Kang, Shichang Change (57203321797); Wang, Wei (57196098886); Zhang, Tingting (57220924011); Song, Shaoxian (7403349534)	59627631300; 36816769000; 57266780800; 57215877494; 57203321797; 57196098886; 57220924011; 7403349534	Preparation of ion-imprinted montmorillonite nanosheets/chitosan gel beads for selective recovery of Cu(Ⅱ) from wastewater	2020	Chemosphere	252		126560			57	10.1016/j.chemosphere.2020.126560	https://www.scopus.com/inward/record.uri?eid=2-s2.0-85082198748&doi=10.1016%2Fj.chemosphere.2020.126560&partnerID=40&md5=9d267b5715cc8a896bab9d04ceb31499	Hubei Key Laboratory of Mineral Resources Processing and Environment, Wuhan University of Technology, Wuhan, Hubei, China; School of Resources and Environmental Engineering, Wuhan University of Technology, Wuhan, Hubei, China; Materials Research Institute, Pennsylvania State University, University Park, PA, United States	Qin, Lei, Hubei Key Laboratory of Mineral Resources Processing and Environment, Wuhan University of Technology, Wuhan, Hubei, China, School of Resources and Environmental Engineering, Wuhan University of Technology, Wuhan, Hubei, China; Zhao, Yunliang, Hubei Key Laboratory of Mineral Resources Processing and Environment, Wuhan University of Technology, Wuhan, Hubei, China, School of Resources and…	The novel ion-imprinted montmorillonite nanosheets/chitosan (IIMNC) gel beads were prepared for selective adsorption of Cu2+. The IIMNC gel beads were characterized by scanning electron microscope (SEM), Fourier transform infrared spectroscopy (FTIR), and X-ray photoelectron spectroscopy (XPS). The results showed that IIMNC was successfully assembled and rich in honeycombed pores, which performed…	Cu2+; Gel beads; Ion imprint; Montmorillonite nanosheets; Selective recovery	Adsorption; Clay minerals; Nanosheets; Positive ions; Recovery; Reusability; Scanning electron microscopy; Sodium hydroxide; X ray photoelectron spectroscopy; Active adsorption; Adsorption desorption; Cation exchanges; Gel beads; Pseudo-second order model; Selective adsorption; Selective recovery; Synergistic effect; Fourier transform infrared spectroscopy; chitosan; copper; cupric ion; gel; ion;…		chitosan, 9012-76-4; copper, 15158-11-9, 7440-50-8; montmorillonite, 1318-93-0, 61029-13-8; bentonite, 1302-78-9; Bentonite; Cations; Chitosan; Copper; Waste Water			National Natural Science Foundation of China, NSFC, (51674183, 51874220, 51904215); National Natural Science Foundation of China, NSFC; Natural Science Foundation of Hubei Province, (2018CFB468); Natural Science Foundation of Hubei Province; National College Students Innovation and Entrepreneurship Training Program, (201910497121); National College Students Innovation and Entrepreneurship Trainin…	The financial support for this work from National Natural Science Foundation of China (projects Nos. 51904215 , 51874220 and 51674183 ), National Innovation and Entrepreneurship Training Program for College Students (No. 201910497121 ) and Natural Science Foundation of Hubei Province of China ( 2018CFB468 ) are gratefully acknowledged.	Ahmed, Ismail Mohamed, Cementation of copper from spent copper-pickle sulfate solution by zinc ash, Hydrometallurgy, 110, 1-4, pp. 62-66, (2011); Ashiq, Ahamed, Sorption process of municipal solid waste biochar-montmorillonite composite for ciprofloxacin removal in aqueous media, Chemosphere, 236, (2019); Chen, Arh Hwang, The chemically crosslinked metal-complexed chitosans for comparative adsorp…	Y. Zhao; Hubei Key Laboratory of Mineral Resources Processing and Environment, Wuhan University of Technology, Wuhan, Luoshi Road 122, 430070, China; email: zyl286@whut.edu.cn		Elsevier Ltd						00456535		CMSHA	32222519	English	Chemosphere	Article	Final		Scopus	2-s2.0-85082198748
Monier, M.; Bukhari, A.A.H.; Elsayed, N.H.	Monier, Mohammed (26423933500); Bukhari, Abeer Abdulaziz H. (57209332066); Elsayed, Nadia H. (28067638400)	26423933500; 57209332066; 28067638400	Designing and characterization of copper (II) ion-imprinted adsorbent based on isatin functionalized chitosan	2020	International Journal of Biological Macromolecules	155			795	804	73	10.1016/j.ijbiomac.2020.03.215	https://www.scopus.com/inward/record.uri?eid=2-s2.0-85083462383&doi=10.1016%2Fj.ijbiomac.2020.03.215&partnerID=40&md5=5d0c4e7e7fcc9682016995425015254f	Department of Chemistry, Taibah University, Medina, Al Madinah al Munawwarah, Saudi Arabia; Department of Chemistry, Faculty of Science, Mansoura, Dakahlia, Egypt; Department of Chemistry, University of Tabuk, Tabuk, Tabuk, Saudi Arabia; Polymers and Pigments Department, National Research Centre, Giza, Giza, Egypt; Department of Chemistry, University of Tabuk, Tabuk, Tabuk, Saudi Arabia	Monier, Mohammed, Department of Chemistry, Taibah University, Medina, Al Madinah al Munawwarah, Saudi Arabia, Department of Chemistry, Faculty of Science, Mansoura, Dakahlia, Egypt; Bukhari, Abeer Abdulaziz H., Department of Chemistry, University of Tabuk, Tabuk, Tabuk, Saudi Arabia; Elsayed, Nadia H., Polymers and Pigments Department, National Research Centre, Giza, Giza, Egypt, Department of Ch…	An isatin functionalized chitosan derived ion-imprinted adsorbent (Cu-CIS) was designed by tailoring Cu(II) ions imprinted cavities within the modified polysaccharide network matrix that are able to capture Cu(II) ions selectively in aqueous solution. The chelating power of chitosan toward the Cu(II) ions was first enhanced via isatin functionalization, which was cross-linked using epichlorohydri…	Chitosan; Copper ion; Ion-imprinting; Isatin	adsorbent; biopolymer; cadmium; chitosan; cobalt; copper; copper ion; copper ion imprinted biopolymer; edetic acid; epichlorohydrin; isatin; nickel; polysaccharide; Schiff base; unclassified drug; chelating agent; divalent cation; heavy metal; aqueous solution; Article; binding affinity; chemical structure; cross linking; elemental analysis; energy dispersive X ray spectroscopy; Fourier transform…		cadmium, 22537-48-0, 7440-43-9; chitosan, 9012-76-4; cobalt, 7440-48-4; copper, 15158-11-9, 7440-50-8; edetic acid, 150-43-6, 60-00-4; epichlorohydrin, 106-89-8; isatin, 91-56-5; nickel, 7440-02-0; Cations, Divalent; Chelating Agents; Chitosan; Copper; Isatin; Metals, Heavy; Water Pollutants, Chemical					Wang, Zhuo, Facile preparation of novel layer-by-layer surface ion-imprinted composite membrane for separation of Cu 2+ from aqueous solution, Applied Surface Science, 457, pp. 981-990, (2018); Audry, Stéphane, Fifty-year sedimentary record of heavy metal pollution (Cd, Zn, Cu, Pb) in the Lot River reservoirs (France), Environmental Pollution, 132, 3, pp. 413-426, (2004); Akçay, Hüsamettin, Study…			Elsevier B.V.						01418130		IJBMD	32229208	English	Int. J. Biol. Macromol.	Article	Final		Scopus	2-s2.0-85083462383
Wang, L.; Wang, Z.; Zhou, C.; Song, W.; Sun, C.	Wang, Long (57215219070); Wang, Zhiming (57215219845); Zhou, Cuo (57215217348); Song, Weijun (57215211431); Sun, Chunyan (56524820200)	57215219070; 57215219845; 57215217348; 57215211431; 56524820200	Potentiometric microsensor based on ion-imprinted polymer for the trace determination of cesium(I) ions	2020	Journal of Dispersion Science and Technology	41	7		1095	1103	9	10.1080/01932691.2020.1730886	https://www.scopus.com/inward/record.uri?eid=2-s2.0-85080124664&doi=10.1080%2F01932691.2020.1730886&partnerID=40&md5=abc5c14c5b3b12919a685d6ab5622246	College of Chemical Engineering, Qinghai University, Xining, Qinghai, China	Wang, Long, College of Chemical Engineering, Qinghai University, Xining, Qinghai, China; Wang, Zhiming, College of Chemical Engineering, Qinghai University, Xining, Qinghai, China; Zhou, Cuo, College of Chemical Engineering, Qinghai University, Xining, Qinghai, China; Song, Weijun, College of Chemical Engineering, Qinghai University, Xining, Qinghai, China; Sun, Chunyan, College of Chemical Engin…	A cesium potentiometric microsensor based on magnetic ion-imprinted polymer (MIIP) has been developed for Cs(I) sensing. The core-shell structure Cs(I)-MIIP was synthesized by surface-imprinting technique, using functionalized magnetic Fe<inf>3</inf>O<inf>4</inf>@SiO<inf>2</inf> microspheres, Cs(I) ion and carboxymethyl chitosan as supporter, template and functional monomers respectively. The res…	brine; Cesium; ion-imprinted polymer; potentiometric microsensor	Alkalinity; Brines; Cesium; Heavy metals; Ions; Iron oxides; Magnetite; Microsensors; Polyvinyl chlorides; Potentiometers (electric measuring instruments); Silica; Carboxymethyl chitosan; Concentration ranges; Core shell structure; Environmental water samples; Ion imprinted polymer; Potentiometric; Surface imprinting; Trace determination; Cesium compounds					National Natural Science Foundation of China, NSFC, (21766028); Natural Science Foundation of Qinghai, (2018-ZJ-912)	The authors thank the support of the National Natural Science Foundation of China (No. 21766028) and the Natural Science Foundation of Qinghai (No. 2018-ZJ-912).	Li, Bucheng, Rubidium and Cesium Ion Adsorption by a Potassium Titanium Silicate-Calcium Alginate Composite Adsorbent, Separation Science and Technology, 49, 7, pp. 1076-1085, (2014); Zhang, Xiaoyu, Enhancing the Brightness of Cesium Lead Halide Perovskite Nanocrystal Based Green Light-Emitting Devices through the Interface Engineering with Perfluorinated Ionomer, Nano Letters, 16, 2, pp. 1415-14…	C. Sun; College of Chemical Engineering, Qinghai University, Xining, China; email: sunchunyan@qhu.edu.cn		Taylor and Francis Inc. 325 Chestnut St, Suite 800 Philadelphia PA 19106						01932691				English	J. Dispersion Sci. Technol.	Article	Final		Scopus	2-s2.0-85080124664
Elsayed, N.H.; Alatawi, A.; Monier, M.	Elsayed, Nadia H. (28067638400); Alatawi, Ayshah S. (35180940100); Monier, Mohammed (26423933500)	28067638400; 35180940100; 26423933500	Diacetylmonoxine modified chitosan derived ion-imprinted polymer for selective solid-phase extraction of nickel (II) ions	2020	Reactive and Functional Polymers	151		104570			69	10.1016/j.reactfunctpolym.2020.104570	https://www.scopus.com/inward/record.uri?eid=2-s2.0-85082388002&doi=10.1016%2Fj.reactfunctpolym.2020.104570&partnerID=40&md5=a017bf4520ee8a71eabe3a0af53af4db	Department of Chemistry, University of Tabuk, Tabuk, Tabuk, Saudi Arabia; Polymers and Pigments Department, National Research Centre, Giza, Giza, Egypt; Department of Physics, University of Tabuk, Tabuk, Tabuk, Saudi Arabia; Department of Chemistry, Faculty of Science, Mansoura, Dakahlia, Egypt; Department of Chemistry, Taibah University, Medina, Al Madinah al Munawwarah, Saudi Arabia	Elsayed, Nadia H., Department of Chemistry, University of Tabuk, Tabuk, Tabuk, Saudi Arabia, Polymers and Pigments Department, National Research Centre, Giza, Giza, Egypt; Alatawi, Ayshah S., Department of Physics, University of Tabuk, Tabuk, Tabuk, Saudi Arabia; Monier, Mohammed, Department of Chemistry, Faculty of Science, Mansoura, Dakahlia, Egypt, Department of Chemistry, Taibah University, M…	An ion-imprinted sorbent (Ni-CDMO) derived from diacetylmonoxime (DMO)-chitosan Schiff base has been prepared by incorporating Ni(II) ion matching sites, which can selectively coordinate and recover Ni(II) ions from aquatic media. The chitosan was first modified by DMO to improve the targeted Ni(II) ion coordination and then the polymeric Ni-complex was treated with glyoxal to cross-link the poly…	Chitosan; Diacetylmonoxime; Ion-imprinting; Nickel ion	Cadmium compounds; Chitosan; Cobalt compounds; Coordination reactions; Copper compounds; Extraction; Ions; Lead compounds; Phase separation; Reusability; Competitive extractions; Diacetylmonoxime; Initial concentration; Ion imprinted polymer; Ion imprinting; Nickel ions; Regeneration and reusability; Selective solid-phase extraction; Nickel compounds					University of Tabuk, (S-1440-0013); University of Tabuk	The authors would like to acknowledge University of Tabuk for the financial support under research project number S-1440-0013 .	Elshehy, Emad A., Design and evaluation of optical mesocaptor for the detection/recovery of Au(III) from an urban mine, Sensors and Actuators B: Chemical, 203, pp. 363-374, (2014); Sikder, Md Tajuddin, Remediation of water pollution with native cyclodextrins and modified cyclodextrins: A comparative overview and perspectives, Chemical Engineering Journal, 355, pp. 920-941, (2019); Mosai, Alseno K…	N.H. Elsayed; Department of Chemistry, University college-Alwajh, University of Tabuk, Tabuk, Saudi Arabia; email: nhussein@ut.edu.sa		Elsevier B.V.						13815148		RFPOF		English	React Funct Polym	Article	Final		Scopus	2-s2.0-85082388002
Liu, W.; Zhang, M.; Liu, X.; Zhang, H.; Jiao, J.; Zhu, H.; Zhou, Z.; Ren, Z.	Liu, Wei (59626064700); Zhang, Minghui (59280521200); Liu, Xueting (57450543300); Zhang, Hewei (57211519100); Jiao, Jian (57211517872); Zhu, Huiying (57198509274); Zhou, Zhiyong (55728213500); Ren, Zhongqi (55749251600)	59626064700; 59280521200; 57450543300; 57211519100; 57211517872; 57198509274; 55728213500; 55749251600	Preparation of Surface Ion-Imprinted Materials Based on Modified Chitosan for Highly Selective Recognition and Adsorption of Nickel Ions in Aqueous Solutions	2020	Industrial and Engineering Chemistry Research	59	13		6033	6042	24	10.1021/acs.iecr.9b04755	https://www.scopus.com/inward/record.uri?eid=2-s2.0-85083638701&doi=10.1021%2Facs.iecr.9b04755&partnerID=40&md5=23757ae6f5d5039d88136d146568a38e	College of Chemical Engineering, Beijing University of Chemical Technology, Beijing, China	Liu, Wei, College of Chemical Engineering, Beijing University of Chemical Technology, Beijing, China; Zhang, Minghui, College of Chemical Engineering, Beijing University of Chemical Technology, Beijing, China; Liu, Xueting, College of Chemical Engineering, Beijing University of Chemical Technology, Beijing, China; Zhang, Hewei, College of Chemical Engineering, Beijing University of Chemical Techn…	Nickel with good corrosion resistance is usually used for electroplating. However, the human health and live environment will be in danger if the discharge of nickel wastewater exceeds certain levels. Nickel pollutants are derived mainly from mining, smelting, electroplating, and other industries. Thus, it is very important to separate them from wastewater. One way is via surface imprinting. Here…		Adsorption; Chitosan; Corrosion resistance; Crosslinking; Electroplating; Ions; Nickel smelting; Adsorption behavior; Adsorption capacities; Adsorption kinetics; Cross linking agents; Imprinted materials; Pseudo second order; Selective adsorbents; Selective recognition; Nickel compounds					National Natural Science Foundation of China, NSFC, (21576010, 21606009, U1607107, U1862113); National Natural Science Foundation of China, NSFC; Natural Science Foundation of Beijing Municipality, (2172043); Natural Science Foundation of Beijing Municipality	Funding text 1: This work was supported by the National Natural Science Foundation of China (21576010, 21606009, U1607107, and U1862113) and Beijing Natural Science Foundation (2172043). The authors gratefully acknowledge these grants. We thank Alan Burns, PhD, from the LiwenBianji Edanz Group China (www.liwenbianji.cn/ac), for editing the English text of a draft of this manuscript.; Funding text…	Özkahraman, Bengi, Synthesis of Ion-Imprinted Alginate Based Beads: Selective Adsorption Behavior of Nickel (II) Ions, Journal of Polymers and the Environment, 26, 11, pp. 4303-4310, (2018); Yadav, Sandeep, Studies on the removal of nickel from aqueous solutions using modified riverbed sand, Environmental Science and Pollution Research, 20, 1, pp. 558-567, (2013); Turp, Sinan Mehmet, Prediction o…	Z. Zhou; College of Chemical Engineering, Beijing University of Chemical Technology, Beijing, 100029, China; email: zhouzy@mail.buct.edu.cn		American Chemical Society service@acs.org						08885885		IECRE		English	Ind. Eng. Chem. Res.	Article	Final		Scopus	2-s2.0-85083638701
Mao, J.; Lin, S.; Lu, X.J.; Wu, X.H.; Zhou, T.; Yun, Y.-S.	Mao, Juan (23486199200); Lin, Shuo (56681500800); Lu, Xiejuan (12647459600); Wu, Xiaohui (55715135600); Zhou, Tao (35254650200); Yun, Yeoung-Sang (7201731126)	23486199200; 56681500800; 12647459600; 55715135600; 35254650200; 7201731126	Ion-imprinted chitosan fiber for recovery of Pd(II): Obtaining high selectivity through selective adsorption and two-step desorption	2020	Environmental Research	182		108995			56	10.1016/j.envres.2019.108995	https://www.scopus.com/inward/record.uri?eid=2-s2.0-85076720884&doi=10.1016%2Fj.envres.2019.108995&partnerID=40&md5=cb7c3d0ec7b4c905fdb6e5cfaf77c3ab	School of Environmental Science and Engineering, Huazhong University of Science and Technology, Wuhan, Hubei, China; School of Chemical Engineering, Jeonbuk National University, Jeonju, Jeollabuk-do, South Korea	Mao, Juan, School of Environmental Science and Engineering, Huazhong University of Science and Technology, Wuhan, Hubei, China; Lin, Shuo, School of Environmental Science and Engineering, Huazhong University of Science and Technology, Wuhan, Hubei, China, School of Chemical Engineering, Jeonbuk National University, Jeonju, Jeollabuk-do, South Korea; Lu, Xiejuan, School of Environmental Science an…	Selective separation of platinum group metals from acidic solutions is of great importance due to their cumulative supply risk and environmental concern. In this study, a Pd(II) ion-imprinted chitosan fiber (ICF) was prepared as the novel adsorbent, and a well-designed two-step desorption process was implemented for selectively recovering Pd(II) from acidic solution containing Pd(II) and interfer…	Ion-imprinting chitosan fiber; Palladium(II) recovery; Selective adsorption; Two-step desorption	adsorbent; chitosan; cobalt; copper; cupric ion; ion; nickel; palladium; platinum; thiourea; lead; adsorption; desorption; effluent; platinum group element; wastewater; X-ray diffraction; Article; complex formation; controlled study; metal recovery; priority journal; surface charge; waste water management; zeta potential; chemistry; kinetics; pH; Adsorption; Chitosan; Hydrogen-Ion Concentration; …		chitosan, 9012-76-4; cobalt, 7440-48-4; copper, 15158-11-9, 7440-50-8; nickel, 7440-02-0; platinum, 7440-06-4; thiourea, 62-56-6; lead, 7439-92-1, 13966-28-4; Chitosan; Ions; Lead; Palladium			(2018KFYYXJJ128); National Research Foundation, NRF, (2017R1A2A1A05001207); National Natural Science Foundation of China, NSFC, (51108203); National Research Foundation of Korea, NRF	Funding text 1: This work was financially supported by the National Natural Science Foundation of China (51108203), Independent Innovation Fund of HUST, (2018KFYYXJJ128) and Korean government through NRF (2017R1A2A1A05001207) grant.; Funding text 2: This work was financially supported by the National Natural Science Foundation of China ( 51108203 ), Independent Innovation Fund of HUST , ( 2018KFY…	Baylet, Alexandre, In situ Raman and in situ XRD analysis of PdO reduction and Pd° oxidation supported on γ-Al2O3 catalyst under different atmospheres, Physical Chemistry Chemical Physics, 13, 10, pp. 4607-4613, (2011); Chang, Nibin, Fate and transport with material response characterization of green sorption media for copper removal via desorption process, Chemosphere, 154, pp. 444-453, (2016); …	J. Mao; School of Environmental Science and Engineering, Huazhong University of Science and Technology, Wuhan, 430074, China; email: monicamao45@hust.edu.cn		Academic Press Inc. apjcs@harcourt.com						00139351		ENVRA	31851945	English	Environ. Res.	Article	Final		Scopus	2-s2.0-85076720884
Jalilian, R.; Shahmari, M.; Taheri, A.; Gholami, K.	Jalilian, Rahil (55637800600); Shahmari, Mahtab (57210377413); Taheri, AliReza R. (24823560500); Gholami, Kamyar (57211409985)	55637800600; 57210377413; 24823560500; 57211409985	Ultrasonic-assisted micro solid phase extraction of arsenic on a new ion-imprinted polymer synthesized from chitosan-stabilized pickering emulsion in water, rice and vegetable samples	2020	Ultrasonics Sonochemistry	61		104802			50	10.1016/j.ultsonch.2019.104802	https://www.scopus.com/inward/record.uri?eid=2-s2.0-85073822339&doi=10.1016%2Fj.ultsonch.2019.104802&partnerID=40&md5=7651fde5ba915d79668a19aa009ff57e	Department of Chemistry, Islamic Azad University, Ilam Branch, Ilam, Ilam Province, Iran; Department of Food and Drug, Ilam University of Medical Sciences, Ilam, Ilam, Iran	Jalilian, Rahil, Department of Chemistry, Islamic Azad University, Ilam Branch, Ilam, Ilam Province, Iran; Shahmari, Mahtab, Department of Food and Drug, Ilam University of Medical Sciences, Ilam, Ilam, Iran; Taheri, AliReza R., Department of Chemistry, Islamic Azad University, Ilam Branch, Ilam, Ilam Province, Iran; Gholami, Kamyar, Department of Chemistry, Islamic Azad University, Ilam Branch, …	Pickering emulsion polymerization has been employed for the Ultrasonic assisted-micro solid phase extraction (UA-µSPE) of ultra trace arsenic species by a new magnetic ion imprinted polymer (MIIP) prior to hydride generation atomic absorption spectrometry. 2-acetyl benzofuran thiosemicarbazone (2-ABT) as a new chelating agent and core- shell hydrophobic magnetic nanoparticles was synthesized and …	Arsenic speciation; Experimental design; Hydride generation atomic absorption spectrometry; Magnetic imprinted polymer; Pickering emulsion polymerization; Ultrasonic-assisted micro solid phase extraction	Absorption spectroscopy; Arsenic; Atomic absorption spectrometry; Chelation; Chemical contamination; Chemicals removal (water treatment); Complexation; Design of experiments; Emulsification; Emulsion polymerization; Emulsions; Hydrides; Ions; Nanomagnetics; Nanoparticles; Oils and fats; Phase separation; Synthesis (chemical); Ultrasonic applications; Arsenic speciation; Hydride generation atomic …		arsenic, 7440-38-2; chitosan, 9012-76-4; water, 7732-18-5; Arsenic; Chitosan; Colloids; Emulsions; Polymers; Water			Islamic Azad University, IAU	Authors acknowledge spirited and financed support of Islamic Azad University , Ilam branch.	Yao, Shuhua, Arsenic removal from aqueous solutions by adsorption onto iron oxide/activated carbon magnetic composite, Journal of Environmental Health Science and Engineering, 12, 1, (2014); Yang, Guidi, Speciation analysis of arsenic in Mya arenaria Linnaeus and Shrimp with capillary electrophoresis-inductively coupled plasma mass spectrometry, Talanta, 78, 2, pp. 471-476, (2009); Chowdhury, Md …	A. Taheri; Department of Chemistry, Ilam Branch, Islamic Azad University, Ilam, Iran; email: Taheri@ilam-iau.ac.ir		Elsevier B.V.						13504177		ULSOE	31669846	English	Ultrason. Sonochem.	Article	Final	All Open Access; Hybrid Gold Open Access	Scopus	2-s2.0-85073822339
Gatabi, J.; Sarrafi, Y.; Mansour Lakouraj, M.M.; Taghavi, M.	Gatabi, Javad (57221857134); Sarrafi, Yaghoub (23493361500); Mansour Lakouraj, Moslem Mansour (6701701920); Taghavi, Mehdi M. (23037458600)	57221857134; 23493361500; 6701701920; 23037458600	Facile and efficient removal of Pb(II) from aqueous solution by chitosan-lead ion imprinted polymer network	2020	Chemosphere	240		124772			63	10.1016/j.chemosphere.2019.124772	https://www.scopus.com/inward/record.uri?eid=2-s2.0-85072297679&doi=10.1016%2Fj.chemosphere.2019.124772&partnerID=40&md5=2bec31d9264ca3e8182a6a9177ee6544	Department of Organic Chemistry, University of Mazandaran, Babolsar, Mazandaran, Iran; Department of Chemistry, Shahid Chamran University of Ahvaz, Ahvaz, Khuzestan, Iran	Gatabi, Javad, Department of Organic Chemistry, University of Mazandaran, Babolsar, Mazandaran, Iran; Sarrafi, Yaghoub, Department of Organic Chemistry, University of Mazandaran, Babolsar, Mazandaran, Iran; Mansour Lakouraj, Moslem Mansour, Department of Organic Chemistry, University of Mazandaran, Babolsar, Mazandaran, Iran; Taghavi, Mehdi M., Department of Chemistry, Shahid Chamran University o…	A new chitosan based imprinted polymer was prepared by copolymerization of 4-Vinylpyridine (VP) as a functional monomer and N,N′-Methylenebisacrylamide (MBA) as a crosslinker in the presence of Potassium peroxodisulfate (KPS) as an initiator to eliminate Pb(II) from aqueous solutions. The template ions were removed from ion imprinted polymer (IIPs) particles by leaching with 0.1 M nitric acid (HN…	Chitosan; Ion imprinted polymer; Pb(II)-IP beads; Selective extraction	Adsorption; Chitosan; Copolymerization; Enamels; Extraction; Field emission microscopes; Fourier transform infrared spectroscopy; Gravimetric analysis; Internet protocols; Ions; Isotherms; Nitric acid; Potassium compounds; Scanning electron microscopy; Thermogravimetric analysis; Field emission scanning electron microscopy; Fourier transform infra red (FTIR) spectroscopy; Ion imprinted polymer; L…		4 vinylpyridine, 100-43-6; chitosan, 9012-76-4; lead, 7439-92-1, 13966-28-4; n,n' methylenebisacrylamide, 110-26-9; water, 7732-18-5; Chitosan; Ions; Lead; Polymers; Water; Water Pollutants, Chemical			Mazandaran University of Medical Sciences, MazUMS; University of Mazandaran, UMZ	Funding text 1: Financial support of this work from the Research Council of the University of Mazandaran is gratefully acknowledged.; Funding text 2: Financial support of this work from the Research Council of the University of Mazandaran is gratefully acknowledged.	Al-Obaidi, Mudhar A., Optimisation of reverse osmosis based wastewater treatment system for the removal of chlorophenol using genetic algorithms, Chemical Engineering Journal, 316, pp. 91-100, (2017); Alexander, Cameron, Imprinted polymers: Artificial molecular recognition materials with applications in synthesis and catalysis, Tetrahedron, 59, 12, pp. 2025-2057, (2003); Arias Estévez, Manuel, En…	Y. Sarrafi; Department of Organic Chemistry, Faculty of Chemistry, University of Mazandaran, Babolsar, 47416-95447, Iran; email: ysarrafi@umz.ac.ir		Elsevier Ltd						00456535		CMSHA	31542584	English	Chemosphere	Article	Final		Scopus	2-s2.0-85072297679
Anwar, S.; Saefumillah, A.; Suhartini, M.	Anwar, S. R.C. (57217568816); Saefumillah, Asep (22958934000); Suhartini, Meri (7801558701)	57217568816; 22958934000; 7801558701	Synthesis of ion-imprinted polymer with gamma irradiation for the adsorption of Tripolyphosphate	2020	Journal of Physics: Conference Series	1442	1	012053			1	10.1088/1742-6596/1442/1/012053	https://www.scopus.com/inward/record.uri?eid=2-s2.0-85079687724&doi=10.1088%2F1742-6596%2F1442%2F1%2F012053&partnerID=40&md5=954cc8aff365a413cf0ef046dae16e0d	Department of Chemistry, Universitas Indonesia, Depok, West Java, Indonesia; Badan Tenaga Nuklir Nasional Indonesia, Central Jakarta, Jakarta, Indonesia	Anwar, S. R.C., Department of Chemistry, Universitas Indonesia, Depok, West Java, Indonesia; Saefumillah, Asep, Department of Chemistry, Universitas Indonesia, Depok, West Java, Indonesia; Suhartini, Meri, Badan Tenaga Nuklir Nasional Indonesia, Central Jakarta, Jakarta, Indonesia	One method of separating tripolyphosphate ion uses ion-imprinted polymer. Chitosan-succinate, tripolyphosphate and methylene bis akrilamida (MBA) were used as the complexing polymer, template, and crosslinker agent, respectively. In the first step, Fe(III)-chitosan-succinate-tripolyphospate was formed. In the second step, Fe(III)-chitosan-succinate-tripolyphospate was crosslinked by MBA and irrad…	gamma irradiation; ion-imprinted polymer; Tripolyphosphate	Adsorption; Chitosan; Chlorine compounds; Gamma rays; Iron compounds; Irradiation; Potassium hydroxide; Adsorption process; Crosslinker concentration; Gamma irradiation; Ion concentrations; Ion imprinted polymer; Non-imprinted polymers; Selective cavity; Tripolyphosphates; Ions							Water and Air Pollution, (1992); Water Quality Study for Water Resources and Environmental Management, (2003); Birlik Özkütük, Ebru Birlik, Preconcentration of phosphate ion onto ion-imprinted polymer, Journal of Hazardous Materials, 157, 1, pp. 130-136, (2008); Synthesis of Ion Imprinted Polymer for Selective Adsorption of Orthophosphate Using Modified Chitosan, (2013); Synthesis of Ion Imprinte…	A. Saefumillah; Department of Chemistry, Faculty of Mathematics and Natural Sciences, Universitas Indonesia, Depok, 16424, Indonesia; email: asep.saefumillah@sci.ui.ac.id	Triyono, D.; Sulaswaty, A.; Anggraningrum, I.T.	Institute of Physics Publishing helen.craven@iop.org		Basic and Applied Sciences Interdisciplinary Conference 2017, BASIC 2017				17426588	9788394593742; 9781628905861			English	J. Phys. Conf. Ser.	Conference paper	Final	All Open Access; Gold Open Access	Scopus	2-s2.0-85079687724
Wang, H.-Q.; Shang, H.-Z.; Sun, X.-R.; Hou, L.; Wen, M.; Qiao, Y.	Wang, Haoqing (57207241374); Shang, Hongzhou (13103935200); Sun, Xiaoran (55622631800); Hou, Lun (57211922050); Wen, Mingyue (57211923374); Qiao, Yaxuan (57211914307)	57207241374; 13103935200; 55622631800; 57211922050; 57211923374; 57211914307	Preparation of thermo-sensitive surface ion-imprinted polymers based on multi-walled carbon nanotube composites for selective adsorption of lead(II) ion	2020	Colloids and Surfaces A: Physicochemical and Engineering Aspects	585		124139			80	10.1016/j.colsurfa.2019.124139	https://www.scopus.com/inward/record.uri?eid=2-s2.0-85075370363&doi=10.1016%2Fj.colsurfa.2019.124139&partnerID=40&md5=57451530257e577dc25b181fb9f6be00	College of Chemical Engineering, North China University of Science and Technology, Tangshan, Hebei, China	Wang, Haoqing, College of Chemical Engineering, North China University of Science and Technology, Tangshan, Hebei, China; Shang, Hongzhou, College of Chemical Engineering, North China University of Science and Technology, Tangshan, Hebei, China; Sun, Xiaoran, College of Chemical Engineering, North China University of Science and Technology, Tangshan, Hebei, China; Hou, Lun, College of Chemical En…	A novel thermo-sensitive lead ion-imprinted polymers (IIPs) based on multi-walled carbon nanotubes(MWCNTs) was prepared by reverse suspension polymerization, using chitosan (CS), hydroxyethyl methacrylate and N-isopropylacrylamide as the polymeric monomers, Pb(II) as the template and glutaraldehyde as the crosslinking agent. The chemical structure, morphology and magnetic properties were characte…	Adsorption; Carbon nanotubes; Ion-Imprinted polymers; Thermo-sensitive	Acrylic monomers; Adsorption; Adsorption isotherms; Amides; Carbon nanotubes; Crosslinking; Cyclic voltammetry; Fourier transform infrared spectroscopy; Ions; Morphology; Multiwalled carbon nanotubes (MWCN); Nanotubes; Polymerization; Scanning electron microscopy; Thermogravimetric analysis; Transmission electron microscopy; Atomic absorption spectrophotometry; Electrochemical performance; Fourie…		2 hydroxyethyl methacrylate, 868-77-9; cadmium, 22537-48-0, 7440-43-9; chitosan, 9012-76-4; glutaraldehyde, 111-30-8, 37245-61-7; lead, 7439-92-1, 13966-28-4; nickel, 7440-02-0; poly(n isopropylacrylamide), 25189-55-3; zinc ion, 23713-49-7			Graduate Student's Research and Innovation Fund of Sichuan University, (2019S14); Key Scientific Research Project of Colleges and Universities in Henan Province, (ZD2017059)	Funding text 1: This work was supported by Colleges and universities in hebei province key projects of science research project ( ZD2017059 ) and the Graduate Student Innovation Fund of North China University of Science and Technology ( 2019S14 ).; Funding text 2: This work was supported by Colleges and universities in hebei province key projects of science research project (ZD2017059) and the Gr…	Jiang, Demin, Removal of the heavy metal ion nickel (II) via an adsorption method using flower globular magnesium hydroxide, Journal of Hazardous Materials, 373, pp. 131-140, (2019); Sessarego, Sebastian, Phosphonium-enhanced chitosan for Cr(VI) adsorption in wastewater treatment, Carbohydrate Polymers, 211, pp. 249-256, (2019); Sharma, Aditya, Adsorption of textile wastewater on alkali-activated…			Elsevier B.V.						09277757		CPEAE		English	Colloids Surf. A Physicochem. Eng. Asp.	Article	Final		Scopus	2-s2.0-85075370363
Humelnicu, D.; Lazar, M.M.; Ignat, M.; Dinu, I.A.; Dragan, E.S.; Dinu, M.V.	Humelnicu, D. (55955589200); Lazar, Maria Marinela (57194195039); Ignat, Maria I. (11038850400); Dinu, Ionel Adrian (25225268000); Dragan, Ecaterina Stela (8147992500); Dinu, Maria Valentina (7005456247)	55955589200; 57194195039; 11038850400; 25225268000; 8147992500; 7005456247	Removal of heavy metal ions from multi-component aqueous solutions by eco-friendly and low-cost composite sorbents with anisotropic pores	2020	Journal of Hazardous Materials	381		120980			108	10.1016/j.jhazmat.2019.120980	https://www.scopus.com/inward/record.uri?eid=2-s2.0-85070876776&doi=10.1016%2Fj.jhazmat.2019.120980&partnerID=40&md5=75b24da4b28154edce47ea715c108b06	Universitatea Alexandru Ioan Cuza, Iasi, Iasi, Romania; “Mihai Dima” Department of Functional Polymers, Petru Poni Institute of Macromolecular chemistry, Iasi, Romania	Humelnicu, D., Universitatea Alexandru Ioan Cuza, Iasi, Iasi, Romania; Lazar, Maria Marinela, “Mihai Dima” Department of Functional Polymers, Petru Poni Institute of Macromolecular chemistry, Iasi, Romania; Ignat, Maria I., Universitatea Alexandru Ioan Cuza, Iasi, Iasi, Romania, “Mihai Dima” Department of Functional Polymers, Petru Poni Institute of Macromolecular chemistry, Iasi, Romania; Dinu, …	Copper, nickel, zinc, chromium, and iron ions are the prevailing contaminants in the aqueous effluents resulting from the photo-etching industry. In this context, we investigate here the metal ion sorption performance of an ion-imprinted cryogel (IIC), consisting of low-cost materials coming from renewable resources, towards multi-component metal ion solutions. The IIC sorbent, which is based on …	Heavy metal ions; Multi-component mixtures; Photo-etching; Selectivity; Sorption mechanism	Anisotropy; Binary mixtures; Catalyst selectivity; Copper; Costs; Efficiency; Effluents; Etching; Heavy metals; Metal ions; Sorbents; Sorption; Zeolites; Anisotropic structure; Industrial wastewaters; Multicomponent mixture; Photo-etching; Removal efficiencies; Removal of heavy metal ions; Sorption mechanism; Straightforward strategy; Chemicals removal (water treatment); chromium; copper ion; hea…		chromium, 16065-83-1, 7440-47-3, 14092-98-9; iron, 14093-02-8, 53858-86-9, 7439-89-6; nickel, 7440-02-0; zinc ion, 23713-49-7					Ahrouch, Mohammadi, Lead removal from aqueous solution by means of integral natural clays honeycomb monoliths, Journal of Hazardous Materials, 365, pp. 519-530, (2019); Ali, Imran, New generation adsorbents for water treatment, Chemical Reviews, 112, 10, pp. 5073-5091, (2012); Branger, Catherine, Recent advances on ion-imprinted polymers, Reactive and Functional Polymers, 73, 6, pp. 859-875, (201…	M.V. Dinu; “Petru Poni” Institute of Macromolecular Chemistry, “Mihai Dima” Department of Functional Polymers, Iasi, Grigore Ghica Voda Alley 41A, 700487, Romania; email: vdinu@icmpp.ro		Elsevier B.V.						03043894		JHMAD	31442692	English	J. Hazard. Mater.	Article	Final		Scopus	2-s2.0-85070876776
Zheng, X.; Bian, T.; Zhang, Y.; Zhang, Y.; Li, Z.	Zheng, Xudong (56045535500); Bian, Tingting (57200937795); Zhang, Yi (57207478200); Zhang, Yuzhe (57194869463); Li, Zhongyu (55707011800)	56045535500; 57200937795; 57207478200; 57194869463; 55707011800	Construction of ion-imprinted nanofiber chitosan films using low-temperature thermal phase separation for selective and efficiency adsorption of Gd(III)	2020	Cellulose	27	1		455	467	36	10.1007/s10570-019-02804-3	https://www.scopus.com/inward/record.uri?eid=2-s2.0-85074704050&doi=10.1007%2Fs10570-019-02804-3&partnerID=40&md5=7b269250094cbcfc4ce4ffd35712fe5b	School of Environmental and Safety Engineering, Changzhou University, Changzhou, Jiangsu, China; Jiangsu Key Laboratory of Advanced Catalytic Materials and Technology, Changzhou University, Changzhou, Jiangsu, China; Advanced Catalysis and Green Manufacturing Collaborative Innovation Center, Changzhou University, Changzhou, Jiangsu, China	Zheng, Xudong, School of Environmental and Safety Engineering, Changzhou University, Changzhou, Jiangsu, China; Bian, Tingting, School of Environmental and Safety Engineering, Changzhou University, Changzhou, Jiangsu, China; Zhang, Yi, School of Environmental and Safety Engineering, Changzhou University, Changzhou, Jiangsu, China; Zhang, Yuzhe, School of Environmental and Safety Engineering, Chan…	Abstract: Rare earth elements are a treasure trove of new materials in the twenty-first century, however, the similar radii of the lanthanide metals make it difficult for the ionic rare earth elements to be selectively separated. Ion-imprinted technology can help to selectively separate rare earth elements, nevertheless, most materials used for ion-imprinted are expensive. Chitosan has a wide ran…	Gd(III); High specific surface area; Ion-imprinting; Nanofiber chitosan films; Selective adsorption	Adsorption; Chitosan; Film preparation; Films; Heavy metals; Metal ions; Nanofibers; Phase separation; Rare earth elements; Rare earths; Specific surface area; Temperature; Adsorption capacities; Adsorption mechanism; Chitosan film; High specific surface area; High-quality materials; Industrial production; Ion imprinting; Selective adsorption; Gadolinium compounds; Heavy Metals; Rare Earths; Spec…					(SJCX18_0958); (CE20185015); National Natural Science Foundation of China, NSFC, (21808018, 21822807, 21876015, CJ20180055); National Natural Science Foundation of China, NSFC; Changzhou University, CZU; Changzhou Science and Technology Bureau, CZST; Natural Science Research of Jiangsu Higher Education Institutions of China, (18KJB610002); Natural Science Research of Jiangsu Higher Education Inst…	Funding text 1: This work was financially supported by National Natural Science Foundation of China (Nos. 21876015, 21808018, 21822807), Applied Basic Research of Changzhou (No. CJ20180055), Natural Science Research of Jiangsu Higher Education Institutions of China (No. 18KJB610002), Science and Technology Support Program of Changzhou (No. CE20185015), and Postgraduate Research & Practice Innovat…	Baroni, Paula, Evaluation of batch adsorption of chromium ions on natural and crosslinked chitosan membranes, Journal of Hazardous Materials, 152, 3, pp. 1155-1163, (2008); El-Nadi, Y. A., Solvent Extraction and Its Applications on Ore Processing and Recovery of Metals: Classical Approach, Separation and Purification Reviews, 46, 3, pp. 195-215, (2017); Du, Erdeng, Transformation of naproxen duri…	Z. Li; School of Environmental and Safety Engineering, Changzhou University, Changzhou, 417 Mingxing Building, Science and Education City, Wujin District, 213164, China; email: zhongyuli@mail.tsinghua.edu.cn		Springer editorial@springerplus.com						09690239		CELLE		English	Cellulose	Article	Final		Scopus	2-s2.0-85074704050
Zhang, Y.; Bai, Z.; Luo, W.; Zhai, L.; Wang, B.; Kang, X.; Zong, J.	Zhang, Yong (59069214800); Bai, Zhaoyuan Shan (8427325100); Luo, Wenqiang (57193515720); Zhai, Linlin (57193512899); Wang, Bingjie (57191825876); Kang, Xiaohu (57205484512); Zong, Jieqiong (57205482958)	59069214800; 8427325100; 57193515720; 57193512899; 57191825876; 57205484512; 57205482958	Ion imprinted adsorbent for the removal of Ni(II) from waste water: preparation, characterization, and adsorption	2019	Journal of Dispersion Science and Technology	40	12		1751	1760	13	10.1080/01932691.2018.1538883	https://www.scopus.com/inward/record.uri?eid=2-s2.0-85060199689&doi=10.1080%2F01932691.2018.1538883&partnerID=40&md5=89708171bcad6402903b7f42ebbeaebb	School of Mechanical and Power Engineering, East China University of Science and Technology, Shanghai, China	Zhang, Yong, School of Mechanical and Power Engineering, East China University of Science and Technology, Shanghai, China; Bai, Zhaoyuan Shan, School of Mechanical and Power Engineering, East China University of Science and Technology, Shanghai, China; Luo, Wenqiang, School of Mechanical and Power Engineering, East China University of Science and Technology, Shanghai, China; Zhai, Linlin, School …	In this paper, a selective nickel ions chelating adsorbents (Ni-CMCS) were prepared based on carboxymethyl chitosan by ion imprinting technique. Scanning electron microscope (SEM), Fourier transform infrared spectroscopy (FT-IR) and X-ray photoelectron spectroscopy (XPS) were used to investigate their physicochemical properties. Brunauer-Emmett-Teller (BET) analysis showed that the BET surface ar…	adsorption; carboxymethyl chitosan; ion imprinting; nickel ions; Waster water	Adsorption; Cadmium compounds; Chitosan; Cobalt compounds; Fourier transform infrared spectroscopy; Ions; Manganese compounds; Scanning electron microscopy; X ray photoelectron spectroscopy; Brunauer emmett tellers; Carboxymethyl chitosan; Fourier transform infra red (FTIR) spectroscopy; Ion imprinting; Nickel ions; Physicochemical property; Pseudo-second-order kinetic models; Rate-controlling st…					Ministry of Education of the People's Republic of China, MOE, (6141A02033204); Ministry of Education of the People's Republic of China, MOE	This research was financially supported by Joint fund of the equipment pre-Research Ministry of Education (6141A02033204). The authors are grateful to all participants and thank these grants.	Chen, Chia Yun, Biosorption of Cu(II), Zn(II), Ni(II) and Pb(II) ions by cross-linked metal-imprinted chitosans with epichlorohydrin, Journal of Environmental Management, 92, 3, pp. 796-802, (2011); Tang, Xuejiao, Adsorption of Ni(II) from Aqueous solution by polyaminated crosslinked Ni(II)-imprinted chitosan derivative beads, Environmental Engineering Science, 30, 10, pp. 646-652, (2013); Tang, …	Z. Bai; School of Mechanical and Power Engineering, East China University of Science and Technology, Shanghai, China; email: baizs@ecust.edu.cn		Taylor and Francis Inc. 325 Chestnut St, Suite 800 Philadelphia PA 19106						01932691				English	J. Dispersion Sci. Technol.	Article	Final		Scopus	2-s2.0-85060199689
Zhong, X.; Sun, Y.; Zhang, Z.; Dai, Y.; Wang, Y.; Liu, Y.; Hua, R.; Cao, X.; Liu, Y.	Zhong, Xuelian (57211444906); Sun, Yanbing (57211448519); Zhang, Zhibin (56182562800); Dai, Ying (57102379400); Wang, Youqun (55060519200); Liu, Yuhui (57191632380); Hua, Rong (35224645400); Cao, Xiaohong (55603079000); Liu, Yunhai (55742063400)	57211444906; 57211448519; 56182562800; 57102379400; 55060519200; 57191632380; 35224645400; 55603079000; 55742063400	A new hydrothermal cross-linking ion-imprinted chitosan for high-efficiency uranium removal	2019	Journal of Radioanalytical and Nuclear Chemistry	322	2		901	911	18	10.1007/s10967-019-06794-1	https://www.scopus.com/inward/record.uri?eid=2-s2.0-85073993583&doi=10.1007%2Fs10967-019-06794-1&partnerID=40&md5=0d524a211f1a8cf312e23b670b5be5ca	State Key Laboratory of Nuclear Resources and Environment, East China University of Technology, Fuzhou, Jiangxi, China	Zhong, Xuelian, State Key Laboratory of Nuclear Resources and Environment, East China University of Technology, Fuzhou, Jiangxi, China; Sun, Yanbing, State Key Laboratory of Nuclear Resources and Environment, East China University of Technology, Fuzhou, Jiangxi, China; Zhang, Zhibin, State Key Laboratory of Nuclear Resources and Environment, East China University of Technology, Fuzhou, Jiangxi, C…	A new hydrothermal cross-linking ion-imprinted chitosan (ion-imprinted-HCC) was synthesized via an easy one-step hydrothermal cross-linking and ion-imprinted technique. The prepared ion-imprinted-HCC was characterized by SEM and FT-IR. Batch studies were carried out to determine the influence of experimental conditions. The maximum adsorption capacity (408.2 mg/g) was obtained at 298.15 K, pH = 7…	Chitosan; Hydrothermal cross-linking; Ion imprinted; U(VI)	cesium; chitosan; cobalt; magnesium; manganese; mercury; nickel; sodium; strontium; uranium; zinc; adsorption; Article; cross linking; desorption; environmental management; Fourier transform infrared spectroscopy; heavy metal removal; ion imprinted technique; isotherm; molecular imprinting; pH measurement; pollution; scanning electron microscopy; temperature measurement; thermodynamics		cesium, 7440-46-2; chitosan, 9012-76-4; cobalt, 7440-48-4; magnesium, 7439-95-4; manganese, 16397-91-4, 7439-96-5; mercury, 14302-87-5, 7439-97-6; nickel, 7440-02-0; sodium, 7440-23-5; strontium, 7440-24-6; uranium, 7440-61-1; zinc, 7440-66-6, 14378-32-6			National Natural Science Foundation of China, NSFC, (11605027, 21501025, 21561002, 21761002, 21866003, 21866004); Hebei Province Science and Technology Support Program, (2018ACB21007); Education Department of Jiangxi Province, (GJJ160550); Major Discipline Academic and Technical Leaders Training Program of Jiangxi Province, (20182BCB22011, YC 2018-S345)	Funding text 1: This work was financially supported by the National Natural Science Foundation of China (21561002, 21866004, 21866003, 21501025, 11605027, 21761002), the Project of the Jiangxi Provincial Department of Education (Grant No. GJJ160550), the Science & Technology Support Program of Jiangxi Province (Grant No. 2018ACB21007), the Jiangxi Program of Academic and Technical Leaders of Majo…	Wang, Xiangxue, High sorption of U(VI) on graphene oxides studied by batch experimental and theoretical calculations, Chemical Engineering Journal, 287, pp. 448-455, (2016); Budnyak, Tetyana M., Silica with immobilized phosphinic acid-derivative for uranium extraction, Journal of Hazardous Materials, 314, pp. 326-340, (2016); Han, Xuewen, Adsorptive performance of ship-type nano-cage polyoxometal…	X. Cao; State Key Laboratory of Nuclear Resources and Environment, East China University of Technology, Nanchang, 330013, China; email: xhcao@ecit.cn		Springer Netherlands rbk@louisiana.edu						02365731		JRNCD		English	J. Radioanal. Nucl. Chem.	Article	Final		Scopus	2-s2.0-85073993583
Wang, H.; Lin, Y.; Li, Y.; Dolgormaa, A.; Fang, H.; Guo, L.; Huang, J.; Yang, J.	Wang, Hongpeng (57188659596); Lin, Yuecheng (57060997700); Li, Yin (55900102700); Dolgormaa, Anudari (57204670085); Fang, Hui (57198954746); Guo, Lin (56040947700); Huang, Jun (56367434100); Yang, Junxing (57203085344)	57188659596; 57060997700; 55900102700; 57204670085; 57198954746; 56040947700; 56367434100; 57203085344	A Novel Magnetic Cd(II) Ion-Imprinted Polymer as a Selective Sorbent for the Removal of Cadmium Ions from Aqueous Solution	2019	Journal of Inorganic and Organometallic Polymers and Materials	29	6		1874	1885	48	10.1007/s10904-019-01148-6	https://www.scopus.com/inward/record.uri?eid=2-s2.0-85064230812&doi=10.1007%2Fs10904-019-01148-6&partnerID=40&md5=beae346e894ba1b9345b0ba960346841	Zhejiang Provincial Key Lab for Biological and Chemical Processing Technologies of Farm Product, Zhejiang University of Science and Technology, Hangzhou, Zhejiang, China; Department of Biology and Environment Science, Texas A&M University, College Station, TX, United States; Institute of Geographic Sciences and Natural Resources Research, Chinese Academy of Sciences, Beijing, China	Wang, Hongpeng, Zhejiang Provincial Key Lab for Biological and Chemical Processing Technologies of Farm Product, Zhejiang University of Science and Technology, Hangzhou, Zhejiang, China; Lin, Yuecheng, Zhejiang Provincial Key Lab for Biological and Chemical Processing Technologies of Farm Product, Zhejiang University of Science and Technology, Hangzhou, Zhejiang, China; Li, Yin, Zhejiang Provinci…	To improve the adsorption capacity of Cd(II) ions, Cd(II) ions were imprinted on the surface of aminoethyl chitosan (AECS), which was coated on Fe<inf>3</inf>O<inf>4</inf>@SiO<inf>2</inf> nanoparticles. A novel magnetic Cd(II) ion-imprinted polymer (Cd(II)-IIP) was synthesized, characterized, and applied to the selective separation of Cd(II) ions from aqueous solution. The adsorption–desorption p…	Adsorption; Aminoethyl chitosan; Cd(II) imprinting; Heavy metal; Magnetic sorbent	Adsorption; Chemicals removal (water treatment); Chitosan; Desorption; Heavy metals; Ions; Iron oxides; Magnetism; Magnetite; Reusability; Silica; Silica nanoparticles; SiO2 nanoparticles; Adsorption capacities; Cd(II) imprinting; Desorption properties; Ion imprinted polymer; Magnetic sorbents; Non-imprinted polymers; Selective separation; Selectivity factors; Cadmium compounds					Schizophrenia Research Fund, SRF; National Natural Science Foundation of China, NSFC, (41771509); Zhejiang University of Science and Technology, ZUST, (2008C14067, 2016C37078, 2018C37052)	We are grateful to the National Natural Science Foundation of China (Grant No. 41771509), Zhejiang Science and Technology Project (Grant Nos. 2018C37052, 2016C37078, 2008C14067) and SRF for ROCS, SEM.	Fu, Fenglian, Removal of heavy metal ions from wastewaters: A review, Journal of Environmental Management, 92, 3, pp. 407-418, (2011); Abo-El-Enein, Salah A., Removal of some heavy metals ions from wastewater by copolymer of iron and aluminum impregnated with active silica derived from rice husk ash, Journal of Hazardous Materials, 172, 2-3, pp. 574-579, (2009); Wan Ngah, Wan Saime Wan, Removal o…	J. Huang; Zhejiang Provincial Key Lab for Chemical and Biological Processing Technology of Farm Product, School of Biological and Chemical Engineering, Zhejiang University of Science and Technology, Hangzhou, 310023, China; email: hjunlzr@163.com		Springer New York LLC barbara.b.bertram@gsk.com						15741443				English	J. Inorg. Organomet. Polym. Mater.	Article	Final		Scopus	2-s2.0-85064230812
Wei, P.; Zhu, Z.; Song, R.; Li, Z.; Chen, C.	Wei, Pengju (57202218146); Zhu, Zhigang (55721599700); Song, Runmin (57202211821); Li, Zhanhong (57188573872); Chen, Cheng (56477447400)	57202218146; 55721599700; 57202211821; 57188573872; 56477447400	An ion-imprinted sensor based on chitosan-graphene oxide composite polymer modified glassy carbon electrode for environmental sensing application	2019	Electrochimica Acta	317			93	101	89	10.1016/j.electacta.2019.05.136	https://www.scopus.com/inward/record.uri?eid=2-s2.0-85066441637&doi=10.1016%2Fj.electacta.2019.05.136&partnerID=40&md5=18dfff2d587bfdabedf4f598f106574e	School of Environmental and Materials Engineering, Shanghai Polytechnic University, Shanghai, China; Research Center of Resource Recycling Science and Engineering, Shanghai Polytechnic University, Shanghai, China	Wei, Pengju, School of Environmental and Materials Engineering, Shanghai Polytechnic University, Shanghai, China; Zhu, Zhigang, School of Environmental and Materials Engineering, Shanghai Polytechnic University, Shanghai, China, Research Center of Resource Recycling Science and Engineering, Shanghai Polytechnic University, Shanghai, China; Song, Runmin, School of Environmental and Materials Engin…	An ion imprinting polymer (IIP)electrochemical sensors based on chitosan-graphene oxide composites polymer modified glassy carbon electrode (CS/GO-IIP)was developed for the highly sensitive and selective detection of Cu (II)by the dip coating method. The Cu (II)ion-imprinted polymers were synthesized by chemically cross-linking with epichlorohydrin after the CS/GO/Cu (II)composite dropped on the …	Chitosan; Copper detection; Electrochemical; Graphene oxide; Ion-imprinted polymer	Chemical detection; Chitosan; Crosslinking; Electrochemical sensors; Glass; Glass membrane electrodes; Graphene; Graphene oxide; Ions; Voltammetry; Differential pulse anodic stripping voltammetry; Electrical conductivity; Electrochemical; Electrochemical measurements; Electrochemical signals; Environmental sensing; Glassy carbon electrodes; Ion imprinted polymer; Copper compounds					(EGD17YJ0042); National Natural Science Foundation of China, NSFC, (21504051, 61471233); National Natural Science Foundation of China, NSFC	This work was supported by the National Natural Science Foundation of China (No. 61471233 , 21504051 ), the Program for Professor of Special Appointment (Eastern Scholar) at SIHL, Gaoyuan Discipline of Shanghai-Environmental Science and Engineering (Resource Recycling Science and Engineering) , the Graduate Program Foundation of Shanghai Polytechnic University ( EGD17YJ0042 ).	Hu, Xiaobing, Disposable electrochemical aptasensor based on carbon nanotubes- V2O5-chitosan nanocomposite for detection of ciprofloxacin, Sensors and Actuators B: Chemical, 268, pp. 278-286, (2018); Niu, Xiaohui, Tryptophan non-covalent modification of reduced graphene oxide for sensitive detection of Cu2+, Journal of Materials Science: Materials in Electronics, 28, 13, pp. 9634-9641, (2017); Wa…	Z. Zhu; School of Environmental and Materials Engineering, Shanghai Polytechnic University, Shanghai, 2360 Jinhai Road, 201209, China; email: zgzhu@sspu.edu.cn		Elsevier Ltd						00134686		ELCAA		English	Electrochim Acta	Article	Final		Scopus	2-s2.0-85066441637
Wang, X.; Cheng, Y.; Tian, M.; Li, X.	Wang, Xiu (57206845550); Cheng, Yuwen (57030893100); Tian, Minglei (58729203400); Li, Xiancai (8649818300)	57206845550; 57030893100; 58729203400; 8649818300	Study on the Preparation and Adsorption Properties of Surface Imprinted Polymers Of Yb3+ MCM-41; Yb3+-MCM-41表面印迹聚合物的制备及其吸附性能研究	2019	Lizi Jiaohuan Yu Xifu/Ion Exchange and Adsorption	35	4		323	332	0	10.16026/j.cnki.iea.2019040323	https://www.scopus.com/inward/record.uri?eid=2-s2.0-85103291385&doi=10.16026%2Fj.cnki.iea.2019040323&partnerID=40&md5=a0871b68a52b8286e00ec51635d80ef7	College of Chemistry, Nanchang University, Nanchang, Jiangxi, China	Wang, Xiu, College of Chemistry, Nanchang University, Nanchang, Jiangxi, China; Cheng, Yuwen, College of Chemistry, Nanchang University, Nanchang, Jiangxi, China; Tian, Minglei, College of Chemistry, Nanchang University, Nanchang, Jiangxi, China; Li, Xiancai, College of Chemistry, Nanchang University, Nanchang, Jiangxi, China	The functional monomer chitosan was grafted onto the surface of MCM-41 particles using a new surface ion imprinting technique, and Yb3+ was selected as the template ion. The binding properties, recognition performance, identification and binding mechanism of Yb3+ adsorbent were studied, and the influence of main influencing factors on the adsorption performance of imprinted materials was discusse…	Adsorption performance; Chitosan; MCM-41; Selectivity; Surface ion imprinting technique								undefined; undefined, (2012); undefined; undefined; Uzun, Ilhan, Kinetics and thermodynamics of the adsorption of some dyestuffs and p-nitrophenol by chitosan and MCM-chitosan from aqueous solution, Journal of Colloid and Interface Science, 274, 2, pp. 398-412, (2004); undefined, (2006); Anirudhan, Thayyath Sreenivasan, Glutaraldehyde cross-linked epoxyaminated chitosan as an adsorbent for the re…	X. Li; College of Chemistry, Nanchang University, Nanchang, 330031, China; email: xcli@ncu.edu.cn		Tianjin Nankai Daxue						10015493		LJYXE		Chinese	Lizi Jiaohuan Yu Xifu	Article	Final		Scopus	2-s2.0-85103291385
Lu, S.; Yang, F.; Tian, C.; Shi, P.; Liu, X.; Bao, Z.; Nie, J.	Lu, Shuai (57208282644); Yang, Fan (57189345362); Tian, Chunyu (57210418584); Shi, Pu (57210418201); Liu, Xinyuan (57196034670); Bao, Zhenbo (35848125300); Nie, Jiamin (57202774664)	57208282644; 57189345362; 57210418584; 57210418201; 57196034670; 35848125300; 57202774664	Sorption Properties of Ion-imprinted Seaweed-Chitosan Composite Adsorbents for Nickel Ions	2019	IOP Conference Series: Earth and Environmental Science	295	3	032070			3	10.1088/1755-1315/295/3/032070	https://www.scopus.com/inward/record.uri?eid=2-s2.0-85070696622&doi=10.1088%2F1755-1315%2F295%2F3%2F032070&partnerID=40&md5=dce63cf1730ab34af8dba54bdcfa9daa	College of Engineering and Technology, Tianjin Agricultural University, Tianjin, China	Lu, Shuai, College of Engineering and Technology, Tianjin Agricultural University, Tianjin, China; Yang, Fan, College of Engineering and Technology, Tianjin Agricultural University, Tianjin, China; Tian, Chunyu, College of Engineering and Technology, Tianjin Agricultural University, Tianjin, China; Shi, Pu, College of Engineering and Technology, Tianjin Agricultural University, Tianjin, China; Li…	A granulated biosorbent-Ni-SC (Ni2+ ions imprinted seaweed-chitosan) was made by seaweed powder encapsulated with cross-linked chitosan and ion-imprint technology in this study. Ni-SC and granulated SC biosorbent (without ion-imprint technology) were investigated for nickel ions removal. The maximum nickel adsorption capacity of Ni-SC and SC were both achieved at pH 7.0 and the capacity of Ni-SC …		Adsorption; Chitosan; Ions; Nickel; Seaweed; Adsorption capacities; Adsorption kinetics; Chitosan composites; Cross linked chitosan; Diffusion-controlled model; Dynamic adsorption; Pseudo-second order model; Sorption properties; Nickel compounds					National College Students Innovation and Entrepreneurship Training Program, (201810061197); National College Students Innovation and Entrepreneurship Training Program	This work was funded by Tianjin Agricultural University School-level College Students Innovation and Entrepreneurship Training Program Project of Tianjin (No. 201810061197).	Mehta, Suryakant, Use of algae for removing heavy metal ions from wastewater: Progress and prospects, Critical Reviews in Biotechnology, 25, 3, pp. 113-152, (2005); Praveen, R. S., Optimization of Cu(II), Ni(II), Cd(II) and Pb(II) biosorption by red marine alga Kappaphycus alvarezii, Desalination and Water Treatment, 55, 7, pp. 1816-1824, (2015); Ahmadi, S. J., Synthesis and characterization of n…	F. Yang; College of Engineering and Technology, Tianjin Agricultural University, Tianjin, 300384, China; email: fanyang20062800@163.com		Institute of Physics Publishing helen.craven@iop.org		2019 5th International Conference on Energy Materials and Environment Engineering, ICEMEE 2019	2019-04-12 through 2019-04-14	Kuala Lumpur	150130	17551307				English	IOP Conf. Ser. Earth Environ. Sci.	Conference paper	Final	All Open Access; Gold Open Access	Scopus	2-s2.0-85070696622
Lazar, M.M.; Dinu, I.A.; Silion, M.; Dragan, E.S.; Dinu, M.V.	Lazar, Maria Marinela (57194195039); Dinu, Ionel Adrian (25225268000); Silion, Mihaela (35812732300); Dragan, Ecaterina Stela (8147992500); Dinu, Maria Valentina (7005456247)	57194195039; 25225268000; 35812732300; 8147992500; 7005456247	Could the porous chitosan-based composite materials have a chance to a “NEW LIFE” after Cu(II) ion binding?	2019	International Journal of Biological Macromolecules	131			134	146	29	10.1016/j.ijbiomac.2019.03.055	https://www.scopus.com/inward/record.uri?eid=2-s2.0-85062859583&doi=10.1016%2Fj.ijbiomac.2019.03.055&partnerID=40&md5=92870077714e275620ac39a6cc799103	Department of Functional Polymers, Petru Poni Institute of Macromolecular chemistry, Iasi, Romania	Lazar, Maria Marinela, Department of Functional Polymers, Petru Poni Institute of Macromolecular chemistry, Iasi, Romania; Dinu, Ionel Adrian, Department of Functional Polymers, Petru Poni Institute of Macromolecular chemistry, Iasi, Romania; Silion, Mihaela, Department of Functional Polymers, Petru Poni Institute of Macromolecular chemistry, Iasi, Romania; Dragan, Ecaterina Stela, Department of …	Currently, biosorption is considered a leading-edge environmentally-friendly method for the low-cost remediation of wastewaters contaminated with metal ions. However, the safe disposal of metal-loaded biosorbents is still a challenging issue. In this context, our major objective was to explore the possibility of “waste minimization” by reusing the metal-loaded biosorbents in further environmental…	Chitosan-based catalyst; Methyl Orange degradation; Waste minimization	chitosan; copper ion; hydrogen peroxide; methyl orange; copper; ion; nanomaterial; aqueous solution; Article; catalysis; catalyst; decolorization; degradation kinetics; intermethod comparison; reaction duration (chemistry); adsorption; algorithm; chemistry; porosity; spectroscopy; theoretical model; ultrastructure; water management; water pollutant; Adsorption; Algorithms; Catalysis; Chitosan; Co…		chitosan, 9012-76-4; hydrogen peroxide, 7722-84-1; methyl orange, 547-58-0; copper, 15158-11-9, 7440-50-8; Chitosan; Copper; Ions; Water Pollutants, Chemical					Yagub, Mustafa T., Dye and its removal from aqueous solution by adsorption: A review, Advances in Colloid and Interface Science, 209, pp. 172-184, (2014); Li, Chunyao, Fabrication of pure chitosan nanofibrous membranes as effective absorbent for dye removal, International Journal of Biological Macromolecules, 106, pp. 768-774, (2018); Szyguła, Agata, The removal of sulphonated azo-dyes by coagula…	M.V. Dinu; “Petru Poni” Institute of Macromolecular Chemistry, Department of Functional Polymers, Iasi, Grigore Ghica Voda Alley 41A, 700487, Romania; email: vdinu@icmpp.ro		Elsevier B.V.						01418130		IJBMD	30857965	English	Int. J. Biol. Macromol.	Article	Final		Scopus	2-s2.0-85062859583
Raghunandhan, R.; Chen, L.H.; Xin Hui, M.M.; Chan, C.C.	Raghunandhan, Ravikumar (56941536300); Chen, Lihan (57139207300); Xin Hui, Melissa Meow (57204112617); Chan, Chichiu (56706718200)	56941536300; 57139207300; 57204112617; 56706718200	Ion-Imprinted Chitosan-Based Interferometric Sensor for Selective Detection of Heavy Metal Ions	2019	Journal of Lightwave Technology	37	11	8481470	2778	2783	25	10.1109/JLT.2018.2874171	https://www.scopus.com/inward/record.uri?eid=2-s2.0-85054514722&doi=10.1109%2FJLT.2018.2874171&partnerID=40&md5=dc08449ba8645e92c49101b3d9929852	School of Chemistry, Chemical Engineering and Biotechnology, Singapore City, Singapore; Sino-German College of Intelligent Manufacturing, Shenzhen Technology University, Shenzhen, Guangdong, China	Raghunandhan, Ravikumar, School of Chemistry, Chemical Engineering and Biotechnology, Singapore City, Singapore; Chen, Lihan, School of Chemistry, Chemical Engineering and Biotechnology, Singapore City, Singapore; Xin Hui, Melissa Meow, School of Chemistry, Chemical Engineering and Biotechnology, Singapore City, Singapore; Chan, Chichiu, Sino-German College of Intelligent Manufacturing, Shenzhen …	A photonic crystal fiber (PCF)-based Mach-Zehnder interferometric sensor using ion-imprinted chitosan for the detection of Ni 2+ ions is proposed and experimentally demonstrated. The sensor was fabricated by splicing a small section of the PCF between single-mode fibers. Nickel-Adsorbed chitosan was crosslinked with epichlorohydrin (ECH) to increase its mechanical strength, and thereby, to improv…	Chitosan; fiber-optic interferometric sensor; heavy metal ion sensor; ion imprinting; photonic crystal fiber (PCF)	Chitosan; Crystal whiskers; Fiber optic sensors; Fibers; Heavy metals; Interferometry; Metal ions; Nonlinear optics; Optical fiber fabrication; Single mode fibers; Cross sensitivity; Detection sensitivity; Fiber-optic interferometric sensor; Interferometric sensor; Ion imprinting; Limit of detection; Selective detection; Sensor performance; Photonic crystal fibers							Wang, Xudong, Fiber-Optic Chemical Sensors and Biosensors (2013-2015), Analytical Chemistry, 88, 1, pp. 203-227, (2016); Dey, Sayan, Synthesis of CuxNi(1-x)O coral-like nanostructures and their application in the design of a reusable toxic heavy metal ion sensor based on an adsorption-mediated electrochemical technique, Environmental Science: Nano, 4, 1, pp. 191-202, (2017); Shin, Jongmin, A wide…	C.C. Chan; Sino-German College of Intelligent Manufacturing, Shenzhen Technology University, Shenzhen, 518118, China; email: ccchan@sztu.edu.cn		Institute of Electrical and Electronics Engineers Inc.						07338724		JLTED		English	J Lightwave Technol	Article	Final		Scopus	2-s2.0-85054514722
Masykur, A.; Wibowo, A.H.; Salsabilah	Masykur, Abu (56150938500); Wibowo, Atmanto Heru (55791391300); Salsabilah (57208717536)	56150938500; 55791391300; 57208717536	Preparation of Cu(II) ion-imprinted based on carboxymethyl chitosan and application as adsorbent of Cu(II) ion	2019	IOP Conference Series: Materials Science and Engineering	509	1	012001			2	10.1088/1757-899X/509/1/012001	https://www.scopus.com/inward/record.uri?eid=2-s2.0-85065612095&doi=10.1088%2F1757-899X%2F509%2F1%2F012001&partnerID=40&md5=d55ab9aa189185938ffa506f15851093	Department of Chemistry, Universitas Sebelas Maret, Surakarta, Central Java, Indonesia	Masykur, Abu, Department of Chemistry, Universitas Sebelas Maret, Surakarta, Central Java, Indonesia; Wibowo, Atmanto Heru, Department of Chemistry, Universitas Sebelas Maret, Surakarta, Central Java, Indonesia; Salsabilah, null, Department of Chemistry, Universitas Sebelas Maret, Surakarta, Central Java, Indonesia	Preparation of Cu(II) template carboxymethyl chitosan (CMC) cross-linked with Bisphenol A Diglycidyl Ether (BADGE) (CMC-BADGE-t) have done. The synthesis has been done through four step i.e. synthesis carboxymethyl chitosan, adsorption Cu(II) on CMC, crosslinking with BADGE, and desorption Cu(II) from adsorbent. The adsorbent was insoluble in acetic acid solution. FTIR spectrum and SEM-EDX analys…	adsorbent; BADGE; Chitosan; cross-linked; template (Cu(II))	Adsorbents; Adsorption; Adsorption isotherms; Chitosan; Crosslinking; Dyes; Ions; Adsorption capability; Adsorption capacities; BADGE; Bisphenol-A-diglycidyl ethers; Carboxymethyl chitosan; cross-linked; Pseudo-second-order equations; template (Cu(II)); Copper compounds							Shawky, Hosam A., Synthesis of ion-imprinting chitosan/PVA crosslinked membrane for selective removal of Ag(I), Journal of Applied Polymer Science, 114, 5, pp. 2608-2615, (2009); Abreu, Flávia Oliveira Monteiro da Silva, Chitosan and gum Arabic nanoparticles for heavy metal adsorption, Polimeros, 28, 3, pp. 231-238, (2018); Yargiç, Adife Şeyda, Assessment of toxic copper(II) biosorption from aque…	A. Masykur; Chemistry Department, Faculty of Mathematic and Natural Sciences, Sebelas Maret University, Surakarta, Indonesia; email: abu.masykur@gmail.com		Institute of Physics Publishing helen.craven@iop.org		13th Joint Conference on Chemistry, JCC 2018	2018-09-07 through 2018-09-08	Semarang	147746	17578981				English	IOP Conf. Ser. Mater. Sci. Eng.	Conference paper	Final	All Open Access; Gold Open Access	Scopus	2-s2.0-85065612095
Wang, Q.; Liu, X.; Zhang, M.; Wang, Z.; Zhou, Z.; Ren, Z.	Wang, Qi (57195307111); Liu, Xueting (57450543300); Zhang, Minghui (59280521200); Wang, Zhuo (59105714700); Zhou, Zhiyong (55728213500); Ren, Zhongqi (55749251600)	57195307111; 57450543300; 59280521200; 59105714700; 55728213500; 55749251600	Facile Preparation of Novel Ion-Imprinted Polymers for Selective Extraction of Br(I) Ions from Aqueous Solution	2019	Industrial and Engineering Chemistry Research	58	16		6670	6678	21	10.1021/acs.iecr.8b06396	https://www.scopus.com/inward/record.uri?eid=2-s2.0-85065704222&doi=10.1021%2Facs.iecr.8b06396&partnerID=40&md5=a9aae9af198028bd038571d89808b0bb	College of Chemical Engineering, Beijing University of Chemical Technology, Beijing, China	Wang, Qi, College of Chemical Engineering, Beijing University of Chemical Technology, Beijing, China; Liu, Xueting, College of Chemical Engineering, Beijing University of Chemical Technology, Beijing, China; Zhang, Minghui, College of Chemical Engineering, Beijing University of Chemical Technology, Beijing, China; Wang, Zhuo, College of Chemical Engineering, Beijing University of Chemical Technol…	A novel Br(I) ion-imprinted polymer was prepared for selective extraction of Br(I) ions from aqueous solution. Chitosan modified by aluminum nitrate and glutaraldehyde were selected as the monomer and cross-linking reagent. The effects of cross-linking reagent dosage, cross-linking time, and aluminum nitrate dosage on the adsorption performance of prepared polymers were studied. The prepared poly…		Adsorption; Aluminum compounds; Extraction; Fourier transform infrared spectroscopy; Ions; Nitrates; Reusability; Scanning electron microscopy; Thermogravimetric analysis; X ray photoelectron spectroscopy; Adsorption capacities; Adsorption conditions; Adsorption performance; Cross-linking reagents; Ion imprinted polymer; Non-imprinted polymers; Pseudo-second-order kinetic models; Selective extrac…					National Natural Science Foundation of China, NSFC, (21576010, 21606009, U1607107, U1862113); National Natural Science Foundation of China, NSFC; Natural Science Foundation of Beijing Municipality, (2172043); Natural Science Foundation of Beijing Municipality; Fundamental Research Funds for the Central Universities, (BUCTRC-201515); Fundamental Research Funds for the Central Universities	This work was supported by the National Natural Science Foundation of China (21576010, 21606009, U1607107, and U1862113), Beijing Natural Science Foundation (2172043), and Fundamental Research Funds for the Central Universities (BUCTRC-201515). The authors gratefully acknowledge these grants.	Covaci, Adrian, Novel brominated flame retardants: A review of their analysis, environmental fate and behaviour, Environment International, 37, 2, pp. 532-556, (2011); Salamova, Amina, Organophosphate and halogenated flame retardants in atmospheric particles from a European Arctic site, Environmental Science and Technology, 48, 11, pp. 6133-6140, (2014); Ryabtsev, A. D., Highly mineralized brines…	Z. Zhou; College of Chemical Engineering, Beijing University of Chemical Technology, Beijing, 100029, China; email: zhouzy@mail.buct.edu.cn		American Chemical Society service@acs.org						08885885		IECRE		English	Ind. Eng. Chem. Res.	Article	Final		Scopus	2-s2.0-85065704222
Zhang, W.; Yun, M.; Yu, Z.; Chen, D.; Li, X.	Zhang, Weiying (54401912000); Yun, Mengying (57203306705); Yu, Zhenlin (57203308181); Chen, Dan (57221136776); Li, Xiao (27171095700)	54401912000; 57203306705; 57203308181; 57221136776; 27171095700	A Novel Cu(II) Ion-Imprinted Alginate–Chitosan Complex Adsorbent for Selective Separation of Cu(II) from Aqueous Solution	2019	Polymer Bulletin	76	4		1861	1876	39	10.1007/s00289-018-2433-8	https://www.scopus.com/inward/record.uri?eid=2-s2.0-85051202516&doi=10.1007%2Fs00289-018-2433-8&partnerID=40&md5=5191f7aaf099a3e0a6b4f25aa1a7b17e	College of Chemical Engineering, Fuzhou University, Fuzhou, Fujian, China	Zhang, Weiying, College of Chemical Engineering, Fuzhou University, Fuzhou, Fujian, China; Yun, Mengying, College of Chemical Engineering, Fuzhou University, Fuzhou, Fujian, China; Yu, Zhenlin, College of Chemical Engineering, Fuzhou University, Fuzhou, Fujian, China; Chen, Dan, College of Chemical Engineering, Fuzhou University, Fuzhou, Fujian, China; Li, Xiao, College of Chemical Engineering, F…	A novel Cu(II) ion-imprinted complex adsorbent [Cu(II)-IIP] from alginate and chitosan was prepared by a three-step process of beading–combining–crosslinking with Cu 2+ as the template ion. The Cu(II)-IIP showed higher capacity and selectivity for Cu(II) than the non-imprinted polymer. The theoretical maximum adsorption capacity of Cu(II)-IIP reached 83.33 mg/g, and the separation factor (α) for …	Adsorption; Alginate; Chitosan; Complex; Cu(II) ion; Ion imprinting	Adsorption; Alginate; Chitosan; Ions; Isotherms; Solutions; Zinc compounds; Adsorption capacities; Complex; Intra-particle diffusion; Ion imprinting; Langmuir isotherm models; Non-imprinted polymers; Pseudo-second order model; Selective separation; Copper compounds					(2015H0019); Natural Science Foundation of Fujian Province, (2015J01197)	This work was financially supported by the Science and Technology Guiding Projects of Fujian Province (No. 2015H0019) and the Natural Science Foundation of Fujian Province of China (No. 2015J01197).	Chipasa, Kangala B., Accumulation and fate of selected heavy metals in a biological wastewater treatment system, Waste Management, 23, 2, pp. 135-143, (2003); Memon, Shahabüddin Sanam, A useful approach toward the synthesis and metal extractions with polymer appended thioalkyl calix[4]arenes, Polymer, 46, 5, pp. 1553-1560, (2005); Utgikar, Vivek P., Toxicity of metals and metal mixtures: Analysis…	X. Li; College of Chemical Engineering, Fuzhou University, Fuzhou, 350108, China; email: lxzwy@fzu.edu.cn		Springer Verlag service@springer.de						01700839		POBUD		English	Polym. Bull.	Article	Final		Scopus	2-s2.0-85051202516
Wang, L.; Li, J.; Wang, J.; Guo, X.; Wang, X.; Choo, J.; Chen, L.	Wang, Liyan (57203825443); Li, Jinhua (55939455800); Wang, Jianan (59869440100); Guo, Xiaotong (57205598844); Wang, Xiaoyan (60082635500); Choo, Jaebum (7006799883); Chen, Lingxin (7409437855)	57203825443; 55939455800; 59869440100; 57205598844; 60082635500; 7006799883; 7409437855	Green multi-functional monomer based ion imprinted polymers for selective removal of copper ions from aqueous solution	2019	Journal of Colloid and Interface Science	541			376	386	142	10.1016/j.jcis.2019.01.081	https://www.scopus.com/inward/record.uri?eid=2-s2.0-85060684622&doi=10.1016%2Fj.jcis.2019.01.081&partnerID=40&md5=b6db8a77b759007cb8e49fe8cefe773d	CAS Key Laboratory of Coastal Environmental Processes and Ecological Remediation, Yantai Institute of Coastal Zone Research, Chinese Academy of Sciences, Yantai, Shandong, China; University of Chinese Academy of Sciences, Beijing, China; Department of Polymer Chemistry, Yantai Engineering & Technology College, Yantai, China; Department of Chemistry, Chung-Ang University, Seoul, South Korea; Schoo…	Wang, Liyan, CAS Key Laboratory of Coastal Environmental Processes and Ecological Remediation, Yantai Institute of Coastal Zone Research, Chinese Academy of Sciences, Yantai, Shandong, China, University of Chinese Academy of Sciences, Beijing, China, Department of Polymer Chemistry, Yantai Engineering & Technology College, Yantai, China; Li, Jinhua, CAS Key Laboratory of Coastal Environmental Pro…	Green ion imprinted polymers (IIPs) were prepared in aqueous phase via the synergy of three functional monomers of low-cost eco-friendly gelatin (G), 8-hydroxyquinoline (HQ) and chitosan (C), namely G-HQ-C IIPs, and were applied as an effective and recyclable adsorbent to remove Cu(II) from aqueous solution. The as-prepared G-HQ-C IIPs were systematically characterized, and several major factors …	Aqueous solution; Cu(II) removal; Green synthesis; Ion imprinted polymers; Multi-functional monomer imprinting	Adsorption; Cadmium compounds; Dyes; Heavy metals; Isotherms; Lead compounds; Mercury compounds; Metal ions; Monomers; Organic polymers; Reusability; Solutions; Environmental water samples; Green synthesis; Ion imprinted polymer; Langmuir isotherm models; Multi-functional; Multi-point interaction; Pseudo second order kinetics; Selectivity coefficient; Copper compounds; 8 quinolinol; cadmium; calc…		8 quinolinol, 148-24-3; cadmium, 22537-48-0, 7440-43-9; calcium ion, 14127-61-8; chitosan, 9012-76-4; ferric ion, 20074-52-6; gelatin, 9000-70-8; lead, 7439-92-1, 13966-28-4; manganese, 16397-91-4, 7439-96-5; mercury, 14302-87-5, 7439-97-6; potassium ion, 24203-36-9; sodium ion, 17341-25-2; zinc ion, 23713-49-7			Department of Science and Technology of Shandong Province, (2017ZH093, GG201709290055); Department of Science and Technology of Shandong Province; National Natural Science Foundation of China, NSFC, (21575159, 21876199, 41776110); National Natural Science Foundation of China, NSFC; National Research Foundation of Korea, NRF, (2017M3D1A1039287, 2018M3A7B4071203); National Research Foundation of Ko…	This work was financially supported by the National Natural Science Foundation of China ( 21876199 , 21575159 , 41776110 ), the Natural Science Foundation of Shandong Province of China ( ZR2016BL25 ), the Department of Science and Technology of Shandong Province of China ( GG201709290055 , 2017ZH093 ), the National Research Foundation of Korea supported this work ( 2017M3D1A1039287 , 2018M3A7B407…	Dil, Narjes Nemati, Free radical synthesis of nanosilver/gelatin-poly (acrylic acid) nanocomposite hydrogels employed for antibacterial activity and removal of Cu(II) metal ions, Journal of Hazardous Materials, 351, pp. 38-53, (2018); Qi, Ji, Three-dimensional paper-based microfluidic chip device for multiplexed fluorescence detection of Cu2+ and Hg2+ ions based on ion imprinting technology, Sens…	J. Choo; Department of Chemistry, Chung-Ang University, Seoul, 06974, South Korea; email: jbchoo@cau.ac.kr		Academic Press Inc. apjcs@harcourt.com						00219797		JCISA	30710820	English	J. Colloid Interface Sci.	Article	Final	All Open Access; Bronze Open Access; Green Accepted Open Access; Green Open Access	Scopus	2-s2.0-85060684622
He, Y.; Wu, P.; Xiao, W.; Li, G.; Yi, J.; He, Y.; Chen, C.; Ding, P.; Duan, Y.	He, Yayuan (57196709888); Wu, Pian (57196713540); Xiao, Wen (57203277261); Li, Guiyin (23100624600); Yi, Jiecan (57208011909); He, Yafei (57208013883); Chen, Cuimei (37088103200); Ding, Ping (57205111834); Duan, Yanying (23496371400)	57196709888; 57196713540; 57203277261; 23100624600; 57208011909; 57208013883; 37088103200; 57205111834; 23496371400	Efficient removal of Pb(II) from aqueous solution by a novel ion imprinted magnetic biosorbent: Adsorption kinetics and mechanisms	2019	PLOS ONE	14	3	e0213377			80	10.1371/journal.pone.0213377	https://www.scopus.com/inward/record.uri?eid=2-s2.0-85063569922&doi=10.1371%2Fjournal.pone.0213377&partnerID=40&md5=2587ce736585f215609f6fc58ac18a94	Central South University, Changsha, Hunan, China; Hunan Institute of Food Quality Supervision Inspection and Research, Changsha, Hunan, China; School of Life and Environmental Sciences, Guilin University of Electronic Technology, Guilin, Guangxi, China; Xiangnan University, Chenzhou, Hunan, China	He, Yayuan, Central South University, Changsha, Hunan, China; Wu, Pian, Central South University, Changsha, Hunan, China; Xiao, Wen, Hunan Institute of Food Quality Supervision Inspection and Research, Changsha, Hunan, China; Li, Guiyin, School of Life and Environmental Sciences, Guilin University of Electronic Technology, Guilin, Guangxi, China; Yi, Jiecan, Central South University, Changsha, Hu…	It is vital to understand the adsorption mechanisms and identify the adsorption kinetics when applying an adsorbent to remove heavy metals from aqueous solution. A Pb(II) imprinted magnetic biosorbent (Pb(II)-IMB) was developed for the removal of Pb2+ via lead ion imprinting technology and crosslinking reactions among chitosan (CTS), Serratia marcescens and Fe<inf>3</inf>O<inf>4</inf>. The effect…		biosorbent; chitosan; hydroxyl group; iron oxide; lead; nitrogen; oxygen; sorbent; unclassified drug; cross linking reagent; magnetite; adsorption kinetics; aqueous solution; Article; concentration response; cross linking; desorption; energy dispersive X ray spectroscopy; Fourier transform infrared spectroscopy; heavy metal removal; isotherm; magnetometry; pH; scanning electron microscopy; Serrat…		chitosan, 9012-76-4; iron oxide, 1332-37-2; lead, 7439-92-1, 13966-28-4; nitrogen, 7727-37-9; oxygen, 7782-44-7; magnetite, 1309-38-2, 1317-61-9; Chitosan; Cross-Linking Reagents; Ferrosoferric Oxide; Lead; Water Pollutants, Chemical			(number2018zzts847andnumber2018zzts855)	Funding:Thisworkwassupportedbyresearch grantsfromtheNationalNaturalScience FoundationofChina(grantnumber21676305)and theFundamentalResearchFundsfortheCentral UniversitiesofCentralSouthUniversity(grant number2018zzts847andnumber2018zzts855).	Li, Jing, High-sensitivity determination of lead and cadmium based on the Nafion-graphene composite film, Analytica Chimica Acta, 649, 2, pp. 196-201, (2009); Thornton, Gareth J.P., Heavy metals in the waters of the Nant-y-Fendrod: Change in pollution levels and dynamics associated with the redevelopment of the Lower Swansea Valley, South Wales, UK, Science of the Total Environment, 278, 1-3, pp.…	P. Ding; Xiang Ya School of Public Health, Central South University, Changsha, China; email: pingshui@csu.edu.cn		Public Library of Science								POLNC	30917141	English	PLoS ONE	Article	Final	All Open Access; Gold Open Access; Green Accepted Open Access; Green Open Access	Scopus	2-s2.0-85063569922
He, Y.; Xiao, W.; Li, G.; Yang, F.; Wu, P.; Yang, T.; Chen, C.; Ding, P.	He, Yayuan (57196709888); Xiao, Wen (57203277261); Li, Guiyin (23100624600); Yang, Fei (55741579400); Wu, Pian (57196713540); Yang, Tao (57196740387); Chen, Cuimei (37088103200); Ding, Ping (57205111834)	57196709888; 57203277261; 23100624600; 55741579400; 57196713540; 57196740387; 37088103200; 57205111834	A novel lead-ion-imprinted magnetic biosorbent: preparation, optimization and characterization	2019	Environmental Technology (United Kingdom)	40	4		499	507	14	10.1080/09593330.2017.1397762	https://www.scopus.com/inward/record.uri?eid=2-s2.0-85033696897&doi=10.1080%2F09593330.2017.1397762&partnerID=40&md5=322ddee7d8ddba1e448e888528afc77e	Xiangya School of Public Health, Central South University, Changsha, Hunan, China; Hunan Institute of Food Quality Supervision Inspection and Research, Changsha, Hunan, China; School of Life and Environmental Sciences, Guilin University of Electronic Technology, Guilin, Guangxi, China	He, Yayuan, Xiangya School of Public Health, Central South University, Changsha, Hunan, China; Xiao, Wen, Hunan Institute of Food Quality Supervision Inspection and Research, Changsha, Hunan, China; Li, Guiyin, School of Life and Environmental Sciences, Guilin University of Electronic Technology, Guilin, Guangxi, China; Yang, Fei, Xiangya School of Public Health, Central South University, Changsh…	A novel biological material with high adsorption capacity and good selectivity for Pb2+ was synthesized. Response surface methodology was utilized for the optimization of the variables during the synthesis. The synthesized biosorbent was characterized by scanning electron microscope (SEM), Fourier transform infrared spectroscopy (FT-IR) and X-ray diffraction (XRD). The optimized preparation condi…	adsorption; lead ion imprinted; Nanopaticles; removal of lead ions in water; response surface methodology (RSM)	biomaterial; lead; magnetism; water management; water pollutant; Biocompatible Materials; Lead; Magnetics; Water Pollutants; Water Purification		lead, 7439-92-1, 13966-28-4; Biocompatible Materials; Lead; Water Pollutants			National Natural Science Foundation of China, NSFC, (21676305)	This work was supported by the National Science Foundation of China [Project No. 21676305].	Wang, Qihui, Adsorption of chromium(III), mercury(II) and lead(II) ions onto 4-aminoantipyrine immobilized bentonite, Journal of Hazardous Materials, 186, 2-3, pp. 1076-1081, (2011); Gui, Chenxi, Core-shell structured MgO@mesoporous silica spheres for enhanced adsorption of methylene blue and lead ions, RSC Advances, 5, 26, pp. 20440-20445, (2015); Bouhamed, Farah, Adsorptive removal of copper(II…	P. Ding; Xiang Ya School of Public Health, Central South University, Changsha, China; email: pingding2010@163.com		Taylor and Francis Ltd. michael.wagreich@univie.ac.at						09593330		ENVTE	29098947	English	Environ. Technol.	Article	Final		Scopus	2-s2.0-85033696897
Khairnar, N.A.; Gite, V.V.	Khairnar, Nilesh A. (56362562900); Gite, V. Vitthal (8242517600)	56362562900; 8242517600	Selective solid-phase extraction of trace copper ions in an aqueous solution using ion-imprinted polymer	2019	Materials Today: Proceedings	29			807	814	3	10.1016/j.matpr.2020.04.755	https://www.scopus.com/inward/record.uri?eid=2-s2.0-85091091146&doi=10.1016%2Fj.matpr.2020.04.755&partnerID=40&md5=62277547afab90234e402fa2a90efb37	School of Chemical Sciences, Kavayitri Bahinabai Chaudhari North Maharashtra University, Jalgaon, MH, India	Khairnar, Nilesh A., School of Chemical Sciences, Kavayitri Bahinabai Chaudhari North Maharashtra University, Jalgaon, MH, India; Gite, V. Vitthal, School of Chemical Sciences, Kavayitri Bahinabai Chaudhari North Maharashtra University, Jalgaon, MH, India	The study represents preparation of chitosan-based Cu(II) ion-imprinted polymer (IIP) and its utilization for selective solid phase extraction and preconcentration of copper in aqueous and real samples. The IIP was prepared by precipitation co-polymerization. The prepared IIP was characterized by different morphological and elemental analytical techniques such as, FT-IR, SEM/EDS, XRD, TGA, and IC…	Chitosan; Copper ion; Extraction; Imprinted polymer; River water samples	Chitosan; Copper compounds; Metal ions; Phase separation; Aqueous samples; Co-polymerization; Copper ions; Imprinted polymers; Ion imprinted polymer; Preconcentration of copper; Real samples; River water samples; Selective solid-phase extraction; Trace copper; Extraction							Dakova, Ivanka Grigorova, Solid phase selective separation and preconcentration of Cu(II) by Cu(II)-imprinted polymethacrylic microbeads, Analytica Chimica Acta, 584, 1, pp. 196-203, (2007); Harwood-Sears, V., Copper-induced production of copper-binding supernatant proteins by the marine bacterium Vibrio alginolyticus, Applied and Environmental Microbiology, 56, 5, pp. 1327-1332, (1990); Wong, Pi…	V.V. Gite; School of Chemical Sciences, Kavayitri Bahinabai Chaudhari North Maharashtra University, Jalgaon, Maharashtra, 425 001, India; email: vikasgite123@gmail.com	Singh, N.B.; Chaudhary, R.G.	Elsevier Ltd		11th National Conference on Solid State Chemistry and Allied Areas, NCSCA 2019	2019-12-20 through 2019-12-21	Nagpur	162697		9789819912902; 9789819967643			English	Mater. Today Proc.	Conference paper	Final		Scopus	2-s2.0-85091091146
[truncated: 112 more rows]
