# Supplementary material for: Ion-Imprinted Chitosan Technology for Heavy Metal Ion Removal from Water and Wastewater: A Review on Recent Insights and Future Perspectives
Source: Int J Mol Sci. 2026 Mar 31;27(7):3183. doi: 10.3390/ijms27073183 (PMC13072893; doi:10.3390/ijms27073183)
Supplement: Supplementary file 1 [file ijms-27-03183-s001.zip › Supplementary materials/Articles based on ion-imprinting chitosan.ris]

TY  - JOUR
AU  - Yin, Z.
AU  - Jing, X.
AU  - Li, S.
TI  - Triple-channel SPR ion-imprinted fiber sensor enabled by MoS2 thickness-tuned resonance for multiplexed heavy metal ion detection
PY  - 2025
T2  - Optics Letters
VL  - 50
IS  - 24
SP  - 7596
EP  - 7599
DO  - 10.1364/OL.582326
UR  - https://www.scopus.com/inward/record.uri?eid=2-s2.0-105024984126&doi=10.1364%2FOL.582326&partnerID=40&md5=bb36f9e90f85ef4ba0ef03cb68a43d27
M3  - Article
DB  - Scopus
N1  - Export Date: 23 January 2026; Cited By: 0
ER  -

TY  - JOUR
AU  - Xu, B.
AU  - Huang, F.
AU  - Luo, Z.
AU  - Ran, C.
TI  - Ion-imprinted no-core-fiber sensor for operando on-line monitoring of Cu²⁺ in environmental waters
PY  - 2025
T2  - Journal of Environmental Chemical Engineering
VL  - 13
IS  - 6
C7  - 119536
DO  - 10.1016/j.jece.2025.119536
UR  - https://www.scopus.com/inward/record.uri?eid=2-s2.0-105020974281&doi=10.1016%2Fj.jece.2025.119536&partnerID=40&md5=e6274eaf6d25e124afe004159fd1a9c8
M3  - Article
DB  - Scopus
N1  - Export Date: 23 January 2026; Cited By: 1
ER  -

TY  - JOUR
AU  - Babakhani, A.
AU  - Sartaj, M.
TI  - Synthesis, Characterization, and Application of Ion-Imprinted Crosslinked Chitosan for Competitive Adsorption of Cd(II), Ni(II), and Co(II)
PY  - 2025
T2  - Mining, Metallurgy and Exploration
VL  - 42
IS  - 6
SP  - 4115
EP  - 4134
DO  - 10.1007/s42461-025-01378-y
UR  - https://www.scopus.com/inward/record.uri?eid=2-s2.0-105017825802&doi=10.1007%2Fs42461-025-01378-y&partnerID=40&md5=70d530c16e448fec057c1e7a9dab56fb
M3  - Article
DB  - Scopus
N1  - Export Date: 23 January 2026; Cited By: 0
ER  -

TY  - JOUR
AU  - Putra, N.R.
AU  - Rizkiyah, D.N.
AU  - Faizal, A.N.M.
AU  - Zaini, M.A.A.
AU  - Qomariyah, L.
TI  - Advancements in biosorbent green technologies for cadmium removal: A bibliometric analysis and review (2019–2024)
PY  - 2025
T2  - Canadian Journal of Chemical Engineering
VL  - 103
IS  - 12
SP  - 6103
EP  - 6136
DO  - 10.1002/cjce.25752
UR  - https://www.scopus.com/inward/record.uri?eid=2-s2.0-105006459314&doi=10.1002%2Fcjce.25752&partnerID=40&md5=b217756f8b23df0774e6c16a7324a7c5
M3  - Review
DB  - Scopus
N1  - Export Date: 23 January 2026; Cited By: 1
ER  -

TY  - JOUR
AU  - Earwood, J.
AU  - Henke, L.
AU  - Deng, B.
TI  - Selective dysprosium/terbium recovery from mine waste using ion-specific alkali/urea chitosan hydrogels
PY  - 2025
T2  - Chemical Engineering Journal Advances
VL  - 24
C7  - 100864
DO  - 10.1016/j.ceja.2025.100864
UR  - https://www.scopus.com/inward/record.uri?eid=2-s2.0-105015864642&doi=10.1016%2Fj.ceja.2025.100864&partnerID=40&md5=1119c69b29cecf5ac7099d6b5280b9f0
M3  - Article
DB  - Scopus
N1  - Export Date: 23 January 2026; Cited By: 0
ER  -

TY  - JOUR
AU  - Yousefi Limaee, N.
AU  - Rouhani, S.
AU  - Kamandi, R.
TI  - Retraction notice to "Highly selective and sensitive colorimetric chemosensor using PVA/chitosan ion-imprinted nanofibers for copper ion detection and removal" (Heliyon, (2024), 10, 15, (e35193), (S2405844024112248), 10.1016/j.heliyon.2024.e35193)
PY  - 2025
T2  - Heliyon
VL  - 11
IS  - 15
C7  - e43985
DO  - 10.1016/j.heliyon.2025.e43985
UR  - https://www.scopus.com/inward/record.uri?eid=2-s2.0-105023134263&doi=10.1016%2Fj.heliyon.2025.e43985&partnerID=40&md5=a65f92966df37589e790ee4c3b4bac46
M3  - Erratum
DB  - Scopus
N1  - Export Date: 23 January 2026; Cited By: 0
ER  -

TY  - JOUR
AU  - Earwood, J.
AU  - Deng, B.
TI  - Controlled Surface Engineering of Chitosan Hydrogels: Alkali/Urea Dissolution for Ratio-Specific Neodymium and Praseodymium Recovery
PY  - 2025
T2  - Polymers
VL  - 17
IS  - 19
C7  - 2567
DO  - 10.3390/polym17192567
UR  - https://www.scopus.com/inward/record.uri?eid=2-s2.0-105018920401&doi=10.3390%2Fpolym17192567&partnerID=40&md5=fbf7756515c95c867425c8ef91c88abb
M3  - Article
DB  - Scopus
N1  - Export Date: 23 January 2026; Cited By: 0
ER  -

TY  - JOUR
AU  - Lv, Z.
AU  - Yang, S.
AU  - Wu, J.
AU  - Fan, G.
AU  - Li, G.
AU  - Cao, Y.
AU  - Li, P.
AU  - Teng, D.
TI  - Alkali-Resistant Ion-Imprinted Chitosan–Mesoporous Silica Composite for Efficient and Selective Gallium Separation
PY  - 2025
T2  - Separations
VL  - 12
IS  - 9
C7  - 226
DO  - 10.3390/separations12090226
UR  - https://www.scopus.com/inward/record.uri?eid=2-s2.0-105017509097&doi=10.3390%2Fseparations12090226&partnerID=40&md5=243cfe9aa945885c33b603a26ae43dde
M3  - Article
DB  - Scopus
N1  - Export Date: 23 January 2026; Cited By: 1
ER  -

TY  - JOUR
AU  - Rybak, A.
AU  - Rybak, A.
AU  - Boncel, S.
AU  - Kolanowska, A.
AU  - Kaszuwara, W.
AU  - Nyc, M.
AU  - Molak, R.
AU  - Jaroszewicz, J.
AU  - Kolev, S.D.
TI  - Multifunctional REE Selective Hybrid Membranes Based on Ion-Imprinted Polymers and Modified Multiwalled Carbon Nanotubes: A Physicochemical Characterization
PY  - 2025
T2  - International Journal of Molecular Sciences
VL  - 26
IS  - 15
C7  - 7136
DO  - 10.3390/ijms26157136
UR  - https://www.scopus.com/inward/record.uri?eid=2-s2.0-105013180841&doi=10.3390%2Fijms26157136&partnerID=40&md5=119b6d7a81fd6dacc86bba837e83fcf2
M3  - Article
DB  - Scopus
N1  - Export Date: 23 January 2026; Cited By: 0
ER  -

TY  - JOUR
AU  - Chen, Q.
AU  - Cai, Y.
AU  - Jiang, T.
AU  - Chen, Q.
AU  - Wang, J.
AU  - Zhao, Y.
TI  - From simulation to experiment: A Sagnac interference-based double holes optical fiber sensor for ultrasensitive Cu(II) detection
PY  - 2025
T2  - Sensors and Actuators B: Chemical
VL  - 436
C7  - 137692
DO  - 10.1016/j.snb.2025.137692
UR  - https://www.scopus.com/inward/record.uri?eid=2-s2.0-105001055122&doi=10.1016%2Fj.snb.2025.137692&partnerID=40&md5=b8251c2242ab420ff15c9f6cd2ed9ac6
M3  - Article
DB  - Scopus
N1  - Export Date: 23 January 2026; Cited By: 2
ER  -

TY  - JOUR
AU  - Earwood, J.
AU  - Snider, P.
AU  - Henke, L.
AU  - Deng, B.
TI  - Recovery of neodymium (III) from mine waste by chitosan-based ion imprinted polymeric hydrogels
PY  - 2025
T2  - Separation and Purification Technology
VL  - 361
C7  - 131356
DO  - 10.1016/j.seppur.2024.131356
UR  - https://www.scopus.com/inward/record.uri?eid=2-s2.0-85215110454&doi=10.1016%2Fj.seppur.2024.131356&partnerID=40&md5=aeb2c18562cdc9539433456e92eac50e
M3  - Article
DB  - Scopus
N1  - Export Date: 23 January 2026; Cited By: 8
ER  -

TY  - JOUR
AU  - Bulin, C.
AU  - Guo, T.
AU  - Bao, J.
AU  - Song, J.
AU  - Zheng, R.
TI  - Fabrication of ion imprinted graphene oxide-chitosan membrane cross linked by self polymerized polydopamine for selective adsorption of La(III)
PY  - 2025
T2  - Separation and Purification Technology
VL  - 358
C7  - 130317
DO  - 10.1016/j.seppur.2024.130317
UR  - https://www.scopus.com/inward/record.uri?eid=2-s2.0-85207906725&doi=10.1016%2Fj.seppur.2024.130317&partnerID=40&md5=a5a1a08063270822b8d124e6d040c425
M3  - Article
DB  - Scopus
N1  - Export Date: 23 January 2026; Cited By: 13
ER  -

TY  - JOUR
AU  - Li, R.
AU  - Xie, K.
AU  - Zhu, Y.
AU  - Chen, T.
AU  - Yang, H.
AU  - Lin, Q.
AU  - Xia, H.
TI  - Tapered Optical Fiber Sensor for Cu2+ Concentration Detection Based on CS-PVA Coating
ST  - 基于 CS-PVA 涂覆的锥形光纤 Cu2+浓度检测传感器
PY  - 2025
T2  - Guangzi Xuebao/Acta Photonica Sinica
VL  - 54
IS  - 5
C7  - 0506002
DO  - 10.3788/gzxb20255405.0506002
UR  - https://www.scopus.com/inward/record.uri?eid=2-s2.0-105006777221&doi=10.3788%2Fgzxb20255405.0506002&partnerID=40&md5=cc5146fe57ca9f393b08a70342f773e3
M3  - Article
DB  - Scopus
N1  - Export Date: 23 January 2026; Cited By: 0
ER  -

TY  - JOUR
AU  - Teng, D.
AU  - Liu, C.
AU  - Ma, L.
AU  - Jin, P.
AU  - Fan, G.
AU  - Li, P.
AU  - Cao, Y.
AU  - Wang, W.
TI  - Selective adsorption of Ga(III) from aqueous solutions using magnetic chitosan-based ion-imprinted polymers: Synthesis optimization and mechanistic insights
PY  - 2025
T2  - International Journal of Biological Macromolecules
VL  - 298
C7  - 139957
DO  - 10.1016/j.ijbiomac.2025.139957
UR  - https://www.scopus.com/inward/record.uri?eid=2-s2.0-85215407481&doi=10.1016%2Fj.ijbiomac.2025.139957&partnerID=40&md5=a23a5b6008522860b2b2ce609cad2f5b
M3  - Article
DB  - Scopus
N1  - Export Date: 23 January 2026; Cited By: 13
ER  -

TY  - JOUR
AU  - Ji, X.
AU  - Han, Y.
AU  - Fang, J.
AU  - Tian, D.
AU  - Hu, S.
TI  - Cd2⁺ adsorption properties of CS/ATP ion-imprinted polymers
PY  - 2025
T2  - Journal of Materials Research
VL  - 40
IS  - 5
C7  - 119818
SP  - 771
EP  - 781
DO  - 10.1557/s43578-025-01534-6
UR  - https://www.scopus.com/inward/record.uri?eid=2-s2.0-85217155256&doi=10.1557%2Fs43578-025-01534-6&partnerID=40&md5=980e5a380118b0c08cce43217f621c23
M3  - Article
DB  - Scopus
N1  - Export Date: 23 January 2026; Cited By: 1
ER  -

TY  - JOUR
AU  - Yang, S.
AU  - Wu, Y.
AU  - Bi, S.
AU  - Xu, X.
AU  - Wu, W.
AU  - Wang, Y.
TI  - Reel silk from cocoons: Optimized fabrication of chitosan-sodium tripolyphosphate imprinted polymers for high-efficiency and selective capture of hexavalent chromium
PY  - 2025
T2  - Separation and Purification Technology
VL  - 354
C7  - 129182
DO  - 10.1016/j.seppur.2024.129182
UR  - https://www.scopus.com/inward/record.uri?eid=2-s2.0-85201421693&doi=10.1016%2Fj.seppur.2024.129182&partnerID=40&md5=e5d7fe696fbd0d20c85967db26f8c820
M3  - Article
DB  - Scopus
N1  - Export Date: 23 January 2026; Cited By: 5
ER  -

TY  - JOUR
AU  - Salih, K.A.M.
AU  - Zhou, K.
AU  - Guibal, E.
AU  - Basiony, E.A.
AU  - Nassar, L.A.
AU  - Abdel–Rahman, A.A.-H.
AU  - Wei, Y.
AU  - Ning, S.
AU  - Hamza, M.F.
TI  - Dual strategy for enhanced and selective uranium sorption by ion-imprinting functionalized chitosan – Fast and efficient recovery from processed acid ore leachate
PY  - 2025
T2  - Chemical Engineering Journal
VL  - 505
C7  - 159469
DO  - 10.1016/j.cej.2025.159469
UR  - https://www.scopus.com/inward/record.uri?eid=2-s2.0-85215396583&doi=10.1016%2Fj.cej.2025.159469&partnerID=40&md5=6c7175abc46b221d7c011c75fba413ec
M3  - Article
DB  - Scopus
N1  - Export Date: 23 January 2026; Cited By: 7
ER  -

TY  - JOUR
AU  - Bulin, C.
AU  - Guo, T.
AU  - Zheng, R.
TI  - Preparation of ion imprinted EDTA modified chitosan-magnetic graphene oxide for selective recovery and adsorption mechanism of Ce(III)
PY  - 2025
T2  - Science of the Total Environment
VL  - 962
C7  - 178468
DO  - 10.1016/j.scitotenv.2025.178468
UR  - https://www.scopus.com/inward/record.uri?eid=2-s2.0-85214670127&doi=10.1016%2Fj.scitotenv.2025.178468&partnerID=40&md5=80f2303c0f5bd28910bf6abb416f7b58
M3  - Article
DB  - Scopus
N1  - Export Date: 23 January 2026; Cited By: 5
ER  -

TY  - JOUR
AU  - Wu, J.
AU  - Wu, X.
AU  - Yin, M.
AU  - Yang, Y.
AU  - Yao, Y.
AU  - Liu, X.
AU  - Li, X.
TI  - Removal of Heavy Metal Ions on Lead Ion-Imprinted Modified Polyurethane Wet-Spun Fibers
PY  - 2025
T2  - Polymers for Advanced Technologies
VL  - 36
IS  - 1
C7  - e70051
DO  - 10.1002/pat.70051
UR  - https://www.scopus.com/inward/record.uri?eid=2-s2.0-85214664867&doi=10.1002%2Fpat.70051&partnerID=40&md5=091a14b7996f77616d3c0f93e1b78aae
M3  - Article
DB  - Scopus
N1  - Export Date: 23 January 2026; Cited By: 1
ER  -

TY  - JOUR
AU  - Chang, B.
AU  - Nie, W.
AU  - Zuo, Z.
AU  - Qiu, S.
AU  - Zu, L.
AU  - Liu, Y.
AU  - Han, Y.
AU  - Wang, W.
AU  - Fu, X.
AU  - Yuan, J.
AU  - Wu, Q.
TI  - Ni2+-Imprinted Chitosan Coated STMS Microfiber Sensor for High-Sensitivity Detection of Ni2+ Ions
PY  - 2025
T2  - IEEE Sensors Journal
DO  - 10.1109/JSEN.2025.3636566
UR  - https://www.scopus.com/inward/record.uri?eid=2-s2.0-105023909823&doi=10.1109%2FJSEN.2025.3636566&partnerID=40&md5=771a982d5e1127e7e7472976f470815a
M3  - Article
DB  - Scopus
N1  - Export Date: 23 January 2026; Cited By: 0
ER  -

TY  - CONF
AU  - Wang, X.
AU  - Noman, A.A.
AU  - Yu, C.
TI  - Chitosan-ion-imprinted polymer-based Mach-Zehnder interferometer sensors for Cd2+ detection using cross-linking polymerization
PY  - 2025
T2  - Proceedings of SPIE - The International Society for Optical Engineering
VL  - 13639
C7  - 136391Z
DO  - 10.1117/12.3059879
UR  - https://www.scopus.com/inward/record.uri?eid=2-s2.0-105019485775&doi=10.1117%2F12.3059879&partnerID=40&md5=18719573e88d66ae86c2c8bcbc0fc593
M3  - Conference paper
DB  - Scopus
N1  - Export Date: 23 January 2026; Cited By: 0
ER  -

TY  - JOUR
AU  - Wang, X.
AU  - Noman, A.A.
AU  - Liu, M.
AU  - Yu, C.
TI  - Chitosan-Ion Imprinted Polymer Based Modal Interferometer for Ultra-trace Cd²⁺ Detection
PY  - 2025
T2  - Journal of Lightwave Technology
DO  - 10.1109/JLT.2025.3616495
UR  - https://www.scopus.com/inward/record.uri?eid=2-s2.0-105018310485&doi=10.1109%2FJLT.2025.3616495&partnerID=40&md5=1e993c101b67c1c2175f559f3631da7d
M3  - Article
DB  - Scopus
N1  - Export Date: 23 January 2026; Cited By: 0
ER  -

TY  - JOUR
AU  - Ying, F.
AU  - Rui, J.
AU  - Yuju, X.
AU  - Zhuo, W.
AU  - Wang, W.
AU  - Jianwei, Z.
AU  - Xin, D.
TI  - Preparation and selective adsorption properties of Cu2+ imprinted chitosan membranes
PY  - 2025
T2  - Environmental Progress and Sustainable Energy
DO  - 10.1002/ep.70114
UR  - https://www.scopus.com/inward/record.uri?eid=2-s2.0-105016256225&doi=10.1002%2Fep.70114&partnerID=40&md5=a01d4cf9702dfa07c680812e759a563c
M3  - Article
DB  - Scopus
N1  - Export Date: 23 January 2026; Cited By: 0
ER  -

TY  - JOUR
AU  - Bulin, C.
AU  - Zheng, R.
AU  - Guo, T.
TI  - Fabrication of ion imprinted chitosan-polyethylene glycol-polyvinyl alcohol hybrid membrane for selective recovery of Nd(III)
PY  - 2024
T2  - International Journal of Biological Macromolecules
VL  - 282
C7  - 136845
DO  - 10.1016/j.ijbiomac.2024.136845
UR  - https://www.scopus.com/inward/record.uri?eid=2-s2.0-85207916711&doi=10.1016%2Fj.ijbiomac.2024.136845&partnerID=40&md5=87397a77a5970712f1c40df04937232b
M3  - Article
DB  - Scopus
N1  - Export Date: 23 January 2026; Cited By: 11
ER  -

TY  - JOUR
AU  - Li, W.
AU  - Xu, S.
AU  - Li, Z.
AU  - Liu, L.
AU  - Wang, Z.
AU  - Dai, X.
TI  - A highly sensitive electrochemical Cd(ii) detector based on an ion-imprinted modified glassy carbon electrode
PY  - 2024
T2  - New Journal of Chemistry
VL  - 49
IS  - 2
SP  - 447
EP  - 455
DO  - 10.1039/d4nj04806g
UR  - https://www.scopus.com/inward/record.uri?eid=2-s2.0-85211617659&doi=10.1039%2Fd4nj04806g&partnerID=40&md5=78c2df68ff2a511cf4ae21c5f489b981
M3  - Article
DB  - Scopus
N1  - Export Date: 23 January 2026; Cited By: 3
ER  -

TY  - JOUR
AU  - Su, H.
AU  - Ren, H.
AU  - Maimaitikelimu, X.
AU  - Xu, J.
AU  - Bian, F.
AU  - Wang, H.
TI  - Molecularly and ionically imprinted polymers-based chemical sensors in chemical assays
PY  - 2024
T2  - Chemical Engineering Journal
VL  - 499
C7  - 156315
DO  - 10.1016/j.cej.2024.156315
UR  - https://www.scopus.com/inward/record.uri?eid=2-s2.0-85205304923&doi=10.1016%2Fj.cej.2024.156315&partnerID=40&md5=6bd7974d9b29eb76974e6ed94b2202ee
M3  - Review
DB  - Scopus
N1  - Export Date: 23 January 2026; Cited By: 22
ER  -

TY  - JOUR
AU  - Zhang, J.
AU  - Dang, W.
AU  - Peng, Q.
AU  - Li, Y.
AU  - Xu, Y.
AU  - Liu, D.
AU  - Wei, J.
TI  - Dual signal amplification sensor based on imprint-modified DNA for high-sensitivity detection of copper ions
PY  - 2024
T2  - Microchemical Journal
VL  - 205
C7  - 111288
DO  - 10.1016/j.microc.2024.111288
UR  - https://www.scopus.com/inward/record.uri?eid=2-s2.0-85199557385&doi=10.1016%2Fj.microc.2024.111288&partnerID=40&md5=03eb68bd2e96bc826576f3c818273554
M3  - Article
DB  - Scopus
N1  - Export Date: 23 January 2026; Cited By: 3
ER  -

TY  - JOUR
AU  - Yousefi Limaee, N.
AU  - Rouhani, S.
AU  - Kamandi, R.
TI  - Highly selective and sensitive colorimetric chemosensor using PVA/chitosan ion-imprinted nanofibers for copper ion detection and removal
PY  - 2024
T2  - Heliyon
VL  - 10
IS  - 15
C7  - e35193
DO  - 10.1016/j.heliyon.2024.e35193
UR  - https://www.scopus.com/inward/record.uri?eid=2-s2.0-85199793660&doi=10.1016%2Fj.heliyon.2024.e35193&partnerID=40&md5=d0ddb0b00a03d498a178aa4fe7d5240d
M3  - Retracted
DB  - Scopus
N1  - Export Date: 23 January 2026; Cited By: 5
ER  -

TY  - JOUR
AU  - Yang, X.
AU  - Liu, W.
AU  - Han, P.
AU  - You, Y.
AU  - Lv, J.
AU  - Zhang, X.
AU  - Qin, Z.
AU  - Yin, X.
TI  - Antimicrobial ion-imprinted chitosan-derived hydrogel with quaternary ammonium and thermoresponsive components for UO22+ adsorption
PY  - 2024
T2  - International Journal of Biological Macromolecules
VL  - 275
C7  - 133532
DO  - 10.1016/j.ijbiomac.2024.133532
UR  - https://www.scopus.com/inward/record.uri?eid=2-s2.0-85197502722&doi=10.1016%2Fj.ijbiomac.2024.133532&partnerID=40&md5=0455c696d7b18d0deefda4b65d7f58bd
M3  - Article
DB  - Scopus
N1  - Export Date: 23 January 2026; Cited By: 11
ER  -

TY  - JOUR
AU  - Zhang, L.
AU  - He, H.
AU  - Zhang, S.
AU  - Xiong, Y.
AU  - Pan, R.
AU  - Yang, W.
TI  - Highly Sensitive Optical Fiber MZI Sensor for Specific Detection of Trace Pb2+ Ion Concentration
PY  - 2024
T2  - Photonics
VL  - 11
IS  - 7
C7  - 631
DO  - 10.3390/photonics11070631
UR  - https://www.scopus.com/inward/record.uri?eid=2-s2.0-85199537039&doi=10.3390%2Fphotonics11070631&partnerID=40&md5=012737b22eca818d94c831c9dc6b74aa
M3  - Article
DB  - Scopus
N1  - Export Date: 23 January 2026; Cited By: 8
ER  -

TY  - JOUR
AU  - Rybak, A.
AU  - Rybak, A.
AU  - Boncel, S.
AU  - Kolanowska, A.
AU  - Jakóbik-Kolon, A.
AU  - Bok-Badura, J.
AU  - Kaszuwara, W.
TI  - Modern Rare Earth Imprinted Membranes for the Recovery of Rare Earth Metal Ions from Coal Fly Ash Extracts
PY  - 2024
T2  - Materials
VL  - 17
IS  - 13
C7  - 3087
DO  - 10.3390/ma17133087
UR  - https://www.scopus.com/inward/record.uri?eid=2-s2.0-85198332214&doi=10.3390%2Fma17133087&partnerID=40&md5=3bbf47ee9177e84bc66cf397f601dc69
M3  - Article
DB  - Scopus
N1  - Export Date: 23 January 2026; Cited By: 9
ER  -

TY  - JOUR
AU  - Xu, J.
AU  - Chen, P.
TI  - Selective biosorption of Li+ in aqueous solution by lithium ion-imprinted material on the surface of chitosan/attapulgite
PY  - 2024
T2  - International Journal of Biological Macromolecules
VL  - 273
C7  - 133150
DO  - 10.1016/j.ijbiomac.2024.133150
UR  - https://www.scopus.com/inward/record.uri?eid=2-s2.0-85195842266&doi=10.1016%2Fj.ijbiomac.2024.133150&partnerID=40&md5=1b80cdd3c8b889ba7a53a438631ef7ff
M3  - Article
DB  - Scopus
N1  - Export Date: 23 January 2026; Cited By: 8
ER  -

TY  - JOUR
AU  - Al-Anazi, M.
AU  - Ibrahim, M.M.
AU  - Al-Fawwaz, A.
AU  - Elsayed, N.H.
AU  - Albalawi, M.
AU  - Alhawiti, A.
AU  - Al-Anazi, W.
AU  - Monier, M.
TI  - Selective uranyl ion-imprinting with clickable amidoxime-functionalized pullulan
PY  - 2024
T2  - International Journal of Biological Macromolecules
VL  - 273
C7  - 132780
DO  - 10.1016/j.ijbiomac.2024.132780
UR  - https://www.scopus.com/inward/record.uri?eid=2-s2.0-85195511654&doi=10.1016%2Fj.ijbiomac.2024.132780&partnerID=40&md5=1f6349bf153da9c7221fd43f97b0c67e
M3  - Article
DB  - Scopus
N1  - Export Date: 23 January 2026; Cited By: 6
ER  -

TY  - JOUR
AU  - Elsayed, N.H.
AU  - Alamrani, N.A.
AU  - Alatawi, R.A.S.
AU  - Al-Anazi, M.
AU  - Alenazi, D.A.K.
AU  - Alhawiti, A.
AU  - Almutairi, A.M.
AU  - Al-Anazi, W.
AU  - Monier, M.
TI  - Ion-imprinted aminoguanidine-chitosan for selective recognition of lanthanum (III) from wastewater
PY  - 2024
T2  - International Journal of Biological Macromolecules
VL  - 270
C7  - 132193
DO  - 10.1016/j.ijbiomac.2024.132193
UR  - https://www.scopus.com/inward/record.uri?eid=2-s2.0-85192966941&doi=10.1016%2Fj.ijbiomac.2024.132193&partnerID=40&md5=a678fe070254ede2dc093bcdfb6f4800
M3  - Article
DB  - Scopus
N1  - Export Date: 23 January 2026; Cited By: 6
ER  -

TY  - JOUR
AU  - Fu, D.
AU  - Wang, G.
AU  - Zhao, L.
AU  - Hong, Y.
AU  - Yang, B.
AU  - Cheng, H.
TI  - Design of ion-imprinted amino-modified chitosan for selective chromium (Ⅲ) ion removal
PY  - 2024
T2  - Separation and Purification Technology
VL  - 336
C7  - 126341
DO  - 10.1016/j.seppur.2024.126341
UR  - https://www.scopus.com/inward/record.uri?eid=2-s2.0-85182911183&doi=10.1016%2Fj.seppur.2024.126341&partnerID=40&md5=829f3382b98ec1237940aaad05d7c00a
M3  - Article
DB  - Scopus
N1  - Export Date: 23 January 2026; Cited By: 16
ER  -

TY  - JOUR
AU  - Wang, H.
AU  - Zhou, L.
AU  - Ao, X.
AU  - Huang, G.
AU  - Liu, Y.
AU  - Ouyang, J.
AU  - Adesina, A.A.
TI  - Ion-imprinted macroporous polyethyleneimine incorporated chitosan/layered hydrotalcite foams for the selective biosorption of U(VI) ions
PY  - 2024
T2  - International Journal of Biological Macromolecules
VL  - 266
C7  - 131113
DO  - 10.1016/j.ijbiomac.2024.131113
UR  - https://www.scopus.com/inward/record.uri?eid=2-s2.0-85188962349&doi=10.1016%2Fj.ijbiomac.2024.131113&partnerID=40&md5=d9a0ccaea99546f19a5429e12377a024
M3  - Article
DB  - Scopus
N1  - Export Date: 23 January 2026; Cited By: 10
ER  -

TY  - JOUR
AU  - Ismail, Y.H.
AU  - Wang, K.
AU  - Al Shehhi, M.
AU  - Alhammadi, A.
TI  - Iodide ion-imprinted chitosan beads for highly selective adsorption for nuclear wastewater treatment applications
PY  - 2024
T2  - Heliyon
VL  - 10
IS  - 3
C7  - e24735
DO  - 10.1016/j.heliyon.2024.e24735
UR  - https://www.scopus.com/inward/record.uri?eid=2-s2.0-85183307896&doi=10.1016%2Fj.heliyon.2024.e24735&partnerID=40&md5=4267354c831198ecd53b619b675ca18a
M3  - Article
DB  - Scopus
N1  - Export Date: 23 January 2026; Cited By: 13
ER  -

TY  - JOUR
AU  - Aljohani, M.S.
AU  - Alnoman, R.B.
AU  - Alharbi, H.Y.
AU  - Bukhari, A.A.H.
AU  - Monier, M.
TI  - Development and evaluation of thiosalicylic-modified/ion-imprinted chitosan for selective removal of cerium (III) ion
PY  - 2024
T2  - Carbohydrate Polymers
VL  - 326
C7  - 121620
DO  - 10.1016/j.carbpol.2023.121620
UR  - https://www.scopus.com/inward/record.uri?eid=2-s2.0-85178359651&doi=10.1016%2Fj.carbpol.2023.121620&partnerID=40&md5=eae020654fae97b12fb48ca5769d0fba
M3  - Article
DB  - Scopus
N1  - Export Date: 23 January 2026; Cited By: 29
ER  -

TY  - JOUR
AU  - Ding, D.
AU  - Kuang, J.
AU  - Yuan, W.
AU  - Huang, Z.
AU  - Lin, B.
AU  - Yang, Y.
TI  - Ion-imprinted chitosan prepared without cross-linking agent for efficient selective adsorption of Al(iii) from rare earth solution
PY  - 2024
T2  - Analytical Methods
VL  - 16
IS  - 8
SP  - 1232
EP  - 1243
DO  - 10.1039/d3ay01350b
UR  - https://www.scopus.com/inward/record.uri?eid=2-s2.0-85184595049&doi=10.1039%2Fd3ay01350b&partnerID=40&md5=738a72d4f902cfa90829d17060ac05b1
M3  - Article
DB  - Scopus
N1  - Export Date: 23 January 2026; Cited By: 2
ER  -

TY  - JOUR
AU  - Dang, W.
AU  - Li, Y.
AU  - Zhang, J.
TI  - Highly Sensitive Detection of Hg2+ Based on Imprinting Sensor Modified DNA
PY  - 2024
T2  - IEEE Sensors Journal
VL  - 24
IS  - 15
SP  - 23369
EP  - 23375
DO  - 10.1109/JSEN.2024.3407528
UR  - https://www.scopus.com/inward/record.uri?eid=2-s2.0-85196066382&doi=10.1109%2FJSEN.2024.3407528&partnerID=40&md5=fb1e97a15aaf127f9eb6474e67aaf1c3
M3  - Article
DB  - Scopus
N1  - Export Date: 23 January 2026; Cited By: 3
ER  -

TY  - JOUR
AU  - Gong, S.
AU  - Liang, Y.
AU  - Liu, X.
AU  - Gao, H.
AU  - Liao, H.
AU  - Lin, X.
AU  - Hasan, M.
AU  - Zhou, X.
AU  - Gunasekaran, S.
TI  - Advancing selective copper detection in water: Innovative electrode utilizing surface ion-imprinted polymer
PY  - 2023
T2  - Applied Surface Science Advances
VL  - 18
C7  - 100514
DO  - 10.1016/j.apsadv.2023.100514
UR  - https://www.scopus.com/inward/record.uri?eid=2-s2.0-85179718768&doi=10.1016%2Fj.apsadv.2023.100514&partnerID=40&md5=a3dabfa567f283753b1dad71d10fa0a6
M3  - Article
DB  - Scopus
N1  - Export Date: 23 January 2026; Cited By: 14
ER  -

TY  - JOUR
AU  - Liu, C.
AU  - Qiu, T.
AU  - Feng, L.
AU  - Chen, Y.
TI  - Synthesis of temperature-sensitive ion-imprinted polymer based on chitosan for selective separation of La3+ from aqueous solution: Effect of different salt anions in the template
PY  - 2023
T2  - Journal of Environmental Chemical Engineering
VL  - 11
IS  - 6
C7  - 111581
DO  - 10.1016/j.jece.2023.111581
UR  - https://www.scopus.com/inward/record.uri?eid=2-s2.0-85178617468&doi=10.1016%2Fj.jece.2023.111581&partnerID=40&md5=73876c3bb3274bd1b26adff2c6936e9e
M3  - Article
DB  - Scopus
N1  - Export Date: 23 January 2026; Cited By: 13
ER  -

TY  - JOUR
AU  - Bao, Y.
AU  - Liu, S.
AU  - Shao, N.
AU  - Tian, Z.
AU  - Zhu, X.
TI  - Synthesis of a novel magnetic chitosan-mediated GO dual-template imprinted polymer for the simultaneous and selective removal of Cd(Ⅱ) and Ni(Ⅱ) from aqueous solution
PY  - 2023
T2  - Colloids and Surfaces A: Physicochemical and Engineering Aspects
VL  - 676
C7  - 132266
DO  - 10.1016/j.colsurfa.2023.132266
UR  - https://www.scopus.com/inward/record.uri?eid=2-s2.0-85169049645&doi=10.1016%2Fj.colsurfa.2023.132266&partnerID=40&md5=0d4ab189ecf4050abfcb521dd8133ca7
M3  - Article
DB  - Scopus
N1  - Export Date: 23 January 2026; Cited By: 26
ER  -

TY  - JOUR
AU  - Feng, Y.
AU  - Xie, Y.
AU  - Li, Q.
AU  - Zhao, M.
AU  - Cui, Q.
AU  - Zhang, J.
AU  - Dong, X.
TI  - Preparation and flocculation effect of copper ion imprinted chitosan flocculant
PY  - 2023
T2  - Environmental Progress and Sustainable Energy
VL  - 42
IS  - 6
C7  - e14143
DO  - 10.1002/ep.14143
UR  - https://www.scopus.com/inward/record.uri?eid=2-s2.0-85152420528&doi=10.1002%2Fep.14143&partnerID=40&md5=fa1e81bf975d0b75e41a209f5e92a444
M3  - Review
DB  - Scopus
N1  - Export Date: 23 January 2026; Cited By: 3
ER  -

TY  - JOUR
AU  - Ding, K.
AU  - You, Y.
AU  - Tang, L.
AU  - Zhang, X.
AU  - Qin, Z.
AU  - Yin, X.
TI  - “One-pot” preparation and adsorption performance of chitosan-based La3+/Y3+ dual-ion-imprinted thermosensitive hydrogel
PY  - 2023
T2  - Carbohydrate Polymers
VL  - 316
C7  - 121071
DO  - 10.1016/j.carbpol.2023.121071
UR  - https://www.scopus.com/inward/record.uri?eid=2-s2.0-85161329828&doi=10.1016%2Fj.carbpol.2023.121071&partnerID=40&md5=971938238cd11af8d5ac7642c6840b77
M3  - Article
DB  - Scopus
N1  - Export Date: 23 January 2026; Cited By: 21
ER  -

TY  - JOUR
AU  - Liu, X.
AU  - Zhao, S.
AU  - Xu, W.
AU  - Zhang, H.
AU  - Lu, S.
AU  - Chen, Z.
AU  - Niu, F.
AU  - Wu, G.
TI  - Chitosan-Comodified Surface-Grafted Thermosensitive Ion-Imprinted Composite Membrane for the Selective Recognition and Separation of ReO4-
PY  - 2023
T2  - ACS Applied Polymer Materials
VL  - 5
IS  - 9
SP  - 7180
EP  - 7192
DO  - 10.1021/acsapm.3c01169
UR  - https://www.scopus.com/inward/record.uri?eid=2-s2.0-85168492834&doi=10.1021%2Facsapm.3c01169&partnerID=40&md5=679301e794659c0b5737f956a2d34815
M3  - Article
DB  - Scopus
N1  - Export Date: 23 January 2026; Cited By: 8
ER  -

TY  - JOUR
AU  - Hu, Q.-H.
AU  - Tang, D.-Y.
AU  - Xiang, Y.-L.
AU  - Chen, X.
AU  - Lin, J.
AU  - Zhou, Q.-H.
TI  - Magnetic ion-imprinted polyacrylonitrile-chitosan electro-spun nanofibrous membrane as recyclable adsorbent with selective heavy metal removal and antibacterial fouling in water treatment
PY  - 2023
T2  - International Journal of Biological Macromolecules
VL  - 241
C7  - 124620
DO  - 10.1016/j.ijbiomac.2023.124620
UR  - https://www.scopus.com/inward/record.uri?eid=2-s2.0-85153620980&doi=10.1016%2Fj.ijbiomac.2023.124620&partnerID=40&md5=f687553c0fbabd50d81658b71a1dfbf4
M3  - Article
DB  - Scopus
N1  - Export Date: 23 January 2026; Cited By: 28
ER  -

TY  - JOUR
AU  - Gong, S.
AU  - Liu, X.
AU  - Liao, H.
AU  - Lin, X.
AU  - Huang, Q.
AU  - Hasan, M.
AU  - Shu, X.
AU  - Zhou, X.
AU  - Gunasekaran, S.
TI  - Tailoring of L-cysteine conjugated chitosan carbon electrode for selective and sensitive monitor of copper in the water
PY  - 2023
T2  - Materials Today Communications
VL  - 35
C7  - 106092
DO  - 10.1016/j.mtcomm.2023.106092
UR  - https://www.scopus.com/inward/record.uri?eid=2-s2.0-85158043242&doi=10.1016%2Fj.mtcomm.2023.106092&partnerID=40&md5=d541612294dd302fdd30a07a1936cc96
M3  - Article
DB  - Scopus
N1  - Export Date: 23 January 2026; Cited By: 11
ER  -

TY  - JOUR
AU  - Alamrani, N.A.
AU  - Almutairi, F.M.
AU  - Alotaibi, F.A.
AU  - Alenazi, D.A.K.
AU  - Monier, M.
AU  - Abdel-Latif, D.A.
AU  - Elsayed, N.H.
TI  - Developing thiosemicarbazide-modified/ion-imprinted chitosan for selective cadmium ion biosorption
PY  - 2023
T2  - Materials Today Chemistry
VL  - 30
C7  - 101547
DO  - 10.1016/j.mtchem.2023.101547
UR  - https://www.scopus.com/inward/record.uri?eid=2-s2.0-85156272808&doi=10.1016%2Fj.mtchem.2023.101547&partnerID=40&md5=574740f6dc4c1ef3a20bfa9d3d941545
M3  - Article
DB  - Scopus
N1  - Export Date: 23 January 2026; Cited By: 42
ER  -

TY  - JOUR
AU  - Elsayed, N.H.
AU  - Monier, M.
AU  - Alatawi, R.A.S.
AU  - Al-Anazi, M.
AU  - Albalawi, M.
AU  - Alatawi, M.J.
TI  - Selective removal of uranyl ions using ion-imprinted amino-phenolic functionalized chitosan
PY  - 2023
T2  - International Journal of Biological Macromolecules
VL  - 237
C7  - 124073
DO  - 10.1016/j.ijbiomac.2023.124073
UR  - https://www.scopus.com/inward/record.uri?eid=2-s2.0-85150874872&doi=10.1016%2Fj.ijbiomac.2023.124073&partnerID=40&md5=6762e8914c948507ea063b90d16bd1ee
M3  - Article
DB  - Scopus
N1  - Export Date: 23 January 2026; Cited By: 38
ER  -

TY  - JOUR
AU  - Alnawmasi, J.S.
TI  - Construction of amino-thiol functionalized ion-imprinted chitosan for lead (II) ion removal
PY  - 2023
T2  - Carbohydrate Polymers
VL  - 308
C7  - 120596
DO  - 10.1016/j.carbpol.2023.120596
UR  - https://www.scopus.com/inward/record.uri?eid=2-s2.0-85147550778&doi=10.1016%2Fj.carbpol.2023.120596&partnerID=40&md5=6df84ec59b81a41f33620687574354db
M3  - Retracted
DB  - Scopus
N1  - Export Date: 23 January 2026; Cited By: 38
ER  -

TY  - JOUR
AU  - Zhao, Z.
AU  - Zou, X.
AU  - Zhao, Y.
AU  - Shi, J.
AU  - Huang, Y.
AU  - Wang, J.
TI  - Magnetic ion-imprinted microspheres for the removal of heavy metal ions from aqueous solution
PY  - 2023
T2  - Environmental Progress and Sustainable Energy
VL  - 42
IS  - 2
C7  - e13985
DO  - 10.1002/ep.13985
UR  - https://www.scopus.com/inward/record.uri?eid=2-s2.0-85137978608&doi=10.1002%2Fep.13985&partnerID=40&md5=c4155ebb5ad07827cec3712749a8bf8a
M3  - Article
DB  - Scopus
N1  - Export Date: 23 January 2026; Cited By: 4
ER  -

TY  - JOUR
AU  - Ann Maria, C.G.
AU  - Agnihotri, A.S.
AU  - Anitha, A.
AU  - Nidhin, M.
TI  - Ion-imprinted chitosan-stabilized biogenic silver nanoparticles for the electrochemical detection of arsenic (iii) in water samples
PY  - 2023
T2  - New Journal of Chemistry
VL  - 47
IS  - 11
SP  - 5179
EP  - 5192
DO  - 10.1039/d2nj04804c
UR  - https://www.scopus.com/inward/record.uri?eid=2-s2.0-85149038204&doi=10.1039%2Fd2nj04804c&partnerID=40&md5=36e0a2a84d4121bfd27fad0119d412a1
M3  - Article
DB  - Scopus
N1  - Export Date: 23 January 2026; Cited By: 14
ER  -

TY  - JOUR
AU  - Wang, C.
AU  - Zhang, L.
AU  - Zhou, G.
AU  - Qiu, J.
AU  - Liu, Y.
AU  - Yang, R.
AU  - Chi, J.
AU  - Wang, J.
TI  - Synthesis of environmental-friendly ion-imprinted magnetic nanocomposite bentonite for selective recovery of aqueous Sc(III)
PY  - 2023
T2  - Journal of Colloid and Interface Science
VL  - 630
SP  - 738
EP  - 750
DO  - 10.1016/j.jcis.2022.10.161
UR  - https://www.scopus.com/inward/record.uri?eid=2-s2.0-85141244481&doi=10.1016%2Fj.jcis.2022.10.161&partnerID=40&md5=6f2bb72a43abaf82eaf9979160bceae2
M3  - Article
DB  - Scopus
N1  - Export Date: 23 January 2026; Cited By: 26
ER  -

TY  - JOUR
AU  - Yu, H.
AU  - Zhou, L.
AU  - Tang, X.
AU  - Sun, G.
AU  - Liu, Z.
AU  - Wang, Y.
TI  - Selective Adsorption of U(VI) onto Ion-imprinted Chitosan/Carbon Nanotube Composite Membrane
ST  - 离子印迹壳聚糖/碳纳米管复合膜对U(VI)的选择性吸附研究
PY  - 2023
T2  - Yuanzineng Kexue Jishu/Atomic Energy Science and Technology
VL  - 57
IS  - 1
SP  - 23
EP  - 33
DO  - 10.7538/yzk.2022.youxian.0072
UR  - https://www.scopus.com/inward/record.uri?eid=2-s2.0-85163548356&doi=10.7538%2Fyzk.2022.youxian.0072&partnerID=40&md5=b48dbe84e29c963900edc0311c1811d4
M3  - Article
DB  - Scopus
N1  - Export Date: 23 January 2026; Cited By: 0
ER  -

TY  - JOUR
AU  - Xu, Z.
AU  - Li, L.
AU  - Li, J.
AU  - Deng, P.
TI  - One-pot synthesis of ion-imprinted three-dimensional porous material based on graphene oxide for the selective adsorption of copper(II)
PY  - 2023
T2  - Journal of Environmental Science and Health - Part A Toxic/Hazardous Substances and Environmental Engineering
VL  - 58
IS  - 6
SP  - 515
EP  - 524
DO  - 10.1080/10934529.2023.2199650
UR  - https://www.scopus.com/inward/record.uri?eid=2-s2.0-85152417474&doi=10.1080%2F10934529.2023.2199650&partnerID=40&md5=a378852521ad82a6c005e49bebad2313
M3  - Article
DB  - Scopus
N1  - Export Date: 23 January 2026; Cited By: 5
ER  -

TY  - JOUR
AU  - Zhu, N.
AU  - Liu, X.
AU  - Peng, K.
AU  - Cao, H.
AU  - Yuan, M.
AU  - Ye, T.
AU  - Wu, X.
AU  - Yin, F.
AU  - Yu, J.
AU  - Hao, L.
AU  - Xu, F.
TI  - A Novel Aptamer-Imprinted Polymer-Based Electrochemical Biosensor for the Detection of Lead in Aquatic Products
PY  - 2023
T2  - Molecules
VL  - 28
IS  - 1
C7  - 196
DO  - 10.3390/molecules28010196
UR  - https://www.scopus.com/inward/record.uri?eid=2-s2.0-85145744348&doi=10.3390%2Fmolecules28010196&partnerID=40&md5=7e8790cdde96a9877bbaad1ce39c5fd8
M3  - Article
DB  - Scopus
N1  - Export Date: 23 January 2026; Cited By: 20
ER  -

TY  - JOUR
AU  - Hamed, M.G.
AU  - El-Kamash, A.M.
AU  - El-Sayed, A.A.
TI  - Selective removal of lead using nanostructured chitosan ion-imprinted polymer grafted with sodium styrene sulphonate and acrylic acid from aqueous solution
PY  - 2023
T2  - International Journal of Environmental Analytical Chemistry
VL  - 103
IS  - 17
SP  - 5465
EP  - 5482
DO  - 10.1080/03067319.2021.1940158
UR  - https://www.scopus.com/inward/record.uri?eid=2-s2.0-85109794478&doi=10.1080%2F03067319.2021.1940158&partnerID=40&md5=0d97ae3af56741756b25a71672454d9d
M3  - Article
DB  - Scopus
N1  - Export Date: 23 January 2026; Cited By: 7
ER  -

TY  - JOUR
AU  - Wu, L.
AU  - Yang, M.
AU  - Yao, L.
AU  - He, Z.
AU  - Yu, J.-X.
AU  - Yin, W.
AU  - Chi, R.-A.
TI  - Polyaminophosphoric Acid-Modified Ion-Imprinted Chitosan Aerogel with Enhanced Antimicrobial Activity for Selective La(III) Recovery and Oil/Water Separation
PY  - 2022
T2  - ACS Applied Materials and Interfaces
VL  - 14
IS  - 48
SP  - 53947
EP  - 53959
DO  - 10.1021/acsami.2c18163
UR  - https://www.scopus.com/inward/record.uri?eid=2-s2.0-85143060667&doi=10.1021%2Facsami.2c18163&partnerID=40&md5=b2c6c0a2e74ec71d7b295650b69eb768
M3  - Article
DB  - Scopus
N1  - Export Date: 23 January 2026; Cited By: 31
ER  -

TY  - JOUR
AU  - Sharef, H.Y.
AU  - Fakhre, N.A.
TI  - Designing, characterization, and application of cross-linked chitosan possessing Schiff base and ion-imprinted network polymer for selective removal of Cu(II) from aqueous solution
PY  - 2022
T2  - Desalination and Water Treatment
VL  - 276
SP  - 160
EP  - 174
DO  - 10.5004/dwt.2022.28940
UR  - https://www.scopus.com/inward/record.uri?eid=2-s2.0-85145463811&doi=10.5004%2Fdwt.2022.28940&partnerID=40&md5=8ef6bd3fa2300e0d3b0520ca0c02a184
M3  - Article
DB  - Scopus
N1  - Export Date: 23 January 2026; Cited By: 3
ER  -

TY  - JOUR
AU  - Zhong, X.
AU  - Ma, L.
AU  - Yin, G.
TI  - Ion-Imprinted Chitosan-Based Localized Surface Plasmon Resonance Sensor for Ni2+ Detection
PY  - 2022
T2  - Sensors
VL  - 22
IS  - 22
C7  - 9005
DO  - 10.3390/s22229005
UR  - https://www.scopus.com/inward/record.uri?eid=2-s2.0-85142737558&doi=10.3390%2Fs22229005&partnerID=40&md5=a49193a3c4794dbcf4003044d81d3d9a
M3  - Article
DB  - Scopus
N1  - Export Date: 23 January 2026; Cited By: 8
ER  -

TY  - JOUR
AU  - Liu, Y.
AU  - Dai, Y.
AU  - Zhou, L.
AU  - Yu, H.
AU  - Tang, X.
AU  - Liu, Z.
AU  - Wang, Y.
TI  - Adsorption Properties of Honeycomb-Like Ion-Imprinted Chitosan/ZSM-5 Composite Foams for U(VI) Ions
ST  - 蜂窝状离子印迹壳聚糖/ZSM-5复合泡沫对U(VI)的吸附特性
PY  - 2022
T2  - Gaofenzi Cailiao Kexue Yu Gongcheng/Polymeric Materials Science and Engineering
VL  - 38
IS  - 9
SP  - 72
EP  - 79
DO  - 10.16865/j.cnki.1000-7555.2022.0201
UR  - https://www.scopus.com/inward/record.uri?eid=2-s2.0-85142332133&doi=10.16865%2Fj.cnki.1000-7555.2022.0201&partnerID=40&md5=86d95c4e76787985927b9e3c37a7d070
M3  - Article
DB  - Scopus
N1  - Export Date: 23 January 2026; Cited By: 0
ER  -

TY  - JOUR
AU  - Qiu, Y.
AU  - Ding, K.
AU  - Tang, L.
AU  - Qin, Z.
AU  - Li, M.
AU  - Yin, X.
TI  - Water-Recyclable Chitosan-Based Ion-Imprinted Thermoresponsive Hydrogel for Rare Earth Metal Ions Accumulation
PY  - 2022
T2  - International Journal of Molecular Sciences
VL  - 23
IS  - 18
C7  - 10542
DO  - 10.3390/ijms231810542
UR  - https://www.scopus.com/inward/record.uri?eid=2-s2.0-85138337443&doi=10.3390%2Fijms231810542&partnerID=40&md5=127ec55c865a6ccc13c33805f1fc7654
M3  - Article
DB  - Scopus
N1  - Export Date: 23 January 2026; Cited By: 7
ER  -

TY  - JOUR
AU  - Ali, I.M.
AU  - Zakaria, E.S.
AU  - Khalil, M.
AU  - El-Tantawy, A.
AU  - El-Saied, F.A.
TI  - Synthesis of ion-imprinted polymers based on chitosan for high selectivity of La(III), Ce(III) and Sm(III) via solid phase extraction
PY  - 2022
T2  - Journal of Molecular Liquids
VL  - 356
C7  - 119058
DO  - 10.1016/j.molliq.2022.119058
UR  - https://www.scopus.com/inward/record.uri?eid=2-s2.0-85127698379&doi=10.1016%2Fj.molliq.2022.119058&partnerID=40&md5=c88d6d637ebc4eda38d57d10ed14ab64
M3  - Article
DB  - Scopus
N1  - Export Date: 23 January 2026; Cited By: 38
ER  -

TY  - JOUR
AU  - Hajri, A.K.
AU  - Jamoussi, B.
AU  - Albalawi, A.E.
AU  - Alhawiti, O.H.N.
AU  - Alsharif, A.A.
TI  - Designing of modified ion-imprinted chitosan particles for selective removal of mercury (II) ions
PY  - 2022
T2  - Carbohydrate Polymers
VL  - 286
C7  - 119207
DO  - 10.1016/j.carbpol.2022.119207
UR  - https://www.scopus.com/inward/record.uri?eid=2-s2.0-85125474055&doi=10.1016%2Fj.carbpol.2022.119207&partnerID=40&md5=a92de8119914501ab9f8f6482ebd17a5
M3  - Article
DB  - Scopus
N1  - Export Date: 23 January 2026; Cited By: 57
ER  -

TY  - JOUR
AU  - Wang, X.
AU  - Chu, Z.
AU  - Huang, Y.
AU  - Chen, G.
AU  - Zhao, X.
AU  - Zhu, Z.
AU  - Chen, C.
AU  - Lin, D.
TI  - Copper Ion Imprinted Hydrogel Photonic Crystal Sensor Film
PY  - 2022
T2  - ACS Applied Polymer Materials
VL  - 4
IS  - 6
SP  - 4568
EP  - 4575
DO  - 10.1021/acsapm.2c00610
UR  - https://www.scopus.com/inward/record.uri?eid=2-s2.0-85131676909&doi=10.1021%2Facsapm.2c00610&partnerID=40&md5=35566d328acec7404369a3146d063723
M3  - Article
DB  - Scopus
N1  - Export Date: 23 January 2026; Cited By: 16
ER  -

TY  - JOUR
AU  - Das Pramanik, D.
AU  - R, A.
AU  - Kay, P.
AU  - Ramamurthy, V.
AU  - Goycoolea, F.M.
AU  - Das, N.
TI  - Selective recovery of lithium from spent coin cell cathode leachates using ion imprinted blended chitosan microfibers: Pilot scale studies provide insights on scalability
PY  - 2022
T2  - Journal of Hazardous Materials
VL  - 431
C7  - 128535
DO  - 10.1016/j.jhazmat.2022.128535
UR  - https://www.scopus.com/inward/record.uri?eid=2-s2.0-85125637598&doi=10.1016%2Fj.jhazmat.2022.128535&partnerID=40&md5=cbddc4529f7e298847990c1a7cd6bb20
M3  - Article
DB  - Scopus
N1  - Export Date: 23 January 2026; Cited By: 15
ER  -

TY  - JOUR
AU  - Elsayed, N.H.
AU  - Monier, M.
AU  - Alatawi, R.A.S.
AU  - Aziz Albalawi, M.A.
AU  - Alhawiti, A.
TI  - Preparation of chromium (III) ion-imprinted polymer based on azo dye functionalized chitosan
PY  - 2022
T2  - Carbohydrate Polymers
VL  - 284
C7  - 119139
DO  - 10.1016/j.carbpol.2022.119139
UR  - https://www.scopus.com/inward/record.uri?eid=2-s2.0-85123794100&doi=10.1016%2Fj.carbpol.2022.119139&partnerID=40&md5=7e84ad8ad74708a83ac2ab6ea0ab9323
M3  - Article
DB  - Scopus
N1  - Export Date: 23 January 2026; Cited By: 42
ER  -

TY  - JOUR
AU  - Yu, H.
AU  - Dai, Y.
AU  - Zhou, L.
AU  - Ouyang, J.
AU  - Tang, X.
AU  - Liu, Z.
AU  - Adesina, A.A.
TI  - Selective biosorption of U(VI) from aqueous solution by ion-imprinted honeycomb-like chitosan/kaolin clay composite foams
PY  - 2022
T2  - International Journal of Biological Macromolecules
VL  - 206
SP  - 409
EP  - 421
DO  - 10.1016/j.ijbiomac.2022.02.168
UR  - https://www.scopus.com/inward/record.uri?eid=2-s2.0-85125624611&doi=10.1016%2Fj.ijbiomac.2022.02.168&partnerID=40&md5=8e70cb323ea343ec6e1ddbc98eeddb67
M3  - Article
DB  - Scopus
N1  - Export Date: 23 January 2026; Cited By: 53
ER  -

TY  - JOUR
AU  - Babakhani, A.
AU  - Sartaj, M.
TI  - Synthesis, characterization, and performance evaluation of ion-imprinted crosslinked chitosan (with sodium tripolyphosphate) for cadmium biosorption
PY  - 2022
T2  - Journal of Environmental Chemical Engineering
VL  - 10
IS  - 2
C7  - 107147
DO  - 10.1016/j.jece.2022.107147
UR  - https://www.scopus.com/inward/record.uri?eid=2-s2.0-85123236054&doi=10.1016%2Fj.jece.2022.107147&partnerID=40&md5=4018037a32246236d0d8535266465f9e
M3  - Article
DB  - Scopus
N1  - Export Date: 23 January 2026; Cited By: 49
ER  -

TY  - JOUR
AU  - Yi, Z.
AU  - Liu, J.
AU  - Liu, B.
AU  - Guo, H.
AU  - Wu, Q.
AU  - Shi, J.
AU  - He, X.
TI  - Optical microfiber sensor for detection of Ni2+ions based on ion imprinting technology
PY  - 2022
T2  - Analyst
VL  - 147
IS  - 2
SP  - 358
EP  - 365
DO  - 10.1039/d1an01982a
UR  - https://www.scopus.com/inward/record.uri?eid=2-s2.0-85123488624&doi=10.1039%2Fd1an01982a&partnerID=40&md5=addb2b406d977d8e34784bc78aba8a06
M3  - Article
DB  - Scopus
N1  - Export Date: 23 January 2026; Cited By: 17
ER  -

TY  - JOUR
AU  - Wu, S.
AU  - Liang, L.
AU  - Zhang, Q.
AU  - Xiong, L.
AU  - Shi, S.
AU  - Chen, Z.
AU  - Lu, Z.
AU  - Fan, L.
TI  - The ion-imprinted oyster shell material for targeted removal of Cd(II) from aqueous solution
PY  - 2022
T2  - Journal of Environmental Management
VL  - 302
C7  - 114031
DO  - 10.1016/j.jenvman.2021.114031
UR  - https://www.scopus.com/inward/record.uri?eid=2-s2.0-85118328293&doi=10.1016%2Fj.jenvman.2021.114031&partnerID=40&md5=a7f41ac495eb836f963b95a3521d65d0
M3  - Article
DB  - Scopus
N1  - Export Date: 23 January 2026; Cited By: 17
ER  -

TY  - JOUR
AU  - Khairnar, N.A.
AU  - Choudhary, B.C.
AU  - Karnakar, R.R.
AU  - Gite, V.V.
TI  - Chitosan-based ion-imprinted polymer for selective extraction of Zn(II) in aqueous samples
PY  - 2022
T2  - International Journal of Environmental Analytical Chemistry
VL  - 102
IS  - 19
SP  - 8234
EP  - 8249
DO  - 10.1080/03067319.2020.1849646
UR  - https://www.scopus.com/inward/record.uri?eid=2-s2.0-85097015903&doi=10.1080%2F03067319.2020.1849646&partnerID=40&md5=53d89c24c3b89887ce0eba579e32ad05
M3  - Article
DB  - Scopus
N1  - Export Date: 23 January 2026; Cited By: 5
ER  -

TY  - JOUR
AU  - Yang, X.
AU  - Chen, H.
AU  - Feng, W.
TI  - Mach-Zehnder Interferometric Fiber-Optic Sensor Based on Ion-Imprinted Composite Film and Its Application in Copper-Ion Detection
ST  - 基于离子印迹复合膜的马赫-曾德尔干涉光纤传感器及其对Cu2+的检测应用
PY  - 2021
T2  - Guangxue Xuebao/Acta Optica Sinica
VL  - 41
IS  - 24
C7  - 2406004
DO  - 10.3788/AOS202141.2406004
UR  - https://www.scopus.com/inward/record.uri?eid=2-s2.0-85125185069&doi=10.3788%2FAOS202141.2406004&partnerID=40&md5=04333dd404481ea339d148c90a5c4546
M3  - Article
DB  - Scopus
N1  - Export Date: 23 January 2026; Cited By: 1
ER  -

TY  - JOUR
AU  - Ma, L.
AU  - Zheng, Q.
TI  - Selective adsorption behavior of ion-imprinted magnetic chitosan beads for removal of Cu(II) ions from aqueous solution
PY  - 2021
T2  - Chinese Journal of Chemical Engineering
VL  - 39
SP  - 103
EP  - 111
DO  - 10.1016/j.cjche.2020.09.030
UR  - https://www.scopus.com/inward/record.uri?eid=2-s2.0-85117713683&doi=10.1016%2Fj.cjche.2020.09.030&partnerID=40&md5=18ffea4628789f3e52ed6fa8ea9bcdd4
M3  - Article
DB  - Scopus
N1  - Export Date: 23 January 2026; Cited By: 13
ER  -

TY  - JOUR
AU  - Chen, J.
AU  - Chen, Y.
AU  - Liang, Y.
TI  - Application of chitosan-N-doped graphene oxide ion-imprinted sensor in Cd (II) ions detection
PY  - 2021
T2  - Diamond and Related Materials
VL  - 119
C7  - 108591
DO  - 10.1016/j.diamond.2021.108591
UR  - https://www.scopus.com/inward/record.uri?eid=2-s2.0-85114167136&doi=10.1016%2Fj.diamond.2021.108591&partnerID=40&md5=fcd1e2c98ffef071e5158cf8eccbc29e
M3  - Article
DB  - Scopus
N1  - Export Date: 23 January 2026; Cited By: 33
ER  -

TY  - JOUR
AU  - Chen, Y.
AU  - Ma, X.
AU  - Peng, J.
TI  - Highly selective removal and recovery of Ni(II) from aqueous solution using magnetic ion-imprinted chitosan nanoparticles
PY  - 2021
T2  - Carbohydrate Polymers
VL  - 271
C7  - 118435
DO  - 10.1016/j.carbpol.2021.118435
UR  - https://www.scopus.com/inward/record.uri?eid=2-s2.0-85110524460&doi=10.1016%2Fj.carbpol.2021.118435&partnerID=40&md5=4b0ff5feff180b975588e31a8fffa830
M3  - Article
DB  - Scopus
N1  - Export Date: 23 January 2026; Cited By: 58
ER  -

TY  - JOUR
AU  - Wang, B.
AU  - Xuan, J.
AU  - Yang, X.
AU  - Bai, Z.
TI  - Synergistic DFT-guided design and microfluidic synthesis of high-performance ion-imprinted biosorbents for selective heavy metal removal
PY  - 2021
T2  - Colloids and Surfaces A: Physicochemical and Engineering Aspects
VL  - 626
C7  - 127030
DO  - 10.1016/j.colsurfa.2021.127030
UR  - https://www.scopus.com/inward/record.uri?eid=2-s2.0-85108618714&doi=10.1016%2Fj.colsurfa.2021.127030&partnerID=40&md5=ce85a7122a7323327f5800260eb15e20
M3  - Article
DB  - Scopus
N1  - Export Date: 23 January 2026; Cited By: 25
ER  -

TY  - JOUR
AU  - Birlik Özkütük, E.
AU  - Yıldız, B.
AU  - Gündüz, M.
AU  - Hür, E.
TI  - Phosphate-imprinted polymer as an efficient modifier for the design of ion-selective electrode
PY  - 2021
T2  - Journal of Chemical Technology and Biotechnology
VL  - 96
IS  - 9
SP  - 2604
EP  - 2609
DO  - 10.1002/jctb.6803
UR  - https://www.scopus.com/inward/record.uri?eid=2-s2.0-85106409618&doi=10.1002%2Fjctb.6803&partnerID=40&md5=645188302f5a5365a1cbfd03fd53b1b3
M3  - Article
DB  - Scopus
N1  - Export Date: 23 January 2026; Cited By: 5
ER  -

TY  - JOUR
AU  - Liu, E.
AU  - Lin, X.
AU  - Zhang, D.
AU  - Xu, W.
AU  - Shi, J.
AU  - Hong, Y.
TI  - Ionic imprinted CNTs-chitosan hybrid sponge with 3D network structure for selective and effective adsorption of Gd(III)
PY  - 2021
T2  - Separation and Purification Technology
VL  - 269
C7  - 118792
DO  - 10.1016/j.seppur.2021.118792
UR  - https://www.scopus.com/inward/record.uri?eid=2-s2.0-85104652739&doi=10.1016%2Fj.seppur.2021.118792&partnerID=40&md5=c0d4f2ed71d2bd410699082b009cd690
M3  - Article
DB  - Scopus
N1  - Export Date: 23 January 2026; Cited By: 42
ER  -

TY  - JOUR
AU  - Guo, J.
AU  - Fan, X.
AU  - Li, Y.
AU  - Yu, S.
AU  - Zhang, Y.
AU  - Wang, L.
AU  - Ren, X.
TI  - Mechanism of selective gold adsorption on ion-imprinted chitosan resin modified by thiourea
PY  - 2021
T2  - Journal of Hazardous Materials
VL  - 415
C7  - 125617
DO  - 10.1016/j.jhazmat.2021.125617
UR  - https://www.scopus.com/inward/record.uri?eid=2-s2.0-85102599124&doi=10.1016%2Fj.jhazmat.2021.125617&partnerID=40&md5=dcfa4c52a5e00f47c7523d1aca0c5cd8
M3  - Article
DB  - Scopus
N1  - Export Date: 23 January 2026; Cited By: 98
ER  -

TY  - JOUR
AU  - Del Sole, R.
AU  - Mele, G.
AU  - Bloise, E.
AU  - Mergola, L.
TI  - Green aspects in molecularly imprinted polymers by biomass waste utilization
PY  - 2021
T2  - Polymers
VL  - 13
IS  - 15
C7  - 2430
DO  - 10.3390/polym13152430
UR  - https://www.scopus.com/inward/record.uri?eid=2-s2.0-85111692170&doi=10.3390%2Fpolym13152430&partnerID=40&md5=c9896bc3114530475ecd0dc61dc88801
M3  - Article
DB  - Scopus
N1  - Export Date: 23 January 2026; Cited By: 63
ER  -

TY  - JOUR
AU  - Lin, S.
AU  - Wei, W.
AU  - Lin, X.
AU  - Bediako, J.K.
AU  - Kumar Reddy, D.H.
AU  - Song, M.-H.
AU  - Yun, Y.-S.
TI  - Pd(II)-Imprinted Chitosan Adsorbent for Selective Adsorption of Pd(II): Optimizing the Imprinting Process through Box-Behnken Experimental Design
PY  - 2021
T2  - ACS Omega
VL  - 6
IS  - 20
SP  - 13057
EP  - 13065
DO  - 10.1021/acsomega.1c00685
UR  - https://www.scopus.com/inward/record.uri?eid=2-s2.0-85106528434&doi=10.1021%2Facsomega.1c00685&partnerID=40&md5=6212045d1cef60b05ae873bd42b839f6
M3  - Article
DB  - Scopus
N1  - Export Date: 23 January 2026; Cited By: 20
ER  -

TY  - JOUR
AU  - Jiang, Y.
AU  - Shang, H.-Z.
AU  - Wang, H.-Q.
AU  - Yuan, F.
AU  - Han, L.-H.
AU  - Sun, X.-R.
TI  - Preparation of lead ion-imprinted polymer and its adsorption properties
ST  - 铅离子印迹聚合物的制备及吸附性能研究
PY  - 2021
T2  - Xiandai Huagong/Modern Chemical Industry
VL  - 41
IS  - 5
SP  - 143
EP  - 152
DO  - 10.16606/j.cnki.issn0253-4320.2021.05.029
UR  - https://www.scopus.com/inward/record.uri?eid=2-s2.0-85106366786&doi=10.16606%2Fj.cnki.issn0253-4320.2021.05.029&partnerID=40&md5=b61fc012e36749e7797d67c7762ddfac
M3  - Article
DB  - Scopus
N1  - Export Date: 23 January 2026; Cited By: 0
ER  -

TY  - JOUR
AU  - Huang, W.
AU  - Liu, Y.
AU  - Wang, N.
AU  - Song, G.
AU  - Yin, X.
AU  - Zhang, L.
AU  - Ni, X.
AU  - Xu, W.
TI  - A Sensitive Electrochemical Sensor Based on Ion Imprinted Polymers with Gold Nanoparticles for High Selective Detecting Cd (II) Ions in Real Samples
PY  - 2021
T2  - Journal of Inorganic and Organometallic Polymers and Materials
VL  - 31
IS  - 5
SP  - 2043
EP  - 2053
DO  - 10.1007/s10904-021-01892-8
UR  - https://www.scopus.com/inward/record.uri?eid=2-s2.0-85100317571&doi=10.1007%2Fs10904-021-01892-8&partnerID=40&md5=a090349709f43b85402f0e0497689228
M3  - Article
DB  - Scopus
N1  - Export Date: 23 January 2026; Cited By: 27
ER  -

TY  - JOUR
AU  - Wu, P.
AU  - He, Y.
AU  - Lu, S.
AU  - Wang, S.
AU  - Yi, J.
AU  - He, Y.
AU  - Zhang, J.
AU  - Xiang, S.
AU  - Ding, P.
AU  - Kai, T.
AU  - Pan, H.
TI  - A regenerable ion-imprinted magnetic biocomposite for selective adsorption and detection of Pb2+ in aqueous solution
PY  - 2021
T2  - Journal of Hazardous Materials
VL  - 408
C7  - 124410
DO  - 10.1016/j.jhazmat.2020.124410
UR  - https://www.scopus.com/inward/record.uri?eid=2-s2.0-85096135248&doi=10.1016%2Fj.jhazmat.2020.124410&partnerID=40&md5=b89c07856987acacf8579afdc2eb32c9
M3  - Article
DB  - Scopus
N1  - Export Date: 23 January 2026; Cited By: 50
ER  -

TY  - JOUR
AU  - Zhang, Y.
AU  - Bian, T.
AU  - Jiang, R.
AU  - Zhang, Y.
AU  - Zheng, X.
AU  - Li, Z.
TI  - Bionic chitosan-carbon imprinted aerogel for high selective recovery of Gd(Ⅲ) from end-of-life rare earth productions
PY  - 2021
T2  - Journal of Hazardous Materials
VL  - 407
C7  - 124347
DO  - 10.1016/j.jhazmat.2020.124347
UR  - https://www.scopus.com/inward/record.uri?eid=2-s2.0-85094884667&doi=10.1016%2Fj.jhazmat.2020.124347&partnerID=40&md5=b145b7fb9955f14d4ed614bed68bdc7e
M3  - Article
DB  - Scopus
N1  - Export Date: 23 January 2026; Cited By: 61
ER  -

TY  - JOUR
AU  - Elsayed, N.H.
AU  - Alatawi, R.A.S.
AU  - Monier, M.
TI  - Amidoxime modified chitosan based ion-imprinted polymer for selective removal of uranyl ions
PY  - 2021
T2  - Carbohydrate Polymers
VL  - 256
C7  - 117509
DO  - 10.1016/j.carbpol.2020.117509
UR  - https://www.scopus.com/inward/record.uri?eid=2-s2.0-85098704850&doi=10.1016%2Fj.carbpol.2020.117509&partnerID=40&md5=3fc4fe24ad09fbfea6c7e2ff111daa58
M3  - Article
DB  - Scopus
N1  - Export Date: 23 January 2026; Cited By: 89
ER  -

TY  - JOUR
AU  - Wang, Z.
AU  - Wang, L.
AU  - Zhou, C.
AU  - Sun, C.
TI  - Determination of cesium ions in environmental water samples with a magnetic multi-walled carbon nanotube imprinted potentiometric sensor
PY  - 2021
T2  - RSC Advances
VL  - 11
IS  - 17
SP  - 10075
EP  - 10082
DO  - 10.1039/d0ra09659h
UR  - https://www.scopus.com/inward/record.uri?eid=2-s2.0-85102752480&doi=10.1039%2Fd0ra09659h&partnerID=40&md5=b6826e85eb4f186d67d1102dcab6d80b
M3  - Article
DB  - Scopus
N1  - Export Date: 23 January 2026; Cited By: 14
ER  -

TY  - JOUR
AU  - Liu, E.
AU  - Lin, X.
AU  - Zhang, D.
AU  - Xu, W.
AU  - Shi, J.
AU  - Hong, Y.
TI  - Preparation of an ion imprinted chitosan-based porous film with an interpenetrating network structure for efficient selective adsorption of Gd(iii)
PY  - 2021
T2  - New Journal of Chemistry
VL  - 45
IS  - 2
SP  - 725
EP  - 734
DO  - 10.1039/d0nj04959j
UR  - https://www.scopus.com/inward/record.uri?eid=2-s2.0-85099568729&doi=10.1039%2Fd0nj04959j&partnerID=40&md5=9c5405d82ae5bf9f7ad12e31e2d38659
M3  - Article
DB  - Scopus
N1  - Export Date: 23 January 2026; Cited By: 25
ER  -

TY  - JOUR
AU  - Wang, Y.
AU  - Zhu, L.
AU  - Song, Y.
AU  - Lou, Z.
AU  - Shan, W.
AU  - Xiong, Y.
TI  - Novel chitosan-based ions imprinted bio-adsorbent for enhanced adsorption of gallium(III) in acidic solution
PY  - 2020
T2  - Journal of Molecular Liquids
VL  - 320
C7  - 114413
DO  - 10.1016/j.molliq.2020.114413
UR  - https://www.scopus.com/inward/record.uri?eid=2-s2.0-85093939246&doi=10.1016%2Fj.molliq.2020.114413&partnerID=40&md5=cfa483a63d172244c260f86fd5401afd
M3  - Article
DB  - Scopus
N1  - Export Date: 23 January 2026; Cited By: 47
ER  -

TY  - JOUR
AU  - Dai, Y.
AU  - Zhou, L.
AU  - Tang, X.
AU  - Xi, J.
AU  - Ouyang, J.
AU  - Liu, Z.
AU  - Huang, G.
AU  - Adesina, A.A.
TI  - Macroporous ion-imprinted chitosan foams for the selective biosorption of U(VI) from aqueous solution
PY  - 2020
T2  - International Journal of Biological Macromolecules
VL  - 164
SP  - 4155
EP  - 4164
DO  - 10.1016/j.ijbiomac.2020.08.238
UR  - https://www.scopus.com/inward/record.uri?eid=2-s2.0-85090595180&doi=10.1016%2Fj.ijbiomac.2020.08.238&partnerID=40&md5=b0db2be2b99b18a24940b2f56bf17e67
M3  - Article
DB  - Scopus
N1  - Export Date: 23 January 2026; Cited By: 69
ER  -

TY  - JOUR
AU  - Sáez, P.
AU  - Dinu, I.A.
AU  - Rodríguez, A.
AU  - Gómez, J.M.
AU  - Lazar, M.M.
AU  - Rossini, D.
AU  - Dinu, M.V.
TI  - Composite cryo-beads of chitosan reinforced with natural zeolites with remarkable elasticity and switching on/off selectivity for heavy metal ions
PY  - 2020
T2  - International Journal of Biological Macromolecules
VL  - 164
SP  - 2432
EP  - 2449
DO  - 10.1016/j.ijbiomac.2020.08.009
UR  - https://www.scopus.com/inward/record.uri?eid=2-s2.0-85089655669&doi=10.1016%2Fj.ijbiomac.2020.08.009&partnerID=40&md5=66860da5025c68cd46201c82636a1303
M3  - Article
DB  - Scopus
N1  - Export Date: 23 January 2026; Cited By: 31
ER  -

TY  - JOUR
AU  - Han, P.
AU  - Li, Z.
AU  - Wei, X.
AU  - Tang, L.
AU  - Li, M.
AU  - Liang, Z.
AU  - Yin, X.
AU  - Wei, S.
TI  - Ion-imprinted thermosensitive chitosan derivative for heavy metal remediation
PY  - 2020
T2  - Carbohydrate Polymers
VL  - 248
C7  - 116732
DO  - 10.1016/j.carbpol.2020.116732
UR  - https://www.scopus.com/inward/record.uri?eid=2-s2.0-85088153041&doi=10.1016%2Fj.carbpol.2020.116732&partnerID=40&md5=373629865176cbd80709433cac412096
M3  - Article
DB  - Scopus
N1  - Export Date: 23 January 2026; Cited By: 27
ER  -

TY  - JOUR
AU  - Karrat, A.
AU  - Lamaoui, A.
AU  - Amine, A.
AU  - Palacios-Santander, J.M.
AU  - Cubillana-Aguilera, L.
TI  - Applications of Chitosan in Molecularly and Ion Imprinted Polymers
PY  - 2020
T2  - Chemistry Africa
VL  - 3
IS  - 3
SP  - 513
EP  - 533
DO  - 10.1007/s42250-020-00177-w
UR  - https://www.scopus.com/inward/record.uri?eid=2-s2.0-85092748150&doi=10.1007%2Fs42250-020-00177-w&partnerID=40&md5=01d367508a335f52d429f749407a50b7
M3  - Review
DB  - Scopus
N1  - Export Date: 23 January 2026; Cited By: 60
ER  -

TY  - JOUR
AU  - Suhartini, M.
AU  - Anwar, S.
AU  - Saefumillah, A.
AU  - Prayitno, S.
TI  - Characterization of fe-chitosan-succinate-NN'-Methylene bis-acrylamide as ion imprinted polymer
PY  - 2020
T2  - Atom Indonesia
VL  - 46
IS  - 2
SP  - 107
EP  - 113
DO  - 10.17146/aij.2020.869
UR  - https://www.scopus.com/inward/record.uri?eid=2-s2.0-85092107907&doi=10.17146%2Faij.2020.869&partnerID=40&md5=e080ab7d88d68463d032b8e38629c363
M3  - Article
DB  - Scopus
N1  - Export Date: 23 January 2026; Cited By: 2
ER  -

TY  - JOUR
AU  - Wei, P.
AU  - Li, Z.
AU  - Zhao, X.
AU  - Song, R.
AU  - Zhu, Z.
TI  - Fe3O4/SiO2/CS surface ion-imprinted polymer modified glassy carbon electrode for highly sensitivity and selectivity detection of toxic metal ions
PY  - 2020
T2  - Journal of the Taiwan Institute of Chemical Engineers
VL  - 113
SP  - 107
EP  - 113
DO  - 10.1016/j.jtice.2020.08.035
UR  - https://www.scopus.com/inward/record.uri?eid=2-s2.0-85091208059&doi=10.1016%2Fj.jtice.2020.08.035&partnerID=40&md5=1605118a38371bdcc9e8de7d99401289
M3  - Article
DB  - Scopus
N1  - Export Date: 23 January 2026; Cited By: 34
ER  -

TY  - JOUR
AU  - Li, W.-K.
AU  - Shi, Y.-P.
TI  - Recent advances of magnetic extractants in food analysis
PY  - 2020
T2  - TrAC - Trends in Analytical Chemistry
VL  - 129
C7  - 115951
DO  - 10.1016/j.trac.2020.115951
UR  - https://www.scopus.com/inward/record.uri?eid=2-s2.0-85086800663&doi=10.1016%2Fj.trac.2020.115951&partnerID=40&md5=7dffa19ace8000b7c8a62eab18070e50
M3  - Review
DB  - Scopus
N1  - Export Date: 23 January 2026; Cited By: 30
ER  -

TY  - JOUR
AU  - Qin, L.
AU  - Zhao, Y.
AU  - Wang, L.
AU  - Zhang, L.
AU  - Kang, S.
AU  - Wang, W.
AU  - Zhang, T.
AU  - Song, S.
TI  - Preparation of ion-imprinted montmorillonite nanosheets/chitosan gel beads for selective recovery of Cu(Ⅱ) from wastewater
PY  - 2020
T2  - Chemosphere
VL  - 252
C7  - 126560
DO  - 10.1016/j.chemosphere.2020.126560
UR  - https://www.scopus.com/inward/record.uri?eid=2-s2.0-85082198748&doi=10.1016%2Fj.chemosphere.2020.126560&partnerID=40&md5=9d267b5715cc8a896bab9d04ceb31499
M3  - Article
DB  - Scopus
N1  - Export Date: 23 January 2026; Cited By: 57
ER  -

TY  - JOUR
AU  - Monier, M.
AU  - Bukhari, A.A.H.
AU  - Elsayed, N.H.
TI  - Designing and characterization of copper (II) ion-imprinted adsorbent based on isatin functionalized chitosan
PY  - 2020
T2  - International Journal of Biological Macromolecules
VL  - 155
SP  - 795
EP  - 804
DO  - 10.1016/j.ijbiomac.2020.03.215
UR  - https://www.scopus.com/inward/record.uri?eid=2-s2.0-85083462383&doi=10.1016%2Fj.ijbiomac.2020.03.215&partnerID=40&md5=5d0c4e7e7fcc9682016995425015254f
M3  - Article
DB  - Scopus
N1  - Export Date: 23 January 2026; Cited By: 73
ER  -

TY  - JOUR
AU  - Wang, L.
AU  - Wang, Z.
AU  - Zhou, C.
AU  - Song, W.
AU  - Sun, C.
TI  - Potentiometric microsensor based on ion-imprinted polymer for the trace determination of cesium(I) ions
PY  - 2020
T2  - Journal of Dispersion Science and Technology
VL  - 41
IS  - 7
SP  - 1095
EP  - 1103
DO  - 10.1080/01932691.2020.1730886
UR  - https://www.scopus.com/inward/record.uri?eid=2-s2.0-85080124664&doi=10.1080%2F01932691.2020.1730886&partnerID=40&md5=abc5c14c5b3b12919a685d6ab5622246
M3  - Article
DB  - Scopus
N1  - Export Date: 23 January 2026; Cited By: 9
ER  -

TY  - JOUR
AU  - Elsayed, N.H.
AU  - Alatawi, A.
AU  - Monier, M.
TI  - Diacetylmonoxine modified chitosan derived ion-imprinted polymer for selective solid-phase extraction of nickel (II) ions
PY  - 2020
T2  - Reactive and Functional Polymers
VL  - 151
C7  - 104570
DO  - 10.1016/j.reactfunctpolym.2020.104570
UR  - https://www.scopus.com/inward/record.uri?eid=2-s2.0-85082388002&doi=10.1016%2Fj.reactfunctpolym.2020.104570&partnerID=40&md5=a017bf4520ee8a71eabe3a0af53af4db
M3  - Article
DB  - Scopus
N1  - Export Date: 23 January 2026; Cited By: 69
ER  -

TY  - JOUR
AU  - Liu, W.
AU  - Zhang, M.
AU  - Liu, X.
AU  - Zhang, H.
AU  - Jiao, J.
AU  - Zhu, H.
AU  - Zhou, Z.
AU  - Ren, Z.
TI  - Preparation of Surface Ion-Imprinted Materials Based on Modified Chitosan for Highly Selective Recognition and Adsorption of Nickel Ions in Aqueous Solutions
PY  - 2020
T2  - Industrial and Engineering Chemistry Research
VL  - 59
IS  - 13
SP  - 6033
EP  - 6042
DO  - 10.1021/acs.iecr.9b04755
UR  - https://www.scopus.com/inward/record.uri?eid=2-s2.0-85083638701&doi=10.1021%2Facs.iecr.9b04755&partnerID=40&md5=23757ae6f5d5039d88136d146568a38e
M3  - Article
DB  - Scopus
N1  - Export Date: 23 January 2026; Cited By: 24
ER  -

TY  - JOUR
AU  - Mao, J.
AU  - Lin, S.
AU  - Lu, X.J.
AU  - Wu, X.H.
AU  - Zhou, T.
AU  - Yun, Y.-S.
TI  - Ion-imprinted chitosan fiber for recovery of Pd(II): Obtaining high selectivity through selective adsorption and two-step desorption
PY  - 2020
T2  - Environmental Research
VL  - 182
C7  - 108995
DO  - 10.1016/j.envres.2019.108995
UR  - https://www.scopus.com/inward/record.uri?eid=2-s2.0-85076720884&doi=10.1016%2Fj.envres.2019.108995&partnerID=40&md5=cb7c3d0ec7b4c905fdb6e5cfaf77c3ab
M3  - Article
DB  - Scopus
N1  - Export Date: 23 January 2026; Cited By: 56
ER  -

TY  - JOUR
AU  - Jalilian, R.
AU  - Shahmari, M.
AU  - Taheri, A.
AU  - Gholami, K.
TI  - Ultrasonic-assisted micro solid phase extraction of arsenic on a new ion-imprinted polymer synthesized from chitosan-stabilized pickering emulsion in water, rice and vegetable samples
PY  - 2020
T2  - Ultrasonics Sonochemistry
VL  - 61
C7  - 104802
DO  - 10.1016/j.ultsonch.2019.104802
UR  - https://www.scopus.com/inward/record.uri?eid=2-s2.0-85073822339&doi=10.1016%2Fj.ultsonch.2019.104802&partnerID=40&md5=7651fde5ba915d79668a19aa009ff57e
M3  - Article
DB  - Scopus
N1  - Export Date: 23 January 2026; Cited By: 50
ER  -

TY  - JOUR
AU  - Gatabi, J.
AU  - Sarrafi, Y.
AU  - Mansour Lakouraj, M.M.
AU  - Taghavi, M.
TI  - Facile and efficient removal of Pb(II) from aqueous solution by chitosan-lead ion imprinted polymer network
PY  - 2020
T2  - Chemosphere
VL  - 240
C7  - 124772
DO  - 10.1016/j.chemosphere.2019.124772
UR  - https://www.scopus.com/inward/record.uri?eid=2-s2.0-85072297679&doi=10.1016%2Fj.chemosphere.2019.124772&partnerID=40&md5=2bec31d9264ca3e8182a6a9177ee6544
M3  - Article
DB  - Scopus
N1  - Export Date: 23 January 2026; Cited By: 63
ER  -

TY  - CONF
AU  - Anwar, S.
AU  - Saefumillah, A.
AU  - Suhartini, M.
TI  - Synthesis of ion-imprinted polymer with gamma irradiation for the adsorption of Tripolyphosphate
PY  - 2020
T2  - Journal of Physics: Conference Series
VL  - 1442
IS  - 1
C7  - 012053
DO  - 10.1088/1742-6596/1442/1/012053
UR  - https://www.scopus.com/inward/record.uri?eid=2-s2.0-85079687724&doi=10.1088%2F1742-6596%2F1442%2F1%2F012053&partnerID=40&md5=954cc8aff365a413cf0ef046dae16e0d
M3  - Conference paper
DB  - Scopus
N1  - Export Date: 23 January 2026; Cited By: 1
ER  -

TY  - JOUR
AU  - Wang, H.-Q.
AU  - Shang, H.-Z.
AU  - Sun, X.-R.
AU  - Hou, L.
AU  - Wen, M.
AU  - Qiao, Y.
TI  - Preparation of thermo-sensitive surface ion-imprinted polymers based on multi-walled carbon nanotube composites for selective adsorption of lead(II) ion
PY  - 2020
T2  - Colloids and Surfaces A: Physicochemical and Engineering Aspects
VL  - 585
C7  - 124139
DO  - 10.1016/j.colsurfa.2019.124139
UR  - https://www.scopus.com/inward/record.uri?eid=2-s2.0-85075370363&doi=10.1016%2Fj.colsurfa.2019.124139&partnerID=40&md5=57451530257e577dc25b181fb9f6be00
M3  - Article
DB  - Scopus
N1  - Export Date: 23 January 2026; Cited By: 80
ER  -

TY  - JOUR
AU  - Humelnicu, D.
AU  - Lazar, M.M.
AU  - Ignat, M.
AU  - Dinu, I.A.
AU  - Dragan, E.S.
AU  - Dinu, M.V.
TI  - Removal of heavy metal ions from multi-component aqueous solutions by eco-friendly and low-cost composite sorbents with anisotropic pores
PY  - 2020
T2  - Journal of Hazardous Materials
VL  - 381
C7  - 120980
DO  - 10.1016/j.jhazmat.2019.120980
UR  - https://www.scopus.com/inward/record.uri?eid=2-s2.0-85070876776&doi=10.1016%2Fj.jhazmat.2019.120980&partnerID=40&md5=75b24da4b28154edce47ea715c108b06
M3  - Article
DB  - Scopus
N1  - Export Date: 23 January 2026; Cited By: 108
ER  -

TY  - JOUR
AU  - Zheng, X.
AU  - Bian, T.
AU  - Zhang, Y.
AU  - Zhang, Y.
AU  - Li, Z.
TI  - Construction of ion-imprinted nanofiber chitosan films using low-temperature thermal phase separation for selective and efficiency adsorption of Gd(III)
PY  - 2020
T2  - Cellulose
VL  - 27
IS  - 1
SP  - 455
EP  - 467
DO  - 10.1007/s10570-019-02804-3
UR  - https://www.scopus.com/inward/record.uri?eid=2-s2.0-85074704050&doi=10.1007%2Fs10570-019-02804-3&partnerID=40&md5=7b269250094cbcfc4ce4ffd35712fe5b
M3  - Article
DB  - Scopus
N1  - Export Date: 23 January 2026; Cited By: 36
ER  -

TY  - JOUR
AU  - Zhang, Y.
AU  - Bai, Z.
AU  - Luo, W.
AU  - Zhai, L.
AU  - Wang, B.
AU  - Kang, X.
AU  - Zong, J.
TI  - Ion imprinted adsorbent for the removal of Ni(II) from waste water: preparation, characterization, and adsorption
PY  - 2019
T2  - Journal of Dispersion Science and Technology
VL  - 40
IS  - 12
SP  - 1751
EP  - 1760
DO  - 10.1080/01932691.2018.1538883
UR  - https://www.scopus.com/inward/record.uri?eid=2-s2.0-85060199689&doi=10.1080%2F01932691.2018.1538883&partnerID=40&md5=89708171bcad6402903b7f42ebbeaebb
M3  - Article
DB  - Scopus
N1  - Export Date: 23 January 2026; Cited By: 13
ER  -

TY  - JOUR
AU  - Zhong, X.
AU  - Sun, Y.
AU  - Zhang, Z.
AU  - Dai, Y.
AU  - Wang, Y.
AU  - Liu, Y.
AU  - Hua, R.
AU  - Cao, X.
AU  - Liu, Y.
TI  - A new hydrothermal cross-linking ion-imprinted chitosan for high-efficiency uranium removal
PY  - 2019
T2  - Journal of Radioanalytical and Nuclear Chemistry
VL  - 322
IS  - 2
SP  - 901
EP  - 911
DO  - 10.1007/s10967-019-06794-1
UR  - https://www.scopus.com/inward/record.uri?eid=2-s2.0-85073993583&doi=10.1007%2Fs10967-019-06794-1&partnerID=40&md5=0d524a211f1a8cf312e23b670b5be5ca
M3  - Article
DB  - Scopus
N1  - Export Date: 23 January 2026; Cited By: 18
ER  -

TY  - JOUR
AU  - Wang, H.
AU  - Lin, Y.
AU  - Li, Y.
AU  - Dolgormaa, A.
AU  - Fang, H.
AU  - Guo, L.
AU  - Huang, J.
AU  - Yang, J.
TI  - A Novel Magnetic Cd(II) Ion-Imprinted Polymer as a Selective Sorbent for the Removal of Cadmium Ions from Aqueous Solution
PY  - 2019
T2  - Journal of Inorganic and Organometallic Polymers and Materials
VL  - 29
IS  - 6
SP  - 1874
EP  - 1885
DO  - 10.1007/s10904-019-01148-6
UR  - https://www.scopus.com/inward/record.uri?eid=2-s2.0-85064230812&doi=10.1007%2Fs10904-019-01148-6&partnerID=40&md5=beae346e894ba1b9345b0ba960346841
M3  - Article
DB  - Scopus
N1  - Export Date: 23 January 2026; Cited By: 48
ER  -

TY  - JOUR
AU  - Wei, P.
AU  - Zhu, Z.
AU  - Song, R.
AU  - Li, Z.
AU  - Chen, C.
TI  - An ion-imprinted sensor based on chitosan-graphene oxide composite polymer modified glassy carbon electrode for environmental sensing application
PY  - 2019
T2  - Electrochimica Acta
VL  - 317
SP  - 93
EP  - 101
DO  - 10.1016/j.electacta.2019.05.136
UR  - https://www.scopus.com/inward/record.uri?eid=2-s2.0-85066441637&doi=10.1016%2Fj.electacta.2019.05.136&partnerID=40&md5=18dfff2d587bfdabedf4f598f106574e
M3  - Article
DB  - Scopus
N1  - Export Date: 23 January 2026; Cited By: 89
ER  -

TY  - JOUR
AU  - Wang, X.
AU  - Cheng, Y.
AU  - Tian, M.
AU  - Li, X.
TI  - Study on the Preparation and Adsorption Properties of Surface Imprinted Polymers Of Yb3+ MCM-41
ST  - Yb3+-MCM-41表面印迹聚合物的制备及其吸附性能研究
PY  - 2019
T2  - Lizi Jiaohuan Yu Xifu/Ion Exchange and Adsorption
VL  - 35
IS  - 4
SP  - 323
EP  - 332
DO  - 10.16026/j.cnki.iea.2019040323
UR  - https://www.scopus.com/inward/record.uri?eid=2-s2.0-85103291385&doi=10.16026%2Fj.cnki.iea.2019040323&partnerID=40&md5=a0871b68a52b8286e00ec51635d80ef7
M3  - Article
DB  - Scopus
N1  - Export Date: 23 January 2026; Cited By: 0
ER  -

TY  - CONF
AU  - Lu, S.
AU  - Yang, F.
AU  - Tian, C.
AU  - Shi, P.
AU  - Liu, X.
AU  - Bao, Z.
AU  - Nie, J.
TI  - Sorption Properties of Ion-imprinted Seaweed-Chitosan Composite Adsorbents for Nickel Ions
PY  - 2019
T2  - IOP Conference Series: Earth and Environmental Science
VL  - 295
IS  - 3
C7  - 032070
DO  - 10.1088/1755-1315/295/3/032070
UR  - https://www.scopus.com/inward/record.uri?eid=2-s2.0-85070696622&doi=10.1088%2F1755-1315%2F295%2F3%2F032070&partnerID=40&md5=dce63cf1730ab34af8dba54bdcfa9daa
M3  - Conference paper
DB  - Scopus
N1  - Export Date: 23 January 2026; Cited By: 3
ER  -

TY  - JOUR
AU  - Lazar, M.M.
AU  - Dinu, I.A.
AU  - Silion, M.
AU  - Dragan, E.S.
AU  - Dinu, M.V.
TI  - Could the porous chitosan-based composite materials have a chance to a “NEW LIFE” after Cu(II) ion binding?
PY  - 2019
T2  - International Journal of Biological Macromolecules
VL  - 131
SP  - 134
EP  - 146
DO  - 10.1016/j.ijbiomac.2019.03.055
UR  - https://www.scopus.com/inward/record.uri?eid=2-s2.0-85062859583&doi=10.1016%2Fj.ijbiomac.2019.03.055&partnerID=40&md5=92870077714e275620ac39a6cc799103
M3  - Article
DB  - Scopus
N1  - Export Date: 23 January 2026; Cited By: 29
ER  -

TY  - JOUR
AU  - Raghunandhan, R.
AU  - Chen, L.H.
AU  - Xin Hui, M.M.
AU  - Chan, C.C.
TI  - Ion-Imprinted Chitosan-Based Interferometric Sensor for Selective Detection of Heavy Metal Ions
PY  - 2019
T2  - Journal of Lightwave Technology
VL  - 37
IS  - 11
C7  - 8481470
SP  - 2778
EP  - 2783
DO  - 10.1109/JLT.2018.2874171
UR  - https://www.scopus.com/inward/record.uri?eid=2-s2.0-85054514722&doi=10.1109%2FJLT.2018.2874171&partnerID=40&md5=dc08449ba8645e92c49101b3d9929852
M3  - Article
DB  - Scopus
N1  - Export Date: 23 January 2026; Cited By: 25
ER  -

TY  - CONF
AU  - Masykur, A.
AU  - Wibowo, A.H.
TI  - Preparation of Cu(II) ion-imprinted based on carboxymethyl chitosan and application as adsorbent of Cu(II) ion
PY  - 2019
T2  - IOP Conference Series: Materials Science and Engineering
VL  - 509
IS  - 1
C7  - 012001
DO  - 10.1088/1757-899X/509/1/012001
UR  - https://www.scopus.com/inward/record.uri?eid=2-s2.0-85065612095&doi=10.1088%2F1757-899X%2F509%2F1%2F012001&partnerID=40&md5=d55ab9aa189185938ffa506f15851093
M3  - Conference paper
DB  - Scopus
N1  - Export Date: 23 January 2026; Cited By: 2
ER  -

TY  - JOUR
AU  - Wang, Q.
AU  - Liu, X.
AU  - Zhang, M.
AU  - Wang, Z.
AU  - Zhou, Z.
AU  - Ren, Z.
TI  - Facile Preparation of Novel Ion-Imprinted Polymers for Selective Extraction of Br(I) Ions from Aqueous Solution
PY  - 2019
T2  - Industrial and Engineering Chemistry Research
VL  - 58
IS  - 16
SP  - 6670
EP  - 6678
DO  - 10.1021/acs.iecr.8b06396
UR  - https://www.scopus.com/inward/record.uri?eid=2-s2.0-85065704222&doi=10.1021%2Facs.iecr.8b06396&partnerID=40&md5=a9aae9af198028bd038571d89808b0bb
M3  - Article
DB  - Scopus
N1  - Export Date: 23 January 2026; Cited By: 21
ER  -

TY  - JOUR
AU  - Zhang, W.
AU  - Yun, M.
AU  - Yu, Z.
AU  - Chen, D.
AU  - Li, X.
TI  - A Novel Cu(II) Ion-Imprinted Alginate–Chitosan Complex Adsorbent for Selective Separation of Cu(II) from Aqueous Solution
PY  - 2019
T2  - Polymer Bulletin
VL  - 76
IS  - 4
SP  - 1861
EP  - 1876
DO  - 10.1007/s00289-018-2433-8
UR  - https://www.scopus.com/inward/record.uri?eid=2-s2.0-85051202516&doi=10.1007%2Fs00289-018-2433-8&partnerID=40&md5=5191f7aaf099a3e0a6b4f25aa1a7b17e
M3  - Article
DB  - Scopus
N1  - Export Date: 23 January 2026; Cited By: 39
ER  -

TY  - JOUR
AU  - Wang, L.
AU  - Li, J.
AU  - Wang, J.
AU  - Guo, X.
AU  - Wang, X.
AU  - Choo, J.
AU  - Chen, L.
TI  - Green multi-functional monomer based ion imprinted polymers for selective removal of copper ions from aqueous solution
PY  - 2019
T2  - Journal of Colloid and Interface Science
VL  - 541
SP  - 376
EP  - 386
DO  - 10.1016/j.jcis.2019.01.081
UR  - https://www.scopus.com/inward/record.uri?eid=2-s2.0-85060684622&doi=10.1016%2Fj.jcis.2019.01.081&partnerID=40&md5=b6db8a77b759007cb8e49fe8cefe773d
M3  - Article
DB  - Scopus
N1  - Export Date: 23 January 2026; Cited By: 142
ER  -

TY  - JOUR
AU  - He, Y.
AU  - Wu, P.
AU  - Xiao, W.
AU  - Li, G.
AU  - Yi, J.
AU  - He, Y.
AU  - Chen, C.
AU  - Ding, P.
AU  - Duan, Y.
TI  - Efficient removal of Pb(II) from aqueous solution by a novel ion imprinted magnetic biosorbent: Adsorption kinetics and mechanisms
PY  - 2019
T2  - PLOS ONE
VL  - 14
IS  - 3
C7  - e0213377
DO  - 10.1371/journal.pone.0213377
UR  - https://www.scopus.com/inward/record.uri?eid=2-s2.0-85063569922&doi=10.1371%2Fjournal.pone.0213377&partnerID=40&md5=2587ce736585f215609f6fc58ac18a94
M3  - Article
DB  - Scopus
N1  - Export Date: 23 January 2026; Cited By: 80
ER  -

TY  - JOUR
AU  - He, Y.
AU  - Xiao, W.
AU  - Li, G.
AU  - Yang, F.
AU  - Wu, P.
AU  - Yang, T.
AU  - Chen, C.
AU  - Ding, P.
TI  - A novel lead-ion-imprinted magnetic biosorbent: preparation, optimization and characterization
PY  - 2019
T2  - Environmental Technology (United Kingdom)
VL  - 40
IS  - 4
SP  - 499
EP  - 507
DO  - 10.1080/09593330.2017.1397762
UR  - https://www.scopus.com/inward/record.uri?eid=2-s2.0-85033696897&doi=10.1080%2F09593330.2017.1397762&partnerID=40&md5=322ddee7d8ddba1e448e888528afc77e
M3  - Article
DB  - Scopus
N1  - Export Date: 23 January 2026; Cited By: 14
ER  -

TY  - CONF
AU  - Khairnar, N.A.
AU  - Gite, V.V.
TI  - Selective solid-phase extraction of trace copper ions in an aqueous solution using ion-imprinted polymer
PY  - 2019
T2  - Materials Today: Proceedings
VL  - 29
SP  - 807
EP  - 814
DO  - 10.1016/j.matpr.2020.04.755
UR  - https://www.scopus.com/inward/record.uri?eid=2-s2.0-85091091146&doi=10.1016%2Fj.matpr.2020.04.755&partnerID=40&md5=62277547afab90234e402fa2a90efb37
M3  - Conference paper
DB  - Scopus
N1  - Export Date: 23 January 2026; Cited By: 3
ER  -

TY  - JOUR
AU  - Chi, Z.
AU  - Huang, H.
AU  - Yin, Y.
AU  - Ren, L.
TI  - Selective recycle of CD(0) based on Ph/T switch-able controlled Cd(II) adsorption on ion-imprinted polymer
PY  - 2019
T2  - Fresenius Environmental Bulletin
VL  - 28
IS  - 10
SP  - 7449
EP  - 7460
UR  - https://www.scopus.com/inward/record.uri?eid=2-s2.0-85073518445&partnerID=40&md5=bbeacdde9c8c1703dc0da54d16957538
M3  - Article
DB  - Scopus
N1  - Export Date: 23 January 2026; Cited By: 1
ER  -

TY  - JOUR
AU  - Zhang, Y.
AU  - Bian, T.
AU  - Xia, D.
AU  - Wang, D.
AU  - Zhang, Y.
AU  - Zheng, X.
AU  - Li, Z.
TI  - Optimum selective separation of Cu(ii) using 3D ordered macroporous chitosan films with different pore sizes
PY  - 2019
T2  - RSC Advances
VL  - 9
IS  - 23
SP  - 13065
EP  - 13076
DO  - 10.1039/c9ra00773c
UR  - https://www.scopus.com/inward/record.uri?eid=2-s2.0-85065149016&doi=10.1039%2Fc9ra00773c&partnerID=40&md5=2221c155106a7672a1ee21977888ebb8
M3  - Article
DB  - Scopus
N1  - Export Date: 23 January 2026; Cited By: 14
ER  -

TY  - JOUR
AU  - Zhu, Z.-X.
AU  - Wang, H.-Q.
AU  - Shang, H.-Z.
AU  - He, J.-N.
AU  - Zhang, M.
AU  - Yuan, F.
TI  - Preparation and absorption performance of surface thermo-sensitivity ion imprinted material based on carbon nanotube
ST  - 碳纳米管基表面温敏离子印迹材料的制备及吸附性能研究
PY  - 2018
T2  - Xiandai Huagong/Modern Chemical Industry
VL  - 38
IS  - 9
SP  - 113
EP  - 117
DO  - 10.16606/j.cnki.issn0253-4320.2018.09.026
UR  - https://www.scopus.com/inward/record.uri?eid=2-s2.0-85055474585&doi=10.16606%2Fj.cnki.issn0253-4320.2018.09.026&partnerID=40&md5=2c19d0bf4a5c01e070da048873ce8ab6
M3  - Article
DB  - Scopus
N1  - Export Date: 23 January 2026; Cited By: 1
ER  -

TY  - JOUR
AU  - Wu, S.
AU  - Dai, X.
AU  - Cheng, T.
AU  - Li, S.
TI  - Highly sensitive and selective ion-imprinted polymers based on one-step electrodeposition of chitosan-graphene nanocomposites for the determination of Cr(VI)
PY  - 2018
T2  - Carbohydrate Polymers
VL  - 195
SP  - 199
EP  - 206
DO  - 10.1016/j.carbpol.2018.04.077
UR  - https://www.scopus.com/inward/record.uri?eid=2-s2.0-85046169869&doi=10.1016%2Fj.carbpol.2018.04.077&partnerID=40&md5=f012c51378c0ddcc1178f18ab8767f7b
M3  - Article
DB  - Scopus
N1  - Export Date: 23 January 2026; Cited By: 89
ER  -

TY  - JOUR
AU  - Wang, J.
AU  - Liu, X.
AU  - Xie, M.
AU  - Wang, H.
TI  - Preparation of Bulk Ion-Imprinted Materials
ST  - 体离子印迹材料的制备方法
PY  - 2018
T2  - Progress in Chemistry
VL  - 30
IS  - 7
SP  - 989
EP  - 1012
DO  - 10.7536/PC170814
UR  - https://www.scopus.com/inward/record.uri?eid=2-s2.0-85057443127&doi=10.7536%2FPC170814&partnerID=40&md5=d4d5f6b74f8c135e891af669986f15b9
M3  - Review
DB  - Scopus
N1  - Export Date: 23 January 2026; Cited By: 4
ER  -

TY  - JOUR
AU  - Dinu, M.V.
AU  - Dinu, I.A.
AU  - Lazar, M.M.
AU  - Dragan, E.S.
TI  - Chitosan-based ion-imprinted cryo-composites with excellent selectivity for copper ions
PY  - 2018
T2  - Carbohydrate Polymers
VL  - 186
SP  - 140
EP  - 149
DO  - 10.1016/j.carbpol.2018.01.033
UR  - https://www.scopus.com/inward/record.uri?eid=2-s2.0-85040730069&doi=10.1016%2Fj.carbpol.2018.01.033&partnerID=40&md5=0f5d1dcc6679df235dbbb7f7e9b4d0a8
M3  - Article
DB  - Scopus
N1  - Export Date: 23 January 2026; Cited By: 72
ER  -

TY  - JOUR
AU  - Rahangdale, D.
AU  - Kumar, A.
TI  - Acrylamide grafted chitosan based ion imprinted polymer for the recovery of cadmium from nickel-cadmium battery waste
PY  - 2018
T2  - Journal of Environmental Chemical Engineering
VL  - 6
IS  - 2
SP  - 1828
EP  - 1839
DO  - 10.1016/j.jece.2018.02.027
UR  - https://www.scopus.com/inward/record.uri?eid=2-s2.0-85042849321&doi=10.1016%2Fj.jece.2018.02.027&partnerID=40&md5=c3342811296dedf51a116519c2ee1b07
M3  - Article
DB  - Scopus
N1  - Export Date: 23 January 2026; Cited By: 70
ER  -

TY  - JOUR
AU  - Hemmati, M.
AU  - Rajabi, M.
AU  - Asghari, A.
TI  - Magnetic nanoparticle based solid-phase extraction of heavy metal ions: A review on recent advances
PY  - 2018
T2  - Microchimica Acta
VL  - 185
IS  - 3
C7  - 160
DO  - 10.1007/s00604-018-2670-4
UR  - https://www.scopus.com/inward/record.uri?eid=2-s2.0-85041699282&doi=10.1007%2Fs00604-018-2670-4&partnerID=40&md5=6b4d22d61736c4d64675bc58a20fcbfb
M3  - Review
DB  - Scopus
N1  - Export Date: 23 January 2026; Cited By: 199
ER  -

TY  - JOUR
AU  - Monier, M.
AU  - Abdel-Latif, D.A.
AU  - Youssef, I.
TI  - Preparation of ruthenium (III) ion-imprinted beads based on 2-pyridylthiourea modified chitosan
PY  - 2018
T2  - Journal of Colloid and Interface Science
VL  - 513
SP  - 266
EP  - 278
DO  - 10.1016/j.jcis.2017.11.004
UR  - https://www.scopus.com/inward/record.uri?eid=2-s2.0-85034066271&doi=10.1016%2Fj.jcis.2017.11.004&partnerID=40&md5=e69215dcb693b3297c57f53c10b7c2c6
M3  - Article
DB  - Scopus
N1  - Export Date: 23 January 2026; Cited By: 64
ER  -

TY  - JOUR
AU  - Özkahraman, B.
TI  - Synthesis of Ion-Imprinted Bioadsorbents Based on Chitosan and its Usage in Al(III) Removal
PY  - 2018
T2  - Journal of Polymers and the Environment
VL  - 26
IS  - 3
SP  - 1113
EP  - 1120
DO  - 10.1007/s10924-017-0996-3
UR  - https://www.scopus.com/inward/record.uri?eid=2-s2.0-85018467318&doi=10.1007%2Fs10924-017-0996-3&partnerID=40&md5=e50d00bf19d3a6f49fd60e3cb5ee37dd
M3  - Article
DB  - Scopus
N1  - Export Date: 23 January 2026; Cited By: 20
ER  -

TY  - JOUR
AU  - Gore, P.M.
AU  - Khurana, L.
AU  - Siddique, S.
AU  - Panicker, A.
AU  - Balasubramanian, B.
TI  - Ion-imprinted electrospun nanofibers of chitosan/1-butyl-3-methylimidazolium tetrafluoroborate for the dynamic expulsion of thorium (IV) ions from mimicked effluents
PY  - 2018
T2  - Environmental Science and Pollution Research
VL  - 25
IS  - 4
SP  - 3320
EP  - 3334
DO  - 10.1007/s11356-017-0618-6
UR  - https://www.scopus.com/inward/record.uri?eid=2-s2.0-85034242555&doi=10.1007%2Fs11356-017-0618-6&partnerID=40&md5=a13e25e4814fcddcb9719e9869210b7d
M3  - Article
DB  - Scopus
N1  - Export Date: 23 January 2026; Cited By: 73
ER  -

TY  - JOUR
AU  - He, J.-N.
AU  - Shang, H.-Z.
AU  - Zhang, X.
AU  - Sun, X.-R.
TI  - Synthesis and application of ion imprinting polymer coated magnetic multi-walled carbon nanotubes for selective adsorption of nickel ion
PY  - 2018
T2  - Applied Surface Science
VL  - 428
SP  - 110
EP  - 117
DO  - 10.1016/j.apsusc.2017.09.123
UR  - https://www.scopus.com/inward/record.uri?eid=2-s2.0-85029822133&doi=10.1016%2Fj.apsusc.2017.09.123&partnerID=40&md5=91229d90e7e859b44a90fdc6b2b115bc
M3  - Article
DB  - Scopus
N1  - Export Date: 23 January 2026; Cited By: 74
ER  -

TY  - JOUR
AU  - Dinu, M.V.
AU  - Dinu, I.A.
AU  - Lazar, M.M.
AU  - Dragan, E.S.
TI  - Insights into the mechanism of cu2+ binding onto chitosan-based cryogel composites: Equilibrium, kinetics and thermodynamics studies
PY  - 2018
T2  - Cellulose Chemistry and Technology
VL  - 52
IS  - 3-4
SP  - 181
EP  - 192
UR  - https://www.scopus.com/inward/record.uri?eid=2-s2.0-85048425759&partnerID=40&md5=7cf13c8a4dc72a6a5e350546f5190fb8
M3  - Article
DB  - Scopus
N1  - Export Date: 23 January 2026; Cited By: 16
ER  -

TY  - JOUR
AU  - El-Wekil, M.M.
AU  - Ali, H.R.H.
AU  - Marzouk, A.A.
AU  - Ali, R.
TI  - Synthesis of Fe3O4 nanobead-functionalized 8-hydroxyquinoline sulfonic acid supported by an ion-imprinted biopolymer as a recognition site for Al3+ ions: Estimation in human serum and water samples
PY  - 2018
T2  - New Journal of Chemistry
VL  - 42
IS  - 12
SP  - 9828
EP  - 9836
DO  - 10.1039/c8nj01141a
UR  - https://www.scopus.com/inward/record.uri?eid=2-s2.0-85048361599&doi=10.1039%2Fc8nj01141a&partnerID=40&md5=63840b5a0b70c5100991e2d06fe6ddaf
M3  - Article
DB  - Scopus
N1  - Export Date: 23 January 2026; Cited By: 27
ER  -

TY  - JOUR
AU  - Kazemi, E.
AU  - Dadfarnia, S.
AU  - Haji Shabani, A.M.
AU  - Ranjbar, M.
TI  - Synthesis, characterization, and application of a Zn (II)-imprinted polymer grafted on graphene oxide/magnetic chitosan nanocomposite for selective extraction of zinc ions from different food samples
PY  - 2017
T2  - Food Chemistry
VL  - 237
SP  - 921
EP  - 928
DO  - 10.1016/j.foodchem.2017.06.053
UR  - https://www.scopus.com/inward/record.uri?eid=2-s2.0-85020737903&doi=10.1016%2Fj.foodchem.2017.06.053&partnerID=40&md5=bcd884befbbe702f8f1b28d4b12a599d
M3  - Article
DB  - Scopus
N1  - Export Date: 23 January 2026; Cited By: 54
ER  -

TY  - JOUR
AU  - Monier, M.
AU  - Abdel-Latif, D.A.
TI  - Fabrication of Au(III) ion-imprinted polymer based on thiol-modified chitosan
PY  - 2017
T2  - International Journal of Biological Macromolecules
VL  - 105
SP  - 777
EP  - 787
DO  - 10.1016/j.ijbiomac.2017.07.098
UR  - https://www.scopus.com/inward/record.uri?eid=2-s2.0-85027241242&doi=10.1016%2Fj.ijbiomac.2017.07.098&partnerID=40&md5=d48bd30844098a86294628d11f49aa76
M3  - Article
DB  - Scopus
N1  - Export Date: 23 January 2026; Cited By: 90
ER  -

TY  - JOUR
AU  - Yang, L.
AU  - Li, S.
AU  - Sun, C.
TI  - Selective adsorption and separation of Cs(I) from salt lake brine by a novel surface magnetic ion-imprinted polymer
PY  - 2017
T2  - Journal of Dispersion Science and Technology
VL  - 38
IS  - 11
SP  - 1547
EP  - 1555
DO  - 10.1080/01932691.2016.1261361
UR  - https://www.scopus.com/inward/record.uri?eid=2-s2.0-85015616243&doi=10.1080%2F01932691.2016.1261361&partnerID=40&md5=9a76fa7e3dc1da32c357d2eb13a3409c
M3  - Article
DB  - Scopus
N1  - Export Date: 23 January 2026; Cited By: 24
ER  -

TY  - JOUR
AU  - Roushani, M.
AU  - Saedi, Z.
AU  - Hamdi, F.
AU  - Dizajdizi, B.Z.
TI  - Preparation an electrochemical sensor for detection of manganese (II) ions using glassy carbon electrode modified with multi walled carbon nanotube-chitosan-ionic liquid nanocomposite decorated with ion imprinted polymer
PY  - 2017
T2  - Journal of Electroanalytical Chemistry
VL  - 804
SP  - 1
EP  - 6
DO  - 10.1016/j.jelechem.2017.09.038
UR  - https://www.scopus.com/inward/record.uri?eid=2-s2.0-85030113912&doi=10.1016%2Fj.jelechem.2017.09.038&partnerID=40&md5=c81ecaae8066246195ebcc40cd8fa5f7
M3  - Article
DB  - Scopus
N1  - Export Date: 23 January 2026; Cited By: 57
ER  -

TY  - JOUR
AU  - Aswin Kumar, I.A.
AU  - Viswanathan, N.
TI  - Development of multivalent metal ions imprinted chitosan biocomposites for phosphate sorption
PY  - 2017
T2  - International Journal of Biological Macromolecules
VL  - 104
SP  - 1539
EP  - 1547
DO  - 10.1016/j.ijbiomac.2017.02.100
UR  - https://www.scopus.com/inward/record.uri?eid=2-s2.0-85019740894&doi=10.1016%2Fj.ijbiomac.2017.02.100&partnerID=40&md5=591f50708de43ef7b3434a6105cb9038
M3  - Article
DB  - Scopus
N1  - Export Date: 23 January 2026; Cited By: 85
ER  -

TY  - JOUR
AU  - Shekhawat, A.
AU  - Kahu, S.
AU  - Saravanan, D.
AU  - Jugade, R.
TI  - Removal of Cd(II) and Hg(II) from effluents by ionic solid impregnated chitosan
PY  - 2017
T2  - International Journal of Biological Macromolecules
VL  - 104
SP  - 1556
EP  - 1568
DO  - 10.1016/j.ijbiomac.2017.02.039
UR  - https://www.scopus.com/inward/record.uri?eid=2-s2.0-85014040025&doi=10.1016%2Fj.ijbiomac.2017.02.039&partnerID=40&md5=a2ee19ea0258dc5d5407a60303d634dd
M3  - Article
DB  - Scopus
N1  - Export Date: 23 January 2026; Cited By: 44
ER  -

TY  - JOUR
AU  - Di Bello, M.P.
AU  - Lazzoi, M.R.
AU  - Mele, G.
AU  - Scorrano, S.
AU  - Mergola, L.
AU  - Del Sole, R.
TI  - A new ion-imprinted chitosan-based membrane with an azo-derivative ligand for the efficient removal of Pd(II)
PY  - 2017
T2  - Materials
VL  - 10
IS  - 10
C7  - 1133
DO  - 10.3390/ma10101133
UR  - https://www.scopus.com/inward/record.uri?eid=2-s2.0-85030158736&doi=10.3390%2Fma10101133&partnerID=40&md5=9c35b29fef6c591c951976fa7cc55ed2
M3  - Article
DB  - Scopus
N1  - Export Date: 23 January 2026; Cited By: 33
ER  -

TY  - JOUR
AU  - Kong, D.
AU  - Wang, N.
AU  - Qiao, N.
AU  - Wang, Q.
AU  - Wang, Z.
AU  - Zhou, Z.
AU  - Ren, Z.
TI  - Facile Preparation of Ion-Imprinted Chitosan Microspheres Enwrapping Fe3O4 and Graphene Oxide by Inverse Suspension Cross-Linking for Highly Selective Removal of Copper(II)
PY  - 2017
T2  - ACS Sustainable Chemistry and Engineering
VL  - 5
IS  - 8
SP  - 7401
EP  - 7409
DO  - 10.1021/acssuschemeng.7b01761
UR  - https://www.scopus.com/inward/record.uri?eid=2-s2.0-85027031300&doi=10.1021%2Facssuschemeng.7b01761&partnerID=40&md5=996ed3dbfb9d93b173a92e6d6dee28c9
M3  - Article
DB  - Scopus
N1  - Export Date: 23 January 2026; Cited By: 67
ER  -

TY  - JOUR
AU  - Zhu, Y.
AU  - Bai, Z.
AU  - Luo, W.
AU  - Wang, B.
AU  - Zhai, L.
TI  - A facile ion imprinted synthesis of selective biosorbent for Cu2+ via microfluidic technology
PY  - 2017
T2  - Journal of Chemical Technology and Biotechnology
VL  - 92
IS  - 8
SP  - 2009
EP  - 2022
DO  - 10.1002/jctb.5193
UR  - https://www.scopus.com/inward/record.uri?eid=2-s2.0-85014505004&doi=10.1002%2Fjctb.5193&partnerID=40&md5=cf114cb71d1d5afc4232acb141f5254d
M3  - Article
DB  - Scopus
N1  - Export Date: 23 January 2026; Cited By: 30
ER  -

TY  - JOUR
AU  - Li, S.
AU  - Feng, K.
AU  - Yang, L.
AU  - Sun, C.
TI  - Study on the preparation and adsorption of the cesium ion imprinted polymer based on surface imprinting technique
PY  - 2017
T2  - Gongneng Cailiao/Journal of Functional Materials
VL  - 48
IS  - 7
SP  - 07062
EP  - 07068
DO  - 10.3969/j.issn.1001-9731.2017.07.012
UR  - https://www.scopus.com/inward/record.uri?eid=2-s2.0-85029715542&doi=10.3969%2Fj.issn.1001-9731.2017.07.012&partnerID=40&md5=bdd8a1d90450441fadacd7dc189d8b4d
M3  - Article
DB  - Scopus
N1  - Export Date: 23 January 2026; Cited By: 0
ER  -

TY  - JOUR
AU  - Guo, N.
AU  - Su, S.-J.
AU  - Liao, B.
AU  - Ding, S.-L.
AU  - Sun, W.-Y.
TI  - Preparation and properties of a novel macro porous Ni2+-imprinted chitosan foam adsorbents for adsorption of nickel ions from aqueous solution
PY  - 2017
T2  - Carbohydrate Polymers
VL  - 165
SP  - 376
EP  - 383
DO  - 10.1016/j.carbpol.2017.02.056
UR  - https://www.scopus.com/inward/record.uri?eid=2-s2.0-85014561570&doi=10.1016%2Fj.carbpol.2017.02.056&partnerID=40&md5=2a6c83a644f74204f51b9da25e1c0252
M3  - Article
DB  - Scopus
N1  - Export Date: 23 January 2026; Cited By: 47
ER  -

TY  - JOUR
AU  - Etemadi, M.
AU  - Samadi, S.
AU  - Yazd, S.S.
AU  - Jafari, P.
AU  - Yousefi, N.
AU  - Aliabadi, M.
TI  - Selective adsorption of Cr(VI) ions from aqueous solutions using Cr6+-imprinted Pebax/chitosan/GO/APTES nanofibrous adsorbent
PY  - 2017
T2  - International Journal of Biological Macromolecules
VL  - 95
SP  - 725
EP  - 733
DO  - 10.1016/j.ijbiomac.2016.11.117
UR  - https://www.scopus.com/inward/record.uri?eid=2-s2.0-85008669394&doi=10.1016%2Fj.ijbiomac.2016.11.117&partnerID=40&md5=dedb69ddfaf19a27b1c34e2ea7188477
M3  - Article
DB  - Scopus
N1  - Export Date: 23 January 2026; Cited By: 66
ER  -

TY  - JOUR
AU  - Chen, A.
AU  - Shang, C.
AU  - Shao, J.
AU  - Lin, Y.
AU  - Luo, S.
AU  - Zhang, J.
AU  - Huang, H.
AU  - Lei, M.
AU  - Zeng, Q.
TI  - Carbon disulfide-modified magnetic ion-imprinted chitosan-Fe(III): A novel adsorbent for simultaneous removal of tetracycline and cadmium
PY  - 2017
T2  - Carbohydrate Polymers
VL  - 155
SP  - 19
EP  - 27
DO  - 10.1016/j.carbpol.2016.08.038
UR  - https://www.scopus.com/inward/record.uri?eid=2-s2.0-84983429932&doi=10.1016%2Fj.carbpol.2016.08.038&partnerID=40&md5=a467b751a6fe92168db025e939fd425a
M3  - Article
DB  - Scopus
N1  - Export Date: 23 January 2026; Cited By: 112
ER  -

TY  - JOUR
AU  - Liu, E.
AU  - Xu, X.
AU  - Zheng, X.
AU  - Zhang, F.
AU  - Liu, E.
AU  - Li, C.
TI  - An ion imprinted macroporous chitosan membrane for efficiently selective adsorption of dysprosium
PY  - 2017
T2  - Separation and Purification Technology
VL  - 189
SP  - 288
EP  - 295
DO  - 10.1016/j.seppur.2017.06.079
UR  - https://www.scopus.com/inward/record.uri?eid=2-s2.0-85028689916&doi=10.1016%2Fj.seppur.2017.06.079&partnerID=40&md5=29057daff1fe8f83b0dad8cf639663f7
M3  - Article
DB  - Scopus
N1  - Export Date: 23 January 2026; Cited By: 75
ER  -

TY  - JOUR
AU  - Huang, G.
AU  - Chen, Z.
AU  - Wang, L.L.
AU  - Lv, T.T.
AU  - Shi, J.
TI  - Removal of thorium(IV) from aqueous solution using magnetic ion-imprinted chitosan resin
PY  - 2016
T2  - Journal of Radioanalytical and Nuclear Chemistry
VL  - 310
IS  - 3
SP  - 1265
EP  - 1272
DO  - 10.1007/s10967-016-4993-0
UR  - https://www.scopus.com/inward/record.uri?eid=2-s2.0-84982295114&doi=10.1007%2Fs10967-016-4993-0&partnerID=40&md5=3ded54329fa06a8ce550865f5cb0e667
M3  - Article
DB  - Scopus
N1  - Export Date: 23 January 2026; Cited By: 20
ER  -

TY  - JOUR
AU  - Jing, Y.
AU  - Yin, N.
AU  - Yu, X.
TI  - Pb(II)-imprinted chitosan beads to enhance the adsorption property and selectivity: characterization, kinetics, and thermodynamics
PY  - 2016
T2  - Desalination and Water Treatment
VL  - 57
IS  - 32
SP  - 15073
EP  - 15082
DO  - 10.1080/19443994.2015.1069219
UR  - https://www.scopus.com/inward/record.uri?eid=2-s2.0-84937121146&doi=10.1080%2F19443994.2015.1069219&partnerID=40&md5=570db5fe1f7758e5c58c01ce4f0f98bd
M3  - Article
DB  - Scopus
N1  - Export Date: 23 January 2026; Cited By: 11
ER  -

TY  - JOUR
AU  - Ma, L.
AU  - Zheng, Q.
AU  - Che, X.
AU  - Feng, H.
AU  - Yan, B.
TI  - Synthesis of Cu2+ ion-imprinted magnetic chitosan beads for selective recognition of Cu2+ ion in aqueous solution
PY  - 2016
T2  - Xiyou Jinshu/Chinese Journal of Rare Metals
VL  - 40
IS  - 6
SP  - 606
EP  - 612
DO  - 10.13373/j.cnki.cjrm.2016.06.014
UR  - https://www.scopus.com/inward/record.uri?eid=2-s2.0-84974622795&doi=10.13373%2Fj.cnki.cjrm.2016.06.014&partnerID=40&md5=a36519b6dbd16820a805054dc19a700f
M3  - Article
DB  - Scopus
N1  - Export Date: 23 January 2026; Cited By: 0
ER  -

TY  - JOUR
AU  - Hossein Beyki, M.
AU  - Shemirani, F.
AU  - Shirkhodaie, M.
TI  - Aqueous Co(II) adsorption using 8-hydroxyquinoline anchored γ-Fe2O3@chitosan with Co(II) as imprinted ions
PY  - 2016
T2  - International Journal of Biological Macromolecules
VL  - 87
SP  - 375
EP  - 384
DO  - 10.1016/j.ijbiomac.2016.02.077
UR  - https://www.scopus.com/inward/record.uri?eid=2-s2.0-84960082997&doi=10.1016%2Fj.ijbiomac.2016.02.077&partnerID=40&md5=7a14db37a2625417fec136cce78d8075
M3  - Article
DB  - Scopus
N1  - Export Date: 23 January 2026; Cited By: 58
ER  -

TY  - JOUR
AU  - Ge, H.
AU  - Hua, T.
AU  - Chen, X.
TI  - Selective adsorption of lead on grafted and crosslinked chitosan nanoparticles prepared by using Pb2+ as template
PY  - 2016
T2  - Journal of Hazardous Materials
VL  - 308
SP  - 225
EP  - 232
DO  - 10.1016/j.jhazmat.2016.01.042
UR  - https://www.scopus.com/inward/record.uri?eid=2-s2.0-84956614777&doi=10.1016%2Fj.jhazmat.2016.01.042&partnerID=40&md5=4359047f5b64dcad198b661a4812741b
M3  - Article
DB  - Scopus
N1  - Export Date: 23 January 2026; Cited By: 143
ER  -

TY  - JOUR
AU  - Lu, X.-H.
AU  - Zhao, M.-Q.
AU  - Li, J.-J.
AU  - Nurulla, I.
TI  - Adsorption behavior of Pb(II) ion imprinted magnetic composite adsorbent in aqueous solution by FAAS
PY  - 2016
T2  - Guang Pu Xue Yu Guang Pu Fen Xi/Spectroscopy and Spectral Analysis
VL  - 36
IS  - 5
SP  - 1483
EP  - 1487
DO  - 10.3964/j.issn.1000-0593(2016)05-1483-05
UR  - https://www.scopus.com/inward/record.uri?eid=2-s2.0-84969745094&doi=10.3964%2Fj.issn.1000-0593%282016%2905-1483-05&partnerID=40&md5=923cc84c6a017c3ec04e1dfdb8661c07
M3  - Article
DB  - Scopus
N1  - Export Date: 23 January 2026; Cited By: 4
ER  -

TY  - JOUR
AU  - Monier, M.
AU  - Abdel-Latif, D.A.
AU  - Abou El-Reash, Y.G.
TI  - Ion-imprinted modified chitosan resin for selective removal of Pd(II) ions
PY  - 2016
T2  - Journal of Colloid and Interface Science
VL  - 469
SP  - 344
EP  - 354
DO  - 10.1016/j.jcis.2016.01.074
UR  - https://www.scopus.com/inward/record.uri?eid=2-s2.0-84958999025&doi=10.1016%2Fj.jcis.2016.01.074&partnerID=40&md5=c7190df30b637fc4e24c588d5b54f820
M3  - Article
DB  - Scopus
N1  - Export Date: 23 January 2026; Cited By: 126
ER  -

TY  - JOUR
AU  - Liu, B.
AU  - Chen, W.
AU  - Peng, X.
AU  - Cao, Q.
AU  - Wang, Q.
AU  - Wang, D.
AU  - Meng, X.
AU  - Yu, G.
TI  - Biosorption of lead from aqueous solutions by ion-imprinted tetraethylenepentamine modified chitosan beads
PY  - 2016
T2  - International Journal of Biological Macromolecules
VL  - 86
SP  - 562
EP  - 569
DO  - 10.1016/j.ijbiomac.2016.01.100
UR  - https://www.scopus.com/inward/record.uri?eid=2-s2.0-84957538948&doi=10.1016%2Fj.ijbiomac.2016.01.100&partnerID=40&md5=d75b22f453c462a2d9dd9ed8f22cd184
M3  - Article
DB  - Scopus
N1  - Export Date: 23 January 2026; Cited By: 64
ER  -

TY  - JOUR
AU  - Cankara, S.
AU  - Birlik Özkütük, E.
AU  - Öztürk, Ö.
AU  - Ersöz, A.
AU  - Say, R.
TI  - Biopolymer based ion imprinting cryogel traps for the removal of Tl(I)
PY  - 2016
T2  - Separation Science and Technology
VL  - 51
IS  - 6
SP  - 901
EP  - 908
DO  - 10.1080/01496395.2015.1105265
UR  - https://www.scopus.com/inward/record.uri?eid=2-s2.0-84958056431&doi=10.1080%2F01496395.2015.1105265&partnerID=40&md5=b5c1675bb09f35c3d3326102afac80ca
M3  - Article
DB  - Scopus
N1  - Export Date: 23 January 2026; Cited By: 10
ER  -

TY  - JOUR
AU  - Fan, Y.
AU  - Zhang, W.
AU  - Du, Q.
AU  - Liang, R.
AU  - Zhao, T.
AU  - Zhao, H.
TI  - Preparation and adsorption characteristics of the lead ion imprinted actosaminated chitosan
PY  - 2016
T2  - Journal of Chinese Institute of Food Science and Technology
VL  - 16
IS  - 3
SP  - 23
EP  - 29
DO  - 10.16429/j.1009-7848.2016.03.003
UR  - https://www.scopus.com/inward/record.uri?eid=2-s2.0-84971590293&doi=10.16429%2Fj.1009-7848.2016.03.003&partnerID=40&md5=4aeeb579e019f5b1a7e080333a48c20a
M3  - Article
DB  - Scopus
N1  - Export Date: 23 January 2026; Cited By: 1
ER  -

TY  - JOUR
AU  - Hande, P.E.
AU  - Kamble, S.
AU  - Samui, A.B.
AU  - Kulkarni, P.S.
TI  - Chitosan-Based Lead Ion-Imprinted Interpenetrating Polymer Network by Simultaneous Polymerization for Selective Extraction of Lead(II)
PY  - 2016
T2  - Industrial and Engineering Chemistry Research
VL  - 55
IS  - 12
SP  - 3668
EP  - 3678
DO  - 10.1021/acs.iecr.5b04889
UR  - https://www.scopus.com/inward/record.uri?eid=2-s2.0-84963542526&doi=10.1021%2Facs.iecr.5b04889&partnerID=40&md5=33a119a5656c822d28e5d63a2d9b8340
M3  - Article
DB  - Scopus
N1  - Export Date: 23 January 2026; Cited By: 54
ER  -

TY  - JOUR
AU  - Ghoohestani, S.
AU  - Faghihian, H.
TI  - Selective separation of Pb2+ from aqueous solutions by a novel imprinted adsorbent
PY  - 2016
T2  - Desalination and Water Treatment
VL  - 57
IS  - 9
SP  - 4049
EP  - 4058
DO  - 10.1080/19443994.2014.993718
UR  - https://www.scopus.com/inward/record.uri?eid=2-s2.0-84955182989&doi=10.1080%2F19443994.2014.993718&partnerID=40&md5=efdeced770927a7c1c731067ad77092e
M3  - Article
DB  - Scopus
N1  - Export Date: 23 January 2026; Cited By: 6
ER  -

TY  - JOUR
AU  - Ma, L.
AU  - Zheng, Q.
AU  - Che, X.
AU  - Feng, H.
AU  - Yan, B.
TI  - Characterization and properties of Cu2+ ion-imprinted magnetic chitosan beads and their Cu2+ adsorption performance
PY  - 2016
T2  - Gao Xiao Hua Xue Gong Cheng Xue Bao/Journal of Chemical Engineering of Chinese Universities
VL  - 30
IS  - 1
SP  - 174
EP  - 181
DO  - 10.3969/j.issn.1003-9015.2015.00.034
UR  - https://www.scopus.com/inward/record.uri?eid=2-s2.0-84959888594&doi=10.3969%2Fj.issn.1003-9015.2015.00.034&partnerID=40&md5=249932018db437e312105ef9919b7be0
M3  - Article
DB  - Scopus
N1  - Export Date: 23 January 2026; Cited By: 2
ER  -

TY  - JOUR
AU  - Chen, Y.
AU  - Ma, X.
AU  - Huang, M.
AU  - Peng, J.
AU  - Li, C.
TI  - Use of a new magnetic ion-imprinted nanocomposite adsorbent for selective and rapid preconcentration and determination of trace nickel by flame atomic absorption spectrometry
PY  - 2016
T2  - Analytical Methods
VL  - 8
IS  - 4
SP  - 824
EP  - 829
DO  - 10.1039/c5ay02629f
UR  - https://www.scopus.com/inward/record.uri?eid=2-s2.0-84955508098&doi=10.1039%2Fc5ay02629f&partnerID=40&md5=7e88555ff4010e4f15bc1afbb5fab8db
M3  - Article
DB  - Scopus
N1  - Export Date: 23 January 2026; Cited By: 44
ER  -

TY  - JOUR
AU  - Lin, S.
AU  - Wei, W.
AU  - Wu, X.H.
AU  - Zhou, T.
AU  - Mao, J.
AU  - Yun, Y.-S.
TI  - Selective recovery of Pd(II) from extremely acidic solution using ion-imprinted chitosan fiber: Adsorption performance and mechanisms
PY  - 2015
T2  - Journal of Hazardous Materials
VL  - 299
SP  - 10
EP  - 17
DO  - 10.1016/j.jhazmat.2015.05.050
UR  - https://www.scopus.com/inward/record.uri?eid=2-s2.0-84930948260&doi=10.1016%2Fj.jhazmat.2015.05.050&partnerID=40&md5=bb61a0e9c54875ff907c9c832183c417
M3  - Article
DB  - Scopus
N1  - Export Date: 23 January 2026; Cited By: 148
ER  -

TY  - JOUR
AU  - Li, K.
AU  - Gao, Q.
AU  - Yadavalli, G.
AU  - Shen, X.
AU  - Lei, H.
AU  - Han, B.
AU  - Xia, K.
AU  - Zhou, C.
TI  - Selective Adsorption of Gd3+ on a Magnetically Retrievable Imprinted Chitosan/Carbon Nanotube Composite with High Capacity
PY  - 2015
T2  - ACS Applied Materials and Interfaces
VL  - 7
IS  - 38
SP  - 21047
EP  - 21055
DO  - 10.1021/acsami.5b07560
UR  - https://www.scopus.com/inward/record.uri?eid=2-s2.0-84942846902&doi=10.1021%2Facsami.5b07560&partnerID=40&md5=0b82a104a93abaa56d00ec8884b16d47
M3  - Article
DB  - Scopus
N1  - Export Date: 23 January 2026; Cited By: 137
ER  -

TY  - JOUR
AU  - Zhang, L.
AU  - Zhong, L.
AU  - Yang, S.
AU  - Liu, D.
AU  - Wang, Y.
AU  - Wang, S.
AU  - Han, X.
AU  - Zhang, X.
TI  - Adsorption of Ni(II) ion on Ni(II) ion-imprinted magnetic chitosan/poly(vinyl alcohol) composite
PY  - 2015
T2  - Colloid and Polymer Science
VL  - 293
IS  - 9
SP  - 2497
EP  - 2506
DO  - 10.1007/s00396-015-3626-4
UR  - https://www.scopus.com/inward/record.uri?eid=2-s2.0-84941314390&doi=10.1007%2Fs00396-015-3626-4&partnerID=40&md5=e3a2ed6a57edb18ffba059819ff9ab69
M3  - Article
DB  - Scopus
N1  - Export Date: 23 January 2026; Cited By: 35
ER  -

TY  - JOUR
AU  - Guo, M.
AU  - Wang, C.-G.
AU  - Yao, S.-S.
AU  - Ma, Y.-F.
AU  - Li, M.-H.
AU  - Jin, C.-D.
TI  - Synthesis of ion imprinted polymers with carbon nanotubes and their ion recognition performance
PY  - 2015
T2  - Gao Xiao Hua Xue Gong Cheng Xue Bao/Journal of Chemical Engineering of Chinese Universities
VL  - 29
IS  - 4
SP  - 913
EP  - 919
DO  - 10.3969/j.issn.1003-9015.2015.04.020
UR  - https://www.scopus.com/inward/record.uri?eid=2-s2.0-84942048780&doi=10.3969%2Fj.issn.1003-9015.2015.04.020&partnerID=40&md5=566e6eb28f9a083148e03bfe9f219619
M3  - Article
DB  - Scopus
N1  - Export Date: 23 January 2026; Cited By: 3
ER  -

TY  - JOUR
AU  - Zeng, J.
AU  - Chen, H.
AU  - Yuan, X.
AU  - Guo, Q.
AU  - Yu, X.
TI  - A ion-imprinted chitosan/Al2O3 composite material for selective separation of copper(II)
PY  - 2015
T2  - Desalination and Water Treatment
VL  - 55
IS  - 5
SP  - 1229
EP  - 1239
DO  - 10.1080/19443994.2014.923332
UR  - https://www.scopus.com/inward/record.uri?eid=2-s2.0-84936847484&doi=10.1080%2F19443994.2014.923332&partnerID=40&md5=9641725c14890242c22f34dfb667701e
M3  - Article
DB  - Scopus
N1  - Export Date: 23 January 2026; Cited By: 8
ER  -

TY  - JOUR
AU  - Zhang, M.
AU  - Helleur, R.
AU  - Zhang, Y.
TI  - Ion-imprinted chitosan gel beads for selective adsorption of Ag+ from aqueous solutions
PY  - 2015
T2  - Carbohydrate Polymers
VL  - 130
SP  - 206
EP  - 212
DO  - 10.1016/j.carbpol.2015.05.038
UR  - https://www.scopus.com/inward/record.uri?eid=2-s2.0-84930946612&doi=10.1016%2Fj.carbpol.2015.05.038&partnerID=40&md5=47378b8fe2cbc7e73e1aa0b2c1d03d56
M3  - Article
DB  - Scopus
N1  - Export Date: 23 January 2026; Cited By: 83
ER  -

TY  - JOUR
AU  - Liu, F.
AU  - Liu, Y.
AU  - Xu, Y.
AU  - Ni, L.
AU  - Meng, X.
AU  - Hu, Z.
AU  - Zhong, G.
AU  - Meng, M.
AU  - Wang, Y.
AU  - Han, J.
TI  - Efficient static and dynamic removal of Sr(II) from aqueous solution using chitosan ion-imprinted polymer functionalized with dithiocarbamate
PY  - 2015
T2  - Journal of Environmental Chemical Engineering
VL  - 3
IS  - 2
SP  - 1061
EP  - 1071
DO  - 10.1016/j.jece.2015.03.014
UR  - https://www.scopus.com/inward/record.uri?eid=2-s2.0-84930001289&doi=10.1016%2Fj.jece.2015.03.014&partnerID=40&md5=c3488f37a194aba9ba0875d3c0284cbf
M3  - Article
DB  - Scopus
N1  - Export Date: 23 January 2026; Cited By: 35
ER  -

TY  - JOUR
AU  - Zhang, Z.
AU  - Li, L.
TI  - Synthesis and characterization of whisker surface imprinted polymer and selective solid-phase extraction of trace Sr(II) from environment aqueous solution
PY  - 2015
T2  - Desalination and Water Treatment
VL  - 54
IS  - 9
SP  - 2441
EP  - 2451
DO  - 10.1080/19443994.2014.899926
UR  - https://www.scopus.com/inward/record.uri?eid=2-s2.0-84928424206&doi=10.1080%2F19443994.2014.899926&partnerID=40&md5=7e579e7acc4ea07f791c879037139649
M3  - Article
DB  - Scopus
N1  - Export Date: 23 January 2026; Cited By: 6
ER  -

TY  - JOUR
AU  - Zhang, M.
AU  - Zhang, Y.
AU  - Helleur, R.
TI  - Selective adsorption of Ag+ by ion-imprinted O-carboxymethyl chitosan beads grafted with thiourea-glutaraldehyde
PY  - 2015
T2  - Chemical Engineering Journal
VL  - 264
SP  - 56
EP  - 65
DO  - 10.1016/j.cej.2014.11.062
UR  - https://www.scopus.com/inward/record.uri?eid=2-s2.0-84913589342&doi=10.1016%2Fj.cej.2014.11.062&partnerID=40&md5=eae8dce4c8c5c2cbb9a53177cb68f9f5
M3  - Article
DB  - Scopus
N1  - Export Date: 23 January 2026; Cited By: 128
ER  -

TY  - JOUR
AU  - Zarghami, S.
AU  - Mohammadi, T.
AU  - Kazemimoghadam, M.
TI  - Adsorption Behavior of Cu(II) Ions on Crosslinked Chitosan/Polyvinyl Alcohol Ion Imprinted Membrane
PY  - 2015
T2  - Journal of Dispersion Science and Technology
VL  - 36
IS  - 2
SP  - 190
EP  - 195
DO  - 10.1080/01932691.2014.894916
UR  - https://www.scopus.com/inward/record.uri?eid=2-s2.0-84907830969&doi=10.1080%2F01932691.2014.894916&partnerID=40&md5=2c773a6d69dfad04f1f7ddcb58d2a8b9
M3  - Article
DB  - Scopus
N1  - Export Date: 23 January 2026; Cited By: 22
ER  -

TY  - JOUR
AU  - Cai, Y.
AU  - Zheng, L.
AU  - Fang, Z.
TI  - Selective adsorption of Cu(II) from an aqueous solution by ion imprinted magnetic chitosan microspheres prepared from steel pickling waste liquor
PY  - 2015
T2  - RSC Advances
VL  - 5
IS  - 118
SP  - 97435
EP  - 97445
DO  - 10.1039/c5ra16547d
UR  - https://www.scopus.com/inward/record.uri?eid=2-s2.0-84947810336&doi=10.1039%2Fc5ra16547d&partnerID=40&md5=550a98e9d44791cf9e7d23ece2f6b2c7
M3  - Article
DB  - Scopus
N1  - Export Date: 23 January 2026; Cited By: 56
ER  -

TY  - JOUR
AU  - Zhang, L.
AU  - Xue, J.
AU  - Zhou, X.
AU  - Fei, X.
AU  - Wang, Y.
AU  - Zhou, Y.
AU  - Zhong, L.
AU  - Han, X.
TI  - Adsorption of molybdate on molybdate-imprinted chitosan/triethanolamine gel beads
PY  - 2014
T2  - Carbohydrate Polymers
VL  - 114
SP  - 514
EP  - 520
DO  - 10.1016/j.carbpol.2014.08.049
UR  - https://www.scopus.com/inward/record.uri?eid=2-s2.0-84906978280&doi=10.1016%2Fj.carbpol.2014.08.049&partnerID=40&md5=e0cb27cb92e20d0f9e1d00c227b96b0b
M3  - Article
DB  - Scopus
N1  - Export Date: 23 January 2026; Cited By: 20
ER  -

TY  - JOUR
AU  - Zeng, J.
AU  - Chen, H.
AU  - Liu, G.-Q.
AU  - Yu, X.
AU  - Qian, Z.-H.
TI  - Preparation and dynamic adsorption performance of copper (II)-imprinted chitosan/Al2O3 composite material
PY  - 2014
T2  - Huaxue Gongcheng/Chemical Engineering (China)
VL  - 42
IS  - 7
SP  - 22
EP  - 41
DO  - 10.3969/j.issn.1005-9954.2014.07.005
UR  - https://www.scopus.com/inward/record.uri?eid=2-s2.0-84906728964&doi=10.3969%2Fj.issn.1005-9954.2014.07.005&partnerID=40&md5=9d2a718a144a970a580eb3ffda8d97c1
M3  - Article
DB  - Scopus
N1  - Export Date: 23 January 2026; Cited By: 0
ER  -

TY  - JOUR
AU  - Zarghami, S.
AU  - Kazemimoghadam, M.
AU  - Mohammadi, T.
TI  - Cu(II) removal enhancement from aqueous solutions using ion-imprinted membrane technique
PY  - 2014
T2  - Chemical Papers
VL  - 68
IS  - 6
SP  - 809
EP  - 815
DO  - 10.2478/s11696-013-0509-3
UR  - https://www.scopus.com/inward/record.uri?eid=2-s2.0-84894612874&doi=10.2478%2Fs11696-013-0509-3&partnerID=40&md5=772df2ff61877684b4bf96adc4eb8585
M3  - Article
DB  - Scopus
N1  - Export Date: 23 January 2026; Cited By: 15
ER  -

TY  - JOUR
AU  - Shi, Y.
AU  - Zhang, Q.
AU  - Feng, L.
AU  - Xiong, Q.
AU  - Chen, J.
TI  - Preparation and adsorption characters of Cu(II)-imprinted chitosan/attapulgite polymer
PY  - 2014
T2  - Korean Journal of Chemical Engineering
VL  - 31
IS  - 5
SP  - 821
EP  - 827
DO  - 10.1007/s11814-014-0004-8
UR  - https://www.scopus.com/inward/record.uri?eid=2-s2.0-84899993649&doi=10.1007%2Fs11814-014-0004-8&partnerID=40&md5=989bcffa8a423c0735d10d02011b89ff
M3  - Article
DB  - Scopus
N1  - Export Date: 23 January 2026; Cited By: 23
ER  -

TY  - JOUR
AU  - Masykur, A.
AU  - Santosa, S.J.
AU  - Siswanta, D.
AU  - Jumina, J.
TI  - Synthesis of Pb(II) imprinted carboxymethyl chitosan and the application as sorbent for Pb(II) ion
PY  - 2014
T2  - Indonesian Journal of Chemistry
VL  - 14
IS  - 2
SP  - 152
EP  - 159
DO  - 10.22146/ijc.21252
UR  - https://www.scopus.com/inward/record.uri?eid=2-s2.0-84904983935&doi=10.22146%2Fijc.21252&partnerID=40&md5=5b3bd5e066aac00fa63de7ca5816ae97
M3  - Article
DB  - Scopus
N1  - Export Date: 23 January 2026; Cited By: 12
ER  -

TY  - JOUR
AU  - Zarghami, S.
AU  - Mohammadi, T.
AU  - Kazemimoghadam, M.
TI  - Diffusive transport of Cu(II) ions through thin ion imprinted polymeric membranes
PY  - 2014
T2  - Chemical Papers
VL  - 68
IS  - 10
SP  - 1325
EP  - 1331
DO  - 10.2478/s11696-014-0578-y
UR  - https://www.scopus.com/inward/record.uri?eid=2-s2.0-84903649896&doi=10.2478%2Fs11696-014-0578-y&partnerID=40&md5=c74ccf1a33a8e1b669b3a48a3b14e60c
M3  - Article
DB  - Scopus
N1  - Export Date: 23 January 2026; Cited By: 14
ER  -

TY  - JOUR
AU  - Shi, Y.
AU  - Zhang, Q.
AU  - Chen, J.
AU  - Xiong, Q.
AU  - Wu, F.
AU  - Xiao, L.-J.
TI  - Purification of copper from low grade copper ores with Cu2+ ions-imprinted attapulgite/chitosan composite materials
PY  - 2014
T2  - Zhongguo Youse Jinshu Xuebao/Chinese Journal of Nonferrous Metals
VL  - 24
IS  - 3
SP  - 801
EP  - 807
UR  - https://www.scopus.com/inward/record.uri?eid=2-s2.0-84899764107&partnerID=40&md5=725370aaeb7e78eecd155c55919a3f82
M3  - Article
DB  - Scopus
N1  - Export Date: 23 January 2026; Cited By: 1
ER  -

TY  - JOUR
AU  - Chen, H.
AU  - Zeng, J.
AU  - Guo, Q.
AU  - Zhang, J.-B.
AU  - Yu, X.
AU  - Qian, Z.-H.
TI  - Characteristics of adsorption and desorption of copper ion on imprinted chitosan/Al2O3
PY  - 2014
T2  - Guocheng Gongcheng Xuebao/The Chinese Journal of Process Engineering
VL  - 14
IS  - 1
SP  - 78
EP  - 83
UR  - https://www.scopus.com/inward/record.uri?eid=2-s2.0-84896932649&partnerID=40&md5=0950878671cadb5e4b7a1857d69a67c9
M3  - Article
DB  - Scopus
N1  - Export Date: 23 January 2026; Cited By: 0
ER  -

TY  - CONF
AU  - Pang, M.
AU  - Wang, H.
AU  - Hu, W.
AU  - Li, L.
TI  - Solid phase extraction of trace cobalt(II) from aqueous solutions through physicochemical adsorption by surface ion-imprinted polymer
PY  - 2013
T2  - Advanced Materials Research
VL  - 726-731
SP  - 700
EP  - 706
DO  - 10.4028/www.scientific.net/AMR.726-731.700
UR  - https://www.scopus.com/inward/record.uri?eid=2-s2.0-84884928080&doi=10.4028%2Fwww.scientific.net%2FAMR.726-731.700&partnerID=40&md5=03b1d9e5728cb59d6db95e8e8b345604
M3  - Conference paper
DB  - Scopus
N1  - Export Date: 23 January 2026; Cited By: 2
ER  -

TY  - JOUR
AU  - Ahamed, M.E.H.
AU  - Yangkou Mbianda, X.Y.
AU  - Mulaba-Bafubiandi, A.F.
AU  - Marjanović, L.
TI  - Selective extraction of gold(III) from metal chloride mixtures using ethylenediamine N-(2-(1-imidazolyl)ethyl) chitosan ion-imprinted polymer
PY  - 2013
T2  - Hydrometallurgy
VL  - 140
SP  - 1
EP  - 13
DO  - 10.1016/j.hydromet.2013.08.004
UR  - https://www.scopus.com/inward/record.uri?eid=2-s2.0-84884601369&doi=10.1016%2Fj.hydromet.2013.08.004&partnerID=40&md5=ccaea376cf63749e66a473f7836ac2bf
M3  - Article
DB  - Scopus
N1  - Export Date: 23 January 2026; Cited By: 82
ER  -

TY  - JOUR
AU  - Lv, H.
AU  - An, H.
TI  - Preparation and application of Cd(II)-imprinted polymer for adsorption of cadmium(II)
PY  - 2013
T2  - Gaofenzi Cailiao Kexue Yu Gongcheng/Polymeric Materials Science and Engineering
VL  - 29
IS  - 9
SP  - 136
EP  - 139
UR  - https://www.scopus.com/inward/record.uri?eid=2-s2.0-84890202793&partnerID=40&md5=db4d1e1b346303a068fb658bf7210d63
M3  - Article
DB  - Scopus
N1  - Export Date: 23 January 2026; Cited By: 0
ER  -

TY  - JOUR
AU  - Feng, T.
AU  - Wang, J.
AU  - Zhang, F.
AU  - Shi, X.
TI  - Removal of copper(II) from an aqueous solution with copper(II)-imprinted chitosan microspheres
PY  - 2013
T2  - Journal of Applied Polymer Science
VL  - 128
IS  - 6
SP  - 3631
EP  - 3638
DO  - 10.1002/app.38406
UR  - https://www.scopus.com/inward/record.uri?eid=2-s2.0-84908590289&doi=10.1002%2Fapp.38406&partnerID=40&md5=f03b99ad03246e9905adb4d935a0b546
M3  - Article
DB  - Scopus
N1  - Export Date: 23 January 2026; Cited By: 28
ER  -

TY  - JOUR
AU  - Li, Y.
AU  - Qiu, T.
AU  - Xu, X.
TI  - Preparation of lead-ion imprinted crosslinked electro-spun chitosan nanofiber mats and application in lead ions removal from aqueous solutions
PY  - 2013
T2  - European Polymer Journal
VL  - 49
IS  - 6
SP  - 1487
EP  - 1494
DO  - 10.1016/j.eurpolymj.2013.04.002
UR  - https://www.scopus.com/inward/record.uri?eid=2-s2.0-84878678696&doi=10.1016%2Fj.eurpolymj.2013.04.002&partnerID=40&md5=c3880b30eb745626712189bee414cbd7
M3  - Article
DB  - Scopus
N1  - Export Date: 23 January 2026; Cited By: 77
ER  -

TY  - JOUR
AU  - Liu, B.
AU  - Lv, X.
AU  - Meng, X.
AU  - Yu, G.
AU  - Wang, D.
TI  - Removal of Pb(II) from aqueous solution using dithiocarbamate modified chitosan beads with Pb(II) as imprinted ions
PY  - 2013
T2  - Chemical Engineering Journal
VL  - 220
SP  - 412
EP  - 419
DO  - 10.1016/j.cej.2013.01.071
UR  - https://www.scopus.com/inward/record.uri?eid=2-s2.0-84874445913&doi=10.1016%2Fj.cej.2013.01.071&partnerID=40&md5=abf65fea001c6a21c03bfa9f86d91452
M3  - Article
DB  - Scopus
N1  - Export Date: 23 January 2026; Cited By: 141
ER  -

TY  - JOUR
AU  - Shang, C.
AU  - Zhou, L.
TI  - Adsorption properties for uranium(VI) ions using ion-imprinted magnetic chitosan microspheres
PY  - 2013
T2  - Gaofenzi Cailiao Kexue Yu Gongcheng/Polymeric Materials Science and Engineering
VL  - 29
IS  - 1
SP  - 56
EP  - 59
UR  - https://www.scopus.com/inward/record.uri?eid=2-s2.0-84874548903&partnerID=40&md5=ba12185dd1f34ea875c21b62bf501243
M3  - Article
DB  - Scopus
N1  - Export Date: 23 January 2026; Cited By: 8
ER  -

TY  - JOUR
AU  - Lyu, H.
AU  - An, H.
AU  - Xie, Z.
TI  - Ion-imprinted carboxymethyl chitosan-silica hybrid sorbent for extraction of cadmium from water samples
PY  - 2013
T2  - International Journal of Biological Macromolecules
VL  - 56
SP  - 89
EP  - 93
DO  - 10.1016/j.ijbiomac.2013.02.003
UR  - https://www.scopus.com/inward/record.uri?eid=2-s2.0-84874509950&doi=10.1016%2Fj.ijbiomac.2013.02.003&partnerID=40&md5=1bfef87abba0041a9014ac1b30d12797
M3  - Article
DB  - Scopus
N1  - Export Date: 23 January 2026; Cited By: 50
ER  -

TY  - JOUR
AU  - Darko, G.
AU  - Chigome, S.
AU  - Lillywhite, S.
AU  - Tshentu, Z.
AU  - Darkwa, J.
AU  - Torto, N.
TI  - Sorption of toxic metal ions in aqueous environment using electrospun polystyrene fibres incorporating diazole ligands
PY  - 2013
T2  - Water SA
VL  - 39
IS  - 1
SP  - 39
EP  - 46
DO  - 10.4314/wsa.v39i1.6
UR  - https://www.scopus.com/inward/record.uri?eid=2-s2.0-84873042876&doi=10.4314%2Fwsa.v39i1.6&partnerID=40&md5=ef037f5a389a1f83f7025606bc395dea
M3  - Article
DB  - Scopus
N1  - Export Date: 23 January 2026; Cited By: 5
ER  -

TY  - JOUR
AU  - Zhang, L.
AU  - Yang, S.
AU  - Han, T.
AU  - Zhong, L.
AU  - Ma, C.
AU  - Zhou, Y.
AU  - Han, X.
TI  - Improvement of Ag(I) adsorption onto chitosan/triethanolamine composite sorbent by an ion-imprinted technology
PY  - 2012
T2  - Applied Surface Science
VL  - 263
SP  - 696
EP  - 703
DO  - 10.1016/j.apsusc.2012.09.143
UR  - https://www.scopus.com/inward/record.uri?eid=2-s2.0-84869491392&doi=10.1016%2Fj.apsusc.2012.09.143&partnerID=40&md5=688fb7b5c7b93e83da30e0fc1cba3a9c
M3  - Article
DB  - Scopus
N1  - Export Date: 23 January 2026; Cited By: 57
ER  -

TY  - CONF
AU  - Mittal, V.
AU  - Wang, K.
TI  - Ion-imprinted chitosan hydrogel for recovering Ag(I) from aqueous solution
PY  - 2012
UR  - https://www.scopus.com/inward/record.uri?eid=2-s2.0-84871791052&partnerID=40&md5=2b2551f650d16fd6d2313da7dda4bcf7
M3  - Conference paper
DB  - Scopus
N1  - Export Date: 23 January 2026; Cited By: 0
ER  -

TY  - CONF
AU  - Shi, Y.
AU  - Zhang, Q.
AU  - Feng, L.
AU  - Xiong, Q.
TI  - Studies on preparation and adsorption behavior of Cd 2+ ions-imprinted polymer
PY  - 2012
T2  - Advanced Materials Research
VL  - 549
SP  - 419
EP  - 422
DO  - 10.4028/www.scientific.net/AMR.549.419
UR  - https://www.scopus.com/inward/record.uri?eid=2-s2.0-84868678107&doi=10.4028%2Fwww.scientific.net%2FAMR.549.419&partnerID=40&md5=c12d589bceedd97ccde8741784db1655
M3  - Conference paper
DB  - Scopus
N1  - Export Date: 23 January 2026; Cited By: 3
ER  -

TY  - JOUR
AU  - Song, X.
AU  - Li, C.
AU  - Xu., R.
AU  - Wang, K.
TI  - Molecular-ion-imprinted chitosan hydrogels for the selective adsorption of silver(I) in aqueous solution
PY  - 2012
T2  - Industrial and Engineering Chemistry Research
VL  - 51
IS  - 34
SP  - 11261
EP  - 11265
DO  - 10.1021/ie3010989
UR  - https://www.scopus.com/inward/record.uri?eid=2-s2.0-84865620118&doi=10.1021%2Fie3010989&partnerID=40&md5=6d72b730d29f670f574eba28c7e005c7
M3  - Article
DB  - Scopus
N1  - Export Date: 23 January 2026; Cited By: 62
ER  -

TY  - JOUR
AU  - Liu, B.
AU  - Lv, X.
AU  - Wang, D.
AU  - Xu, Y.
AU  - Zhang, L.
AU  - Li, Y.
TI  - Adsorption behavior of As(III) onto chitosan resin with As(III) as template ions
PY  - 2012
T2  - Journal of Applied Polymer Science
VL  - 125
IS  - 1
SP  - 246
EP  - 253
DO  - 10.1002/app.35528
UR  - https://www.scopus.com/inward/record.uri?eid=2-s2.0-84859601581&doi=10.1002%2Fapp.35528&partnerID=40&md5=b9a318b75da10ccb036bf301d30e658e
M3  - Article
DB  - Scopus
N1  - Export Date: 23 January 2026; Cited By: 28
ER  -

TY  - JOUR
AU  - Zheng, X.-M.
AU  - Fan, R.-Y.
AU  - Xu, Z.-K.
TI  - Preparation and property evaluation of Pb (II) ion-imprinted composite membranes
PY  - 2012
T2  - Acta Polymerica Sinica
IS  - 5
SP  - 561
EP  - 570
DO  - 10.3724/SP.J.1105.2012.11284
UR  - https://www.scopus.com/inward/record.uri?eid=2-s2.0-84865166730&doi=10.3724%2FSP.J.1105.2012.11284&partnerID=40&md5=54271196118c44f5e85db94b40fb5b6c
M3  - Article
DB  - Scopus
N1  - Export Date: 23 January 2026; Cited By: 6
ER  -

TY  - JOUR
AU  - Chen, A.
AU  - Zeng, G.
AU  - Chen, G.
AU  - Hu, X.
AU  - Yan, M.
AU  - Guan, S.
AU  - Shang, C.
AU  - Lu, L.
AU  - Zou, Z.
AU  - Xie, G.
TI  - Novel thiourea-modified magnetic ion-imprinted chitosan/TiO 2 composite for simultaneous removal of cadmium and 2,4-dichlorophenol
PY  - 2012
T2  - Chemical Engineering Journal
VL  - 191
SP  - 85
EP  - 94
DO  - 10.1016/j.cej.2012.02.071
UR  - https://www.scopus.com/inward/record.uri?eid=2-s2.0-84862812833&doi=10.1016%2Fj.cej.2012.02.071&partnerID=40&md5=f8724ada4ce76a3908ac90a543dbbb3d
M3  - Article
DB  - Scopus
N1  - Export Date: 23 January 2026; Cited By: 180
ER  -

TY  - JOUR
AU  - Zhou, L.
AU  - Shang, C.
AU  - Liu, Z.
AU  - Huang, G.
AU  - Adesina, A.A.
TI  - Selective adsorption of uranium(VI) from aqueous solutions using the ion-imprinted magnetic chitosan resins
PY  - 2012
T2  - Journal of Colloid and Interface Science
VL  - 366
IS  - 1
SP  - 165
EP  - 172
DO  - 10.1016/j.jcis.2011.09.069
UR  - https://www.scopus.com/inward/record.uri?eid=2-s2.0-80655124460&doi=10.1016%2Fj.jcis.2011.09.069&partnerID=40&md5=b9e714f4de2d0b01e5ab6b97d7a0ab68
M3  - Article
DB  - Scopus
N1  - Export Date: 23 January 2026; Cited By: 245
ER  -

TY  - CONF
AU  - Shi, Y.
AU  - Zhang, Q.
AU  - Feng, L.
AU  - Xiong, Q.
AU  - Liu, F.
TI  - Preparation and its adsorption characters of Pb 2+ ions-imprinted chitosan/Palygorskite hybrid materials
PY  - 2012
T2  - Advanced Materials Research
VL  - 391-392
SP  - 1324
EP  - 1329
DO  - 10.4028/www.scientific.net/AMR.391-392.1324
UR  - https://www.scopus.com/inward/record.uri?eid=2-s2.0-84455161194&doi=10.4028%2Fwww.scientific.net%2FAMR.391-392.1324&partnerID=40&md5=ad8240ec0a61acf0ecdb98dac87c2897
M3  - Conference paper
DB  - Scopus
N1  - Export Date: 23 January 2026; Cited By: 0
ER  -

TY  - JOUR
AU  - Zhang, M.-L.
AU  - Zhang, Z.-H.
AU  - Luo, L.-J.
AU  - Yang, X.
AU  - Liu, Y.-N.
AU  - Nie, L.-H.
TI  - Preparation and adsorption properties of magnetic Fe 3O 4@SiO 2@CS cadmium ion-imprinted polymer
PY  - 2011
T2  - Gaodeng Xuexiao Huaxue Xuebao/Chemical Journal of Chinese Universities
VL  - 32
IS  - 12
SP  - 2763
EP  - 2768
UR  - https://www.scopus.com/inward/record.uri?eid=2-s2.0-84862963222&partnerID=40&md5=a6e9e7348bc7458cc811a2511cf5dbce
M3  - Article
DB  - Scopus
N1  - Export Date: 23 January 2026; Cited By: 6
ER  -

TY  - JOUR
AU  - Li, C.
AU  - Pan, J.
AU  - Zou, X.
AU  - Gao, J.
AU  - Xie, J.
AU  - Yongsheng, Y.
TI  - Synthesis and applications of novel attapulgite-supported Co(II)-imprinted polymers for selective solid-phase extraction of cobalt(II) from aqueous solutions
PY  - 2011
T2  - International Journal of Environmental Analytical Chemistry
VL  - 91
IS  - 11
SP  - 1035
EP  - 1049
DO  - 10.1080/03067310903502752
UR  - https://www.scopus.com/inward/record.uri?eid=2-s2.0-79960355395&doi=10.1080%2F03067310903502752&partnerID=40&md5=75ec2aa9089b417f83787971af807d34
M3  - Article
DB  - Scopus
N1  - Export Date: 23 January 2026; Cited By: 12
ER  -

TY  - JOUR
AU  - Zhang, X.-F.
AU  - Ding, C.-L.
AU  - Liu, H.
AU  - Liu, L.-H.
AU  - Zhao, C.-Q.
TI  - Protective effects of ion-imprinted chitooligosaccharides as uranium-specific chelating agents against the cytotoxicity of depleted uranium in human kidney cells
PY  - 2011
T2  - Toxicology
VL  - 286
IS  - 1-3
SP  - 75
EP  - 84
DO  - 10.1016/j.tox.2011.05.011
UR  - https://www.scopus.com/inward/record.uri?eid=2-s2.0-79959219316&doi=10.1016%2Fj.tox.2011.05.011&partnerID=40&md5=655f0a9b73d9bf6910845032cfee2efb
M3  - Article
DB  - Scopus
N1  - Export Date: 23 January 2026; Cited By: 56
ER  -

TY  - CONF
AU  - Yu, Z.
AU  - Dai, J.
AU  - Yan, Y.
AU  - Hu, H.
TI  - Ion-imprinted polymers supported by SiO2 with a chitosan incorporated sol-gel process for selective separation of Pb(II) and Cu(II) system
PY  - 2011
VL  - 4
C7  - 5893488
SP  - 2921
EP  - 2924
DO  - 10.1109/ISWREP.2011.5893488
UR  - https://www.scopus.com/inward/record.uri?eid=2-s2.0-79960735262&doi=10.1109%2FISWREP.2011.5893488&partnerID=40&md5=b0906fbb07ad3c602e02d7aaa201c5b8
M3  - Conference paper
DB  - Scopus
N1  - Export Date: 23 January 2026; Cited By: 0
ER  -

TY  - CONF
AU  - Wang, J.-S.
AU  - Peng, R.-T.
AU  - Yang, J.-H.
AU  - He, Q.-H.
AU  - Liu, Y.-J.
TI  - Selective adsorption of uranium(VI) on U(VI) ion-imprinted chitosan composite magnetic microsphers
PY  - 2011
C7  - 5748147
SP  - 1714
EP  - 1717
DO  - 10.1109/CDCIEM.2011.296
UR  - https://www.scopus.com/inward/record.uri?eid=2-s2.0-79955857234&doi=10.1109%2FCDCIEM.2011.296&partnerID=40&md5=80ecb893e01d057ca8ddba5580932aff
M3  - Conference paper
DB  - Scopus
N1  - Export Date: 23 January 2026; Cited By: 7
ER  -

TY  - JOUR
AU  - Liu, B.
AU  - Wang, D.
AU  - Li, H.
AU  - Xu, Y.
AU  - Zhang, L.
TI  - As(III) removal from aqueous solution using α-Fe2O3 impregnated chitosan beads with As(III) as imprinted ions
PY  - 2011
T2  - Desalination
VL  - 272
IS  - 1-3
SP  - 286
EP  - 292
DO  - 10.1016/j.desal.2011.01.034
UR  - https://www.scopus.com/inward/record.uri?eid=2-s2.0-79952625194&doi=10.1016%2Fj.desal.2011.01.034&partnerID=40&md5=e6b6c4714e37b0e10f4e44c9d8707300
M3  - Article
DB  - Scopus
N1  - Export Date: 23 January 2026; Cited By: 128
ER  -

TY  - JOUR
AU  - Liu, B.
AU  - Wang, D.
AU  - Gao, X.
AU  - Zhang, L.
AU  - Xu, Y.
AU  - Li, Y.
TI  - Removal of arsenic from Laminaria japonica Aresch juice using As(III)-imprinted chitosan resin
PY  - 2011
T2  - European Food Research and Technology
VL  - 232
IS  - 5
SP  - 911
EP  - 917
DO  - 10.1007/s00217-011-1460-6
UR  - https://www.scopus.com/inward/record.uri?eid=2-s2.0-79955090709&doi=10.1007%2Fs00217-011-1460-6&partnerID=40&md5=6d3e77d3876255c80fda4bbd5d590788
M3  - Article
DB  - Scopus
N1  - Export Date: 23 January 2026; Cited By: 31
ER  -

TY  - JOUR
AU  - Liu, H.
AU  - Yang, F.
AU  - Zheng, Y.
AU  - Kang, J.
AU  - Qu, J.
AU  - Chen, J.P.
TI  - Improvement of metal adsorption onto chitosan/Sargassum sp. composite sorbent by an innovative ion-imprint technology
PY  - 2011
T2  - Water Research
VL  - 45
IS  - 1
SP  - 145
EP  - 154
DO  - 10.1016/j.watres.2010.08.017
UR  - https://www.scopus.com/inward/record.uri?eid=2-s2.0-78649681545&doi=10.1016%2Fj.watres.2010.08.017&partnerID=40&md5=cb7aaad67df5684db3f355c09910d429
M3  - Article
DB  - Scopus
N1  - Export Date: 23 January 2026; Cited By: 167
ER  -

TY  - CONF
AU  - Xu, W.
AU  - Xu, P.P.
AU  - Zhou, W.
AU  - Yan, Y.
TI  - Synthesis, characterization, evaluation of potassium tertatitanium whisker surface Ni(II) ion-imprinted polymers and selective adsorption of nickel
PY  - 2010
T2  - Advanced Materials Research
VL  - 113-116
SP  - 644
EP  - 650
DO  - 10.4028/www.scientific.net/AMR.113-116.644
UR  - https://www.scopus.com/inward/record.uri?eid=2-s2.0-78650784708&doi=10.4028%2Fwww.scientific.net%2FAMR.113-116.644&partnerID=40&md5=7ef665e3fc4d8fbb40fc416af0961c45
M3  - Conference paper
DB  - Scopus
N1  - Export Date: 23 January 2026; Cited By: 2
ER  -

TY  - JOUR
AU  - Zhang, Z.
AU  - Xu, X.
AU  - Yan, Y.
TI  - Kinetic and thermodynamic analysis of selective adsorption of Cs(I) by a novel surface whisker-supported ion-imprinted polymer
PY  - 2010
T2  - Desalination
VL  - 263
IS  - 1-3
SP  - 97
EP  - 106
DO  - 10.1016/j.desal.2010.06.044
UR  - https://www.scopus.com/inward/record.uri?eid=2-s2.0-79952444242&doi=10.1016%2Fj.desal.2010.06.044&partnerID=40&md5=18a366ce77221883939a0b80d923d919
M3  - Article
DB  - Scopus
N1  - Export Date: 23 January 2026; Cited By: 74
ER  -

TY  - JOUR
AU  - Liu, Y.
AU  - Cao, X.
AU  - Hua, R.
AU  - Wang, Y.
AU  - Liu, Y.
AU  - Pang, C.
AU  - Wang, Y.
TI  - Selective adsorption of uranyl ion on ion-imprinted chitosan/PVA cross-linked hydrogel
PY  - 2010
T2  - Hydrometallurgy
VL  - 104
IS  - 2
SP  - 150
EP  - 155
DO  - 10.1016/j.hydromet.2010.05.009
UR  - https://www.scopus.com/inward/record.uri?eid=2-s2.0-77955847819&doi=10.1016%2Fj.hydromet.2010.05.009&partnerID=40&md5=f1f7a2fe0f05a020db29f52ea6eb024a
M3  - Article
DB  - Scopus
N1  - Export Date: 23 January 2026; Cited By: 207
ER  -

TY  - JOUR
AU  - Xu, W.
AU  - Yang, W.
AU  - Zhou, W.
TI  - Selective solid-phase extraction of Pb(II) ions using an ion-imprinted functionalized sodium trititanate whisker adsorbent prepared by a surface-imprinting technique
PY  - 2010
T2  - Adsorption Science and Technology
VL  - 28
IS  - 6
SP  - 509
EP  - 519
DO  - 10.1260/0263-6174.28.6.509
UR  - https://www.scopus.com/inward/record.uri?eid=2-s2.0-79952264897&doi=10.1260%2F0263-6174.28.6.509&partnerID=40&md5=75fb493dc97d6632c367a129e081b3fa
M3  - Article
DB  - Scopus
N1  - Export Date: 23 January 2026; Cited By: 5
ER  -

TY  - JOUR
AU  - Liu, Y.
AU  - Gao, J.
AU  - Li, C.
AU  - Pan, J.
AU  - Yan, Y.
AU  - Xie, J.
TI  - Synthesis and adsorption performance of surface-grafted Co(II)-Imprinted Polymer for Selective Removal of Cobalt
PY  - 2010
T2  - Chinese Journal of Chemistry
VL  - 28
IS  - 4
SP  - 548
EP  - 554
DO  - 10.1002/cjoc.201090110
UR  - https://www.scopus.com/inward/record.uri?eid=2-s2.0-77954516767&doi=10.1002%2Fcjoc.201090110&partnerID=40&md5=4f6f3a565335c4c48509273609b7678f
M3  - Article
DB  - Scopus
N1  - Export Date: 23 January 2026; Cited By: 18
ER  -

TY  - JOUR
AU  - Birlik Özkütük, E.
AU  - Özalp, E.
AU  - Ersöz, A.
AU  - Açíkkalp, E.
AU  - Say, R.
TI  - Thiocyanate separation by imprinted polymeric systems
PY  - 2010
T2  - Microchimica Acta
VL  - 169
IS  - 1
SP  - 129
EP  - 135
DO  - 10.1007/s00604-010-0319-z
UR  - https://www.scopus.com/inward/record.uri?eid=2-s2.0-77950639376&doi=10.1007%2Fs00604-010-0319-z&partnerID=40&md5=ddbeb63a14a616990c9cab93dba5e1c6
M3  - Article
DB  - Scopus
N1  - Export Date: 23 January 2026; Cited By: 9
ER  -

TY  - JOUR
AU  - Zhang, Z.
AU  - Li, C.
AU  - Yan, Y.-S.
AU  - Gao, J.
AU  - Pan, J.
AU  - Zhang, X.-J.
TI  - Analysis of properties of cadmium adsorption onto whisker surface ion-imprinted polymer by inductively coupled plasma atomic emission spectrometry
PY  - 2010
T2  - Guang Pu Xue Yu Guang Pu Fen Xi/Spectroscopy and Spectral Analysis
VL  - 30
IS  - 3
SP  - 792
EP  - 796
DO  - 10.3964/j.issn.1000-0593(2010)03-0792-05
UR  - https://www.scopus.com/inward/record.uri?eid=2-s2.0-77950367392&doi=10.3964%2Fj.issn.1000-0593%282010%2903-0792-05&partnerID=40&md5=3e4b288bd49fe7aa5d9a0245078fa68b
M3  - Article
DB  - Scopus
N1  - Export Date: 23 January 2026; Cited By: 4
ER  -

TY  - JOUR
AU  - Liu, Y.
AU  - Gao, J.
AU  - Zhang, Z.
AU  - Dai, J.
AU  - Xie, J.
AU  - Yan, Y.
TI  - A new Sr(II) ion-imprinted polymer grafted onto potassium titanate whiskers: Synthesis and adsorption performance for the selective separation of strontium ions
PY  - 2010
T2  - Adsorption Science and Technology
VL  - 28
IS  - 1
SP  - 23
EP  - 37
DO  - 10.1260/0263-6174.28.1.23
UR  - https://www.scopus.com/inward/record.uri?eid=2-s2.0-77958580374&doi=10.1260%2F0263-6174.28.1.23&partnerID=40&md5=816a2431937b74bd1d2e041a7d28ca3b
M3  - Article
DB  - Scopus
N1  - Export Date: 23 January 2026; Cited By: 13
ER  -

TY  - JOUR
AU  - Wang, L.-L.
AU  - Li, C.
AU  - Deng, Y.-H.
AU  - Yang, Y.-X.
AU  - Yan, Y.
TI  - Study on adsorption behavior and mechanism of copper(II) ion imprinted polymer
PY  - 2010
T2  - Yejin Fenxi/Metallurgical Analysis
VL  - 30
IS  - 2
SP  - 17
EP  - 22
UR  - https://www.scopus.com/inward/record.uri?eid=2-s2.0-77954005480&partnerID=40&md5=f9a28c11d5da376a4046563aa928ae5a
M3  - Article
DB  - Scopus
N1  - Export Date: 23 January 2026; Cited By: 0
ER  -

TY  - JOUR
AU  - Li, C.
AU  - Zhang, Z.
AU  - Pan, J.
AU  - Gao, J.
AU  - Zhao, G.
AU  - Guan, W.
AU  - Yan, Y.
TI  - Synthesis and characterisation of sodium trititanate whisker surface Cd(II) ion-imprinted polymer and selective solid-phase extraction of cadmium
PY  - 2010
T2  - International Journal of Materials and Structural Integrity
VL  - 4
IS  - 2-4
SP  - 291
EP  - 307
DO  - 10.1504/IJMSI.2010.035211
UR  - https://www.scopus.com/inward/record.uri?eid=2-s2.0-78651528786&doi=10.1504%2FIJMSI.2010.035211&partnerID=40&md5=198386123fdb979cc94ceae24a2a1f2d
M3  - Article
DB  - Scopus
N1  - Export Date: 23 January 2026; Cited By: 5
ER  -

TY  - JOUR
AU  - Liu, Y.
AU  - Cao, X.
AU  - Le, Z.
AU  - Luo, M.
AU  - Xu, W.
AU  - Huang, G.
TI  - Pre-concentration and determination of trace uranium (VI) in environments using ion-imprinted chitosan resin via solid phase extraction
PY  - 2010
T2  - Journal of the Brazilian Chemical Society
VL  - 21
IS  - 3
SP  - 533
EP  - 540
DO  - 10.1590/S0103-50532010000300020
UR  - https://www.scopus.com/inward/record.uri?eid=2-s2.0-77951813880&doi=10.1590%2FS0103-50532010000300020&partnerID=40&md5=532d41865d6cbcb408973e604fd0a4b6
M3  - Article
DB  - Scopus
N1  - Export Date: 23 January 2026; Cited By: 29
ER  -

TY  - JOUR
AU  - Li, C.
AU  - Gao, J.
AU  - Pan, J.
AU  - Zhang, Z.
AU  - Yan, Y.
TI  - Synthesis, characterization, and adsorption performance of Pb(II)-imprinted polymer in nano-TiO2 matrix
PY  - 2009
T2  - Journal of Environmental Sciences (China)
VL  - 21
IS  - 12
SP  - 1722
EP  - 1729
DO  - 10.1016/S1001-0742(08)62479-1
UR  - https://www.scopus.com/inward/record.uri?eid=2-s2.0-72149129174&doi=10.1016%2FS1001-0742%2808%2962479-1&partnerID=40&md5=cfa4cd0530ec995152d319d23c4d1210
M3  - Article
DB  - Scopus
N1  - Export Date: 23 January 2026; Cited By: 77
ER  -

TY  - JOUR
AU  - Shawky, H.A.
TI  - Synthesis of ion-imprinting chitosan/PVA crosslinked membrane for selective removal of Ag(I)
PY  - 2009
T2  - Journal of Applied Polymer Science
VL  - 114
IS  - 5
SP  - 2608
EP  - 2615
DO  - 10.1002/app.30816
UR  - https://www.scopus.com/inward/record.uri?eid=2-s2.0-70249142899&doi=10.1002%2Fapp.30816&partnerID=40&md5=80de715312a480de1ad5a0f375ab2096
M3  - Article
DB  - Scopus
N1  - Export Date: 23 January 2026; Cited By: 78
ER  -

TY  - JOUR
AU  - Yan, Y.
AU  - Li, C.
AU  - Zhang, X.-J.
AU  - Pan, J.
AU  - Xu, P.P.
AU  - Liu, Y.
AU  - Zhang, Z.
TI  - Strontium(II) ion surface-imprinted polymers supported by potassium tetratitanate whiskers: Synthesis, characterization and adsorption behaviours
PY  - 2009
T2  - Adsorption Science and Technology
VL  - 27
IS  - 9
SP  - 845
EP  - 859
DO  - 10.1260/0263-6174.27.9.845
UR  - https://www.scopus.com/inward/record.uri?eid=2-s2.0-77954768837&doi=10.1260%2F0263-6174.27.9.845&partnerID=40&md5=9c4c59f42e3cc9b681dfbf2553ce276a
M3  - Article
DB  - Scopus
N1  - Export Date: 23 January 2026; Cited By: 15
ER  -

TY  - JOUR
AU  - Ren, Y.-M.
AU  - Wei, X.-Z.
AU  - Ma, J.
TI  - Preparation of Cu(II) ion imprinted magnetic composite adsorbent
PY  - 2009
T2  - Cailiao Kexue yu Gongyi/Material Science and Technology
VL  - 17
IS  - 5
SP  - 680
EP  - 685
UR  - https://www.scopus.com/inward/record.uri?eid=2-s2.0-77950552440&partnerID=40&md5=4d3237e1c57d6dae9d6cd0d43975a2d4
M3  - Article
DB  - Scopus
N1  - Export Date: 23 January 2026; Cited By: 4
ER  -

TY  - JOUR
AU  - Li, C.
AU  - Pan, J.
AU  - Liu, Y.
AU  - Gao, J.
AU  - Yan, Y.
AU  - Chen, J.
TI  - Adsorption behaviors of Sr(II) in aqueous solution by attapulgite and its surface ion-imprinted polymer
PY  - 2009
T2  - Kuei Suan Jen Hsueh Pao/Journal of the Chinese Ceramic Society
VL  - 37
IS  - 10
SP  - 1705
EP  - 1711
UR  - https://www.scopus.com/inward/record.uri?eid=2-s2.0-70350576557&partnerID=40&md5=948b39fe9d37191d06264dce0794f0a0
M3  - Article
DB  - Scopus
N1  - Export Date: 23 January 2026; Cited By: 2
ER  -

TY  - JOUR
AU  - Li, C.
AU  - Pan, J.
AU  - Gao, J.
AU  - Yan, Y.-S.
AU  - Zhao, G.
TI  - An ion-imprinted polymer supported by attapulgite with a chitosan incorporated sol-gel process for selective separation of Ce(III)
PY  - 2009
T2  - Chinese Chemical Letters
VL  - 20
IS  - 8
SP  - 985
EP  - 989
DO  - 10.1016/j.cclet.2009.03.020
UR  - https://www.scopus.com/inward/record.uri?eid=2-s2.0-67349103694&doi=10.1016%2Fj.cclet.2009.03.020&partnerID=40&md5=731e07b804e21cc3bfaac8ace2de363d
M3  - Article
DB  - Scopus
N1  - Export Date: 23 January 2026; Cited By: 28
ER  -

TY  - JOUR
AU  - Wang, X.
AU  - Zhang, L.
AU  - Ma, C.
AU  - Song, R.
AU  - Hou, H.
AU  - Li, D.
TI  - Enrichment and separation of silver from waste solutions by metal ion imprinted membrane
PY  - 2009
T2  - Hydrometallurgy
VL  - 100
IS  - 1-2
SP  - 82
EP  - 86
DO  - 10.1016/j.hydromet.2009.10.006
UR  - https://www.scopus.com/inward/record.uri?eid=2-s2.0-70449521954&doi=10.1016%2Fj.hydromet.2009.10.006&partnerID=40&md5=4aa9b8239f0ecbdacda9350f6312fadc
M3  - Article
DB  - Scopus
N1  - Export Date: 23 January 2026; Cited By: 79
ER  -

TY  - JOUR
AU  - Ren, Y.-M.
AU  - Wei, X.-Z.
AU  - Zhang, M.
TI  - Adsorption character for removal Cu(II) by magnetic Cu(II) ion imprinted composite adsorbent
PY  - 2008
T2  - Journal of Hazardous Materials
VL  - 158
IS  - 1
SP  - 14
EP  - 22
DO  - 10.1016/j.jhazmat.2008.01.044
UR  - https://www.scopus.com/inward/record.uri?eid=2-s2.0-48049109159&doi=10.1016%2Fj.jhazmat.2008.01.044&partnerID=40&md5=ec98505dcf589f592e8c1c0caacd5ba7
M3  - Article
DB  - Scopus
N1  - Export Date: 23 January 2026; Cited By: 202
ER  -

TY  - JOUR
AU  - Birlik Özkütük, E.
AU  - Ersöz, A.
AU  - Denizli, A.
AU  - Say, R.
TI  - Preconcentration of phosphate ion onto ion-imprinted polymer
PY  - 2008
T2  - Journal of Hazardous Materials
VL  - 157
IS  - 1
SP  - 130
EP  - 136
DO  - 10.1016/j.jhazmat.2007.12.118
UR  - https://www.scopus.com/inward/record.uri?eid=2-s2.0-45449119277&doi=10.1016%2Fj.jhazmat.2007.12.118&partnerID=40&md5=fefc5f14ee6214e13b93977221f140e7
M3  - Article
DB  - Scopus
N1  - Export Date: 23 January 2026; Cited By: 34
ER  -

TY  - JOUR
AU  - Ren, Y.-M.
AU  - Zhang, M.
AU  - Zhao, D.
TI  - Synthesis and properties of magnetic Cu(II) ion imprinted composite adsorbent for selective removal of copper
PY  - 2008
T2  - Desalination
VL  - 228
IS  - 1-3
SP  - 135
EP  - 149
DO  - 10.1016/j.desal.2007.08.013
UR  - https://www.scopus.com/inward/record.uri?eid=2-s2.0-47049127162&doi=10.1016%2Fj.desal.2007.08.013&partnerID=40&md5=87b693a52a2d3890449224daa237893d
M3  - Article
DB  - Scopus
N1  - Export Date: 23 January 2026; Cited By: 143
ER  -

TY  - JOUR
AU  - Li, Q.
AU  - Su, H.
AU  - Tan, T.
TI  - Synthesis of ion-imprinted chitosan-TiO2 adsorbent and its multi-functional performances
PY  - 2008
T2  - Biochemical Engineering Journal
VL  - 38
IS  - 2
SP  - 212
EP  - 218
DO  - 10.1016/j.bej.2007.07.007
UR  - https://www.scopus.com/inward/record.uri?eid=2-s2.0-37349102341&doi=10.1016%2Fj.bej.2007.07.007&partnerID=40&md5=cf95a6b8a17de8cf75c523d84c53012f
M3  - Article
DB  - Scopus
N1  - Export Date: 23 January 2026; Cited By: 157
ER  -

TY  - JOUR
AU  - Li, F.
AU  - Jiang, H.
AU  - Zhang, S.
TI  - An ion-imprinted silica-supported organic-inorganic hybrid sorbent prepared by a surface imprinting technique combined with a polysaccharide incorporated sol-gel process for selective separation of cadmium(II) from aqueous solution
PY  - 2007
T2  - Talanta
VL  - 71
IS  - 4
SP  - 1487
EP  - 1493
DO  - 10.1016/j.talanta.2006.07.023
UR  - https://www.scopus.com/inward/record.uri?eid=2-s2.0-33847170964&doi=10.1016%2Fj.talanta.2006.07.023&partnerID=40&md5=e6f2746393ab6c3ffb9a1ee69a12232c
M3  - Article
DB  - Scopus
N1  - Export Date: 23 January 2026; Cited By: 101
ER  -

TY  - JOUR
AU  - Li, Q.
AU  - Su, H.
AU  - Li, J.
AU  - Tan, T.
TI  - Studies of adsorption for heavy metal ions and degradation of methyl orange based on the surface of ion-imprinted adsorbent
PY  - 2007
T2  - Process Biochemistry
VL  - 42
IS  - 3
SP  - 379
EP  - 383
DO  - 10.1016/j.procbio.2006.09.020
UR  - https://www.scopus.com/inward/record.uri?eid=2-s2.0-33847322557&doi=10.1016%2Fj.procbio.2006.09.020&partnerID=40&md5=74c50f3656269f22c5fbe5936b61d608
M3  - Article
DB  - Scopus
N1  - Export Date: 23 January 2026; Cited By: 42
ER  -

TY  - JOUR
AU  - Birlik Özkütük, E.
AU  - Büyüktiryaki, S.
AU  - Ersöz, A.
AU  - Denizli, A.
AU  - Say, R.
TI  - Selective separation of thorium using ion imprinted chitosan-phthalate particles via solid phase extraction
PY  - 2006
T2  - Separation Science and Technology
VL  - 41
IS  - 14
SP  - 3109
EP  - 3121
DO  - 10.1080/01496390600851400
UR  - https://www.scopus.com/inward/record.uri?eid=2-s2.0-33749564498&doi=10.1080%2F01496390600851400&partnerID=40&md5=7894074be553d4a1b5bc095c56cd3f27
M3  - Article
DB  - Scopus
N1  - Export Date: 23 January 2026; Cited By: 45
ER  -
