# Supplementary material for: Ion-Imprinted Chitosan Technology for Heavy Metal Ion Removal from Water and Wastewater: A Review on Recent Insights and Future Perspectives
Source: Int J Mol Sci. 2026 Mar 31;27(7):3183. doi: 10.3390/ijms27073183 (PMC13072893; doi:10.3390/ijms27073183)
Supplement: Supplementary file 1 [file ijms-27-03183-s001.zip › Supplementary materials/Articles based on ion-imprinting chitosan.txt]

id	label	x	y	cluster	weight<Links>	weight<Total link strength>	weight<Occurrences>	score<Avg. pub. year>
1	4-hydroxy benzoic acid	1.0817	0.0966	3	7	7	1	2018
2	adsorbent	-0.4057	-0.4882	9	4	4	1	2019
3	adsorption	-0.4116	0.1682	16	74	85	21	2016.0476
4	adsorption isotherm	0.1765	0.771	15	11	11	2	2018.5
5	adsorption selectivity	-1.2243	-0.3337	2	9	9	2	2019
6	alginate	-0.2152	-0.0614	5	5	5	1	2019
7	aluminum oxide	-0.7141	0.5929	18	4	4	1	2015
8	aminoethyl chitosan	-0.7773	0.2914	19	4	4	1	2019
9	aqueous solution	-0.2766	-0.4305	7	4	4	1	2019
10	aqueous-phase synthesis	0.3463	0.0187	6	3	3	1	2024
11	arsenic	-0.1688	0.5512	4	4	4	1	2011
12	arsenic speciation	0.7068	-1.3158	14	5	5	1	2020
13	as(iii)	-0.2524	0.5665	4	7	8	2	2011.5
14	attapulgite	-0.0626	0.7364	11	5	5	1	2011
15	azo dye	0.3398	0.0868	6	3	3	1	2022
16	badge	-0.3774	-0.4149	9	8	8	2	2016.5
17	biosorption	0.2042	0.5217	12	7	7	2	2017
18	cadmium	1.0445	0.1862	3	13	13	2	2018
19	cadmium (ii)	-0.346	0.2905	27	4	4	1	2022
20	cadmium(ii) ions	0.2303	0.4387	12	3	3	1	2023
21	carbon nanotubes	-0.6442	0.0838	16	3	3	1	2020
22	carboxymethyl chitosan	-0.3257	-0.2417	5	7	8	2	2016.5
23	carboxymethyl chitosan(cmc)	-1.0561	-0.209	2	4	4	1	2017
24	cc	-1.166	-0.3006	2	4	4	1	2019
25	cd(ii)	0.0579	0.7484	11	5	5	1	2022
26	cd(ii) and ni(ii) ions, magnetic solid phase extraction	0.6303	-0.2642	23	3	3	1	2023
27	cd(ii) imprinting	-0.7899	0.2994	19	4	4	1	2019
28	chitosan	0.3273	-0.0394	1	79	94	24	2019.25
29	chitosan (cts)	-0.4209	0.445	21	5	5	1	2010
30	chitosan beads	-0.2894	0.5314	4	4	4	1	2011
31	chitosan composite	-0.0569	-0.6333	8	4	4	1	2015
32	chitosan foam	-0.1031	-0.0791	5	2	2	1	2017
33	chitosan resin	-0.1917	0.5743	4	8	8	2	2011.5
34	chromium (ⅲ) ions	0.3589	0.0174	6	3	3	1	2024
35	chromium(iii) ions	0.351	0.0932	6	3	3	1	2022
36	co(ii)	-0.4352	0.4336	21	5	5	1	2010
37	co(ii) ion	-0.0522	0.7217	11	5	5	1	2011
38	cobalt	0.764	0.0857	1	7	8	2	2014
39	colorimetric chemosensor	-0.9717	0.4667	17	5	5	1	2024
40	complex	-0.2347	-0.0695	5	5	5	1	2019
41	composite materials	-1.2774	-0.3831	2	5	5	1	2019
42	copper ion	0.2624	0.0066	6	3	3	1	2020
43	copper removal	0.1268	0.0926	6	4	4	1	2016
44	copper(ii)	-0.7154	0.6079	18	4	4	1	2015
45	cr(vi)	-0.0543	-0.2855	7	9	9	2	2021
46	cross-linked	-0.4491	-0.6293	9	9	14	3	2021.6667
47	cross-linked metal-complexed chitosan	0.1852	0.604	12	4	4	1	2011
48	crosslinker	1.0121	0.2601	3	6	6	1	2018
49	cryo-composites	0.2504	-0.2241	10	4	4	1	2018
50	cu (ii)-imprinted polymer	-0.9558	0.4677	17	5	5	1	2024
51	cu(ii)	0.3976	0.2991	1	4	4	1	2017
52	cu(ii) adsorption	0.2864	0.7935	15	6	6	1	2015
53	cu(ii) ion	-0.2317	-0.0504	5	5	5	1	2019
54	cu(ii) ion imprinted	-0.1774	0.6857	4	3	3	1	2008
55	cu(ii) removal	-0.2866	-0.4407	7	4	4	1	2019
56	cu2+	0.3121	-0.7047	13	8	8	2	2018.5
57	decontamination	0.7356	0.0432	1	5	5	1	2012
58	density functional theory	0.9973	0.2704	3	6	6	1	2018
59	deoxyribonucleic acid (dna)-imprinted sensor	0.8785	1.2006	24	2	2	1	2024
60	desorption	0.0033	0.7368	11	10	10	2	2016.5
61	detection	-0.2562	0.3303	25	4	4	1	2021
62	diacetylmonoxime	0.0132	-0.041	5	3	3	1	2020
63	diatomite	-0.0513	0.1588	26	4	4	1	2010
64	dual-template ions imprinted polymer	0.6175	-0.262	23	3	3	1	2023
65	dummy template	1.0739	0.1189	3	7	7	1	2018
66	equilibrium	0.1795	0.5902	12	4	4	1	2011
67	experimental design	0.693	-1.3088	14	5	5	1	2020
68	extraction	0.6602	0.1238	1	4	4	1	2022
69	flame atomic absorption spectroscopy	0.6254	0.2331	1	5	5	1	2017
70	gel beads	0.3443	-0.7585	13	4	4	1	2020
71	glutaric acid	-1.2623	-0.3798	2	5	5	1	2019
72	grafted chitosan	0.9833	0.2593	3	6	6	1	2018
73	grafting	0.9878	0.2416	3	6	6	1	2018
74	graphene oxide	0.5173	0.2629	1	8	9	2	2017
75	green synthesis	-0.2762	-0.451	7	4	4	1	2019
76	heavy metal	-0.7821	0.3122	19	4	4	1	2019
77	heavy metal ions	0.3201	-0.5156	10	4	4	1	2020
78	heavy metals	-0.11	0.6836	4	11	12	3	2014
79	hg2+ detection	0.8872	1.2011	24	2	2	1	2024
80	high sensitivity	0.8824	1.2085	24	2	2	1	2024
81	hydride generation atomic absorption spectrometry	0.6906	-1.3239	14	5	5	1	2020
82	iips	-0.1555	0.0967	16	3	3	1	2018
83	imprint	0.1105	-0.7193	8	3	3	1	2022
84	imprinted polymer	0.7046	0.0903	1	8	9	2	2017
85	ion cum molecularly dual imprinted polymer	1.094	0.1349	3	7	7	1	2018
86	ion imprint	0.3582	-0.7722	13	4	4	1	2020
87	ion imprinted	-0.2152	0.6111	4	4	4	1	2012
88	ion imprinted membrane (iim)	0.2698	0.8018	15	6	6	1	2015
89	ion imprinted polymer	0.8238	0.2233	1	15	17	4	2017.75
90	ion imprinted polymers	-0.2373	-0.3743	7	13	13	3	2019.3333
91	ion imprinted techniques	-0.0119	0.8736	11	4	4	1	2021
92	ion imprinting	-0.2063	-0.1081	5	10	11	3	2018.3333
93	ion-imprinted	-0.1549	0.3683	4	30	34	8	2015
94	ion-imprinted approach	0.2582	-0.6129	13	4	4	1	2017
95	ion-imprinted chitosan particles	0.0791	-0.6057	8	2	2	1	2021
96	ion-imprinted magnetic chitosan beads	-0.0091	0.8592	11	4	4	1	2021
97	ion-imprinted polymers	-0.657	0.0862	16	3	3	1	2020
98	ion-imprinted technology	-0.0482	-0.6189	8	4	4	1	2015
99	ion-imprinting	0.2369	0.0829	6	20	26	8	2020.625
100	ion-imprinting hydrogel	0.8111	-0.4048	20	4	4	1	2024
101	isatin	0.2637	0.0194	6	3	3	1	2020
102	isotherm	0.6715	0.1339	1	4	4	1	2022
103	kinetic	0.0031	0.8687	11	4	4	1	2021
104	kinetic model	0.2854	0.7752	15	6	6	1	2015
105	kinetics	0.1308	0.6584	12	9	9	2	2016.5
106	laminaria japonica aresch juice	-0.1699	0.5356	4	4	4	1	2011
107	lead (ii) and arsenic (v)	-0.4721	-0.7421	9	5	10	2	2023
108	lead ion	-0.0345	0.1625	26	4	4	1	2010
109	lead ion imprinted	-0.8452	0.0842	22	4	4	1	2019
110	magnetic	-0.0642	-0.6191	8	4	4	1	2015
111	magnetic adsorbent	-0.1864	0.6942	4	3	3	1	2008
112	magnetic biocomposite	-0.2617	0.3467	25	4	4	1	2021
113	magnetic go	0.6258	-0.252	23	3	3	1	2023
114	magnetic imprinted polymer	0.7043	-1.298	14	5	5	1	2020
115	magnetic nanoparticles	0.7878	0.127	1	3	3	1	2016
116	magnetic solid phase extraction	0.6384	0.2443	1	5	5	1	2017
117	magnetic sorbent	-0.7692	0.3043	19	4	4	1	2019
118	mechanisms and explanations	-0.4724	-0.7187	9	5	10	2	2023
119	mercury(ii) ions	0.2809	0.1215	6	3	3	1	2022
120	metal imprinted polymers	-0.3383	-0.6797	9	3	3	1	2023
121	metal ion	0.1948	0.5927	12	4	4	1	2011
122	metal separation	0.1291	0.1093	6	4	4	1	2016
123	microfluidic technology	0.2433	-0.6116	13	4	4	1	2017
124	modification	-1.2776	-0.3574	2	5	5	1	2019
125	molecular modeling	1.1054	0.0984	3	7	7	1	2018
126	molecularly imprinted technology	-0.4946	-0.738	9	5	10	2	2023
127	montmorillonite nanosheets	0.3439	-0.7726	13	4	4	1	2020
128	multi-component mixtures	0.3221	-0.4947	10	4	4	1	2020
129	multi-functional monomer imprinting	-0.266	-0.4408	7	4	4	1	2019
130	mwcnts	-0.1439	0.0914	16	3	3	1	2018
131	naked-eye detection	-0.9763	0.4511	17	5	5	1	2024
132	nanocomposite	-0.417	-0.7106	9	8	13	3	2023
133	nanofiber	-0.9504	0.4524	17	5	5	1	2024
134	nanofibers	0.013	-0.242	7	4	4	1	2017
135	nanopaticles	-0.8601	0.0859	22	4	4	1	2019
136	ni (ii)-imprinted chitosan-based biocomposite	0.2079	-0.4878	10	2	2	1	2021
137	ni(ii)-iips	0.0417	-0.7597	8	4	4	1	2010
138	ni-cd battery waste	1.0057	0.243	3	6	6	1	2018
139	nickel	0.0162	-0.6687	8	10	10	3	2015.3333
140	nickel ion	-0.0536	-0.0627	5	5	5	2	2018.5
141	nickel ions	-0.3015	-0.1738	5	4	4	1	2019
142	nuclear	0.7536	0.0488	1	5	5	1	2012
143	oyster shell	-0.3623	0.2952	27	4	4	1	2022
144	pb(ii)	-1.119	-0.2587	2	8	8	2	2018
145	pb(ii) imprinted-cmc-pec-pegde	-1.0515	-0.225	2	4	4	1	2017
146	pb(ii) ion	-0.3476	-0.3254	5	4	4	1	2014
147	pb(ii)-cpb adsorbent	-1.1739	-0.2861	2	4	4	1	2019
148	pb(ii)-ip beads	0.7826	0.2428	1	3	3	1	2020
149	pb(ii)imprinted chitosan-based composite membrane	-1.2862	-0.3703	2	5	5	1	2019
150	pb2+	-0.2451	0.343	25	4	4	1	2021
151	pebax/chitosan/go/aptes	0.0029	-0.2308	7	4	4	1	2017
152	pec	-1.1807	-0.2989	2	4	4	1	2019
153	pectin(pec)	-1.0669	-0.22	2	4	4	1	2017
154	photo-etching	0.3108	-0.5042	10	4	4	1	2020
155	pickering emulsion polymerization	0.6865	-1.2949	14	5	5	1	2020
156	polymers	-1.2639	-0.3644	2	5	5	1	2019
157	pva	0.2583	0.7877	15	6	6	1	2015
158	pva/chitosan	-0.9629	0.4422	17	5	5	1	2024
159	recognition and recovery	-0.4944	-0.715	9	5	10	2	2023
160	removal	-0.1837	0.5428	4	4	4	1	2011
161	removal of lead ions in water	-0.8615	0.071	22	4	4	1	2019
162	response surface methodology (rsm)	-0.8465	0.0692	22	4	4	1	2019
163	salicylic acid	1.0932	0.1145	3	7	7	1	2018
164	schiff base	0.2858	0.1332	6	3	3	1	2022
165	selective	-0.4244	0.4188	21	5	5	1	2010
166	selective adsorption	0.0724	-0.7397	8	7	7	2	2016
167	selective extraction	0.7865	0.255	1	3	3	1	2020
168	selective recognition	-0.0297	0.8103	11	9	9	2	2016
169	selective recovery	0.3586	-0.7579	13	4	4	1	2020
170	selective separation	-0.7289	0.5914	18	4	4	1	2015
171	selectivity	0.196	-0.4505	10	20	20	6	2019
172	selectivity modification	0.7389	0.0606	1	5	5	1	2012
173	single factor optimization	-0.1004	-0.3342	7	5	5	1	2025
174	sodium alginate	0.7966	-0.4012	20	4	4	1	2024
175	solution casting	0.2675	0.7717	15	6	6	1	2015
176	sorption mechanism	0.3313	-0.5062	10	4	4	1	2020
177	sorption-coupled reduction	-0.1188	-0.3367	7	5	5	1	2025
178	specific selectivity for cd(ii)	0.8003	-0.3866	20	4	4	1	2024
179	structure-function relationship	-0.1129	-0.3189	7	5	5	1	2025
180	surface ion-imprinted	-0.7305	0.6064	18	4	4	1	2015
181	surface ion-imprinting	0.0365	-0.7443	8	4	4	1	2010
182	surface molecular imprinting	-0.0459	0.1752	26	4	4	1	2010
183	surface-grafted	-0.4099	0.4302	21	5	5	1	2010
184	suspension polymerization	1.1129	0.1218	3	7	7	1	2018
185	synthesis	0.0272	-0.7559	8	4	4	1	2010
186	taguchi method	0.2151	-0.4833	10	2	2	1	2021
187	template (cu(ii))	-0.3935	-0.4969	9	4	4	1	2019
188	thermo-sensitive	-0.6486	0.0961	16	3	3	1	2020
189	thermodynamics	0.0231	0.8162	11	9	9	2	2021.5
190	thiosemicarbazide	0.2192	0.4348	12	3	3	1	2023
191	thiourea	0.114	-0.731	8	3	3	1	2022
192	triglycine	0.3923	0.2848	1	4	4	1	2017
193	ultrasonic	-0.3341	-0.6914	9	3	3	1	2023
194	ultrasonic-assisted micro solid phase extraction	0.6777	-1.3111	14	5	5	1	2020
195	unidirectional freezing	0.2663	-0.2272	10	4	4	1	2018
196	visualization detection	0.8149	-0.3901	20	4	4	1	2024
197	waste utilization	-0.3504	0.307	27	4	4	1	2022
198	waster water	-0.3153	-0.1683	5	4	4	1	2019
199	zinc	0.6495	0.1818	1	8	9	2	2019.5
200	α-fe2o3	-0.2789	0.5196	4	4	4	1	2011
