# Supplementary material for: Ion-Imprinted Chitosan Technology for Heavy Metal Ion Removal from Water and Wastewater: A Review on Recent Insights and Future Perspectives
Source: Int J Mol Sci. 2026 Mar 31;27(7):3183. doi: 10.3390/ijms27073183 (PMC13072893; doi:10.3390/ijms27073183)
Supplement: Supplementary file 1 [file ijms-27-03183-s001.zip › Supplementary materials/Articles that was discussed in work.ris]

TY  - JOUR
AB  - An As(III)-imprinted chitosan resin (As-ICR) was successfully prepared to selectively remove arsenic from Laminaria japonica Aresch (LJA) juice. Batch adsorption experiments and column adsorption experiments were performed to evaluate the adsorption conditions, selectivity, and reusability. The results showed that the minimum total arsenic concentration of the juice was 4.16 mg/L at pH 6.0, 40 °C, with equilibrium time 4 h. The selectivity of As-ICR for arsenic was much higher than that of non-imprinted chitosan resin. As-ICR could be reused for 10 times with only about 13% regeneration loss. FTIR spectra demonstrated that the adsorption of As-ICR for arsenic occurred on amino and hydroxyl groups. Total arsenic concentration of the juice decreased significantly, while the other metal ions decreased except Zn2+ insignificantly. This suggests that As-ICR is a very promising sorbent for selective removal of arsenic from the juice. © 2011 Springer-Verlag.
AU  - Liu, Bingjie
AU  - Wang, Dongfeng
AU  - Gao, Xiang
AU  - Zhang, Li
AU  - Xu, Ying
AU  - Li, Yujin
DA  - 2011/5//
DO  - 10.1007/s00217-011-1460-6
IS  - 5
KW  - Arsenic
KW  - Chitosan resin
KW  - Ion-imprinted
KW  - Laminaria japonica Aresch juice
KW  - Removal
PY  - 2011
SP  - 911
EP  - 917
TI  - Removal of arsenic from Laminaria japonica Aresch juice using As(III)-imprinted chitosan resin
T2  - European Food Research and Technology
VL  - 232
ER  -
TY  - JOUR
AB  - A novel, bio-based α-Fe2O3 impregnated chitosan beads (As-IFICB) was successfully synthesized using As(III) as imprinted ions for adsorption and removal of As(III) ions from aqueous solutions. Batch adsorption experiments were performed to evaluate the adsorption conditions, selectivity and reusability. The results showed that the maximum adsorption capacity was 6.18mg/g, observed at pH 5 and temperature 30°C. Equilibrium adsorption was achieved within 6h. The kinetic data, obtained at the optimum pH 5, could be fitted with a pseudo-second order equation. Adsorption process could be well described by Langmuir adsorption isotherms and the maximum adsorption capacity calculated from Langmuir equation was 9.355mg/g. The selectivity coefficient of As(III) ions and other metal cations onto As-IFICB indicated an overall preference for As(III) ions, which was much higher than non-imprinted chitosan beads. The adsorption of As-IFICB for As(III) was analyzed and explained using SEM, EDAX, XRD and BET-N2 adsorption measurement. The results above indicated that As-IFICB is a very promising sorbent for selective removal of As(III) ions from aqueous solutions. © 2011 Elsevier B.V.
AU  - Liu, Bingjie
AU  - Wang, Dongfeng
AU  - Li, Haiyan
AU  - Xu, Ying
AU  - Zhang, Li
DA  - 2011/5//
DO  - 10.1016/j.desal.2011.01.034
IS  - 1-3
KW  - Adsorption
KW  - As(III)
KW  - Chitosan beads
KW  - Ion-imprinted
KW  - α-Fe2O3
PY  - 2011
SP  - 286
EP  - 292
TI  - As(III) removal from aqueous solution using α-Fe2O3 impregnated chitosan beads with As(III) as imprinted ions
T2  - Desalination
VL  - 272
ER  -
TY  - JOUR
AB  - A novel, biobased chitosan resin was successfully synthesized, characterized, and applied for the selective removal of As(III) from aqueous solutions. Batch adsorption experiments were performed to evaluate its adsorption conditions, selectivity, and reusability. The results showed that the maximum adsorption capacity was 2.16 mg/g, observed at pH 6 and 40°C. Equilibrium adsorption was achieved within 8 h. The kinetic data, obtained at optimal pH 6, could be fitted with a pseudosecond order equation. Adsorption process could be well described by Langmuir adsorption isotherm model and the maximum adsorption capacity calculated from Langmuir equation was 4.45 mg/g. The selectivity coefficient of As(III) ions and other metal cation onto As-ICR indicated an overall preference for As(III) ions, which was much higher than nonimprinted chitosan resins. Finally, the adsorption mechanisms were studied by Fourier transform infrared spectra, X-ray diffraction, and differential scanning calorimetry analysis. The result reveals that the adsorption of As-ICR for As(III) is a chelation process. These results earlier confirmed that As-ICR is a very promising sorbent for selective adsorption of As(III) ions from aqueous solutions. Copyright © 2011 Wiley Periodicals, Inc.
AU  - Liu, Bingjie
AU  - Lv, Xin
AU  - Wang, Dongfeng
AU  - Xu, Ying
AU  - Zhang, Li
AU  - Li, Yujin
DA  - 2012/7//
DO  - 10.1002/app.35528
IS  - 1
KW  - As(III)
KW  - adsorption
KW  - chitosan resin
KW  - heavy metals
KW  - ion imprinted
PY  - 2012
SP  - 246
EP  - 253
TI  - Adsorption behavior of As(III) onto chitosan resin with As(III) as template ions
T2  - Journal of Applied Polymer Science
VL  - 125
ER  -
TY  - JOUR
AB  - Pickering emulsion polymerization has been employed for the Ultrasonic assisted-micro solid phase extraction (UA-µSPE) of ultra trace arsenic species by a new magnetic ion imprinted polymer (MIIP) prior to hydride generation atomic absorption spectrometry. 2-acetyl benzofuran thiosemicarbazone (2-ABT) as a new chelating agent and core- shell hydrophobic magnetic nanoparticles was synthesized and the polymerization was carried out at the presence of arsenic – ligand complex, crosslinker, monomer, initiator, stabilizing agent and water-oil emulsion magnetic carrier. In second step, the nanoparticles and polymers were characterized. The analytical parameters such as pH, amount of polymer and ultrasonic time were selected and optimozed by Plackett–Burman and Box–Behnken designs respectively. Linear dynamic range, detection limit and relative standard deviation were 0.01–85.000 µg·L−l, 0.003 µg·L−l, and 3.21%, respectively. The proposed preconcentration procedure was successfully applied to the determination of arsenic ion in a wide range of food samples with different and complex matrixes.
AU  - Jalilian, Rahil
AU  - Shahmari, Mahtab
AU  - Taheri, Alireza
AU  - Gholami, Kamyar
DA  - 2020/3//
DO  - 10.1016/j.ultsonch.2019.104802
KW  - Arsenic speciation
KW  - Experimental design
KW  - Hydride generation atomic absorption spectrometry
KW  - Magnetic imprinted polymer
KW  - Pickering emulsion polymerization
KW  - Ultrasonic-assisted micro solid phase extraction
PB  - Elsevier B.V.
PY  - 2020
TI  - Ultrasonic-assisted micro solid phase extraction of arsenic on a new ion-imprinted polymer synthesized from chitosan-stabilized pickering emulsion in water, rice and vegetable samples
T2  - Ultrasonics Sonochemistry
VL  - 61
ER  -
TY  - JOUR
AB  - A cross-linked molecularly imprinted polymer (MIP) was synthesized and functionalized by metal oxide nanoparticles (TiO2 and SiO2) to form a potential cross-linked (MIP) nanocomposite via binding of Nano-TiO2 and Nano-SiO2 to cross-linked chitosan. Where chitosan acted as a functional monomer, glutaraldehyde (Glu) acted as an organic cross-linker with bifunctional reactive groups, and lead (II) and arsenic (V) acted as templates. This work is composed of a binary of promising ideas: (a) a facile preparation of cross-inked molecularly imprinted polymer (MIP) via bulk polymerization method, and (b) the functionalization of newly fabricated cross-linked (MIP) using metal oxide nanoparticles. The fabricated cross-linked biopolymer nanocomposite was used for simultaneous and selective recovery of toxic metal ions from water. Microwave irradiation was applied as an assisted technique to estimate the performance of the synthesized material. The properties and structure of the fabricated Nano-TiO2@Cross-linked Chitosan@Nano-SiO2 were characterized by FT-IR, XRD, TG/DTA, BETs, SEM-EDX, TEM, and XPS. The results indicated that Pb(II) at pH 5.0 ± 0.15 and at time varied from 5 sec to 25 sec exhibited recoveries capacity 97.99–99.81% and Qmax 81.97 mg/g, while As(V) at pH 4.0 ± 0.15 and at 5 sec to 20 sec, exhibited recoveries capacity 96.38–99.72 % and Qmax 625.00 mg/g. The cross-linked MIP nanocomposite exhibited an improved specific surface (388.0 m2/g) and mesopore size (15.18 nm) compared to its precursors. Freundlich and pseudo-second-order equation well-fitted the experimental data. Pb(II) and As(V) recoveries were exothermic, spontaneous, and governed by entropy change. Solvents subjected to eliminate the templates, interfering ions, selectivity, and reusability experiments were carried out. Newly integrative mechanisms for implementing cross-linked (MIP) nanocomposite for recognizing and recovering metal ions were adequately explained.
AU  - Hawash, Hamada B.
AU  - Hagar, Mohamed
AU  - Elkady, Marwa F.
AU  - Moneer, Abeer A.
AU  - Galhoum, Ahmed A.
AU  - Attia, Nour F.
AU  - Kassem, Taher S.
DA  - 2023/11//
DO  - 10.1016/j.cej.2023.146019
KW  - Cross-linked
KW  - Lead (II) and arsenic (V)
KW  - Mechanisms and explanations
KW  - Molecularly imprinted technology
KW  - Nanocomposite
KW  - Recognition and recovery
PB  - Elsevier B.V.
PY  - 2023
TI  - Synthesis and functionalization of cross-linked molecularly imprinted polymer (MIP) microwave-assisted for recognition and selective extraction of lead (II) and arsenic (V) from water: Isotherms modeling and integrative mechanisms
T2  - Chemical Engineering Journal
VL  - 475
ER  -
TY  - JOUR
AB  - In the present study, a novel Cr6+-imprinted Pebax/chitosan/GO/APTES nanofibrous adsorbent (Cr6+-PCGA) was prepared and its performance was compared with PCGA nanofibers for selective sorption of Cr(VI) ions from aqueous solutions. The prepared nanofibers were characterized using FTIR, SEM and EDAX analysis. The influence of batch sorption experiments including GO/APTES content, pH, contact time, Cr(VI) initial concentration and temperature on the Cr(VI) sorption efficiency using synthesized nanofibers was investigated. The Cr(VI) sorption data were well described using pseudo-second-order kinetic and Redlich-Peterson isotherm models. The maximum sorption capacities of Cr6+-PCGA and PCGA nanofibers for Cr(VI) ions sorption were found to be 204.5 and 550.5 mg g−1, respectively. Thermodynamic studies indicated an endothermic and spontaneous nature of Cr(VI) ions sorption using both Cr6+-PCGA and PCGA nanofibers. The selectivity coefficient values of Cr(VI)/Pb(II), Cr(VI)/Cu(II) and Cr(VI)/Ni(II) indicated the higher selectivity of Cr6+-PCGA nanofibrous adsorbent for Cr(VI) ions separation compared to PCGA nanofibers. The good stability and reusability of Cr6+-PCGA nanofibrous adsorbent for five sorption/desorption cycles promised a higher potential of ion-imprinted nanofibers for separation of metal ions from aqueous systems in a large scale.
AU  - Etemadi, Mohammadmahdi
AU  - Samadi, Saman
AU  - Yazd, Shabnam Sharif
AU  - Jafari, Pooya
AU  - Yousefi, Negin
AU  - Aliabadi, Majid
DA  - 2017/2//
DO  - 10.1016/j.ijbiomac.2016.11.117
KW  - Cr(VI)
KW  - Ion-imprinted
KW  - Nanofibers
KW  - Pebax/chitosan/GO/APTES
KW  - Selectivity
PB  - Elsevier B.V.
PY  - 2017
SP  - 725
EP  - 733
TI  - Selective adsorption of Cr(VI) ions from aqueous solutions using Cr6+-imprinted Pebax/chitosan/GO/APTES nanofibrous adsorbent
T2  - International Journal of Biological Macromolecules
VL  - 95
ER  -
TY  - JOUR
AB  - The main aim of this work is the preparation of azo dye modified chitosan that was subsequently used in the ion-imprinting of Cr(III) ions to finally obtain ion-selective sorbent able to selectively combine with Cr(III) ions from water when coexisting with other similar metal ions. The azo dye derived from resorcinol and p-aminobenzoic acid was prepared and then linked to the chitosan amino groups by amide linkages utilizing EDC/NHS coupling agent. A polymeric complex of the azo dye chitosan derivative AZCS and Cr(III) ions was then prepared and treated with glyoxal solution, which cross-link the main chitosan chains in form of micro-spherical beads in presence of the coordinated Cr(III) ions that were later expelled out of the texture of the beads using acidified EDTA eluent solution while preserving the spatial and geometrical shape of the resulting Cr(III) ions chelating sites.
AU  - Elsayed, Nadia H.
AU  - Monier, M.
AU  - Alatawi, Raedah A.S.
AU  - Albalawi, Marzough A.
AU  - Alhawiti, Aliyah S.
DA  - 2022/5//
DO  - 10.1016/j.carbpol.2022.119139
KW  - Azo dye
KW  - Chitosan
KW  - Chromium(III) ions
KW  - Ion-imprinting
PB  - Elsevier Ltd
PY  - 2022
TI  - Preparation of chromium (III) ion-imprinted polymer based on azo dye functionalized chitosan
T2  - Carbohydrate Polymers
VL  - 284
ER  -
TY  - JOUR
AB  - The structure–function relationship of ion-imprinted polymers for toxic hexavalent chromium (Cr(VI)) is poorly understood. In this study, a series of Cr(VI)-imprinted chitosan (CS)-sodium tripolyphosphate (STPP) composites were prepared by sol–gel method using different alkali/acid combinations and drying modes. The elution of CS-STPP polymer with 1 M NaOH+5 mM HNO3 followed by freeze drying produced the optimal IIP-B+5A-fd material. The distinct structural stabilities and surface charges of imprinted CS-STPP composite determined their disparate Cr(VI) sorption abilities. The Cr(VI) sorption ratio on IIP-B+5A-fd kept higher than 97 % at pH<7, while that on non-imprinted NIP-B+5A-fd decreased from ∼ 73 % to ∼ 28 % as the solution pH rose from 4 to 7. The Cr(VI) sorption kinetics on IIP-B+5A-fd reached equilibrium after 12 h, faster than 24 h on NIP-B+5A-fd. The maximum Cr(VI) sorption capacity of IIP-B+5A-fd (41.29 mg/g) surpassed those of NIP-B+5A-fd (26.00 mg/g) and various previously reported adsorbents. IIP-B+5A-fd exhibited a much better Cr(VI) sorption efficiency (∼83 %) than NIP-B+5A-fd (∼20 %) in the presence of mixed aqueous components. The Cr(VI) sorption mechanism on IIP-B+5A-fd was electrostatic attraction–redox–inner-sphere complexation. Overall, the prepared IIP-B+5A-fd polymer holds a promising potential for highly efficient and selective removal of Cr(VI) from a polluted water environment.
AU  - Yang, Shitong
AU  - Wu, You
AU  - Bi, Shiying
AU  - Xu, Xinghua
AU  - Wu, Wenyu
AU  - Wang, Yongsheng
DA  - 2025/2//
DO  - 10.1016/j.seppur.2024.129182
KW  - Chitosan
KW  - Cr(VI)
KW  - Ion imprinted polymers
KW  - Single factor optimization
KW  - Sorption-coupled reduction
KW  - Structure-function relationship
PB  - Elsevier B.V.
PY  - 2025
TI  - Reel silk from cocoons: Optimized fabrication of chitosan-sodium tripolyphosphate imprinted polymers for high-efficiency and selective capture of hexavalent chromium
T2  - Separation and Purification Technology
VL  - 354
ER  -
TY  - JOUR
AB  - A novel Zn(II) imprinted polymer was synthesized via a co-precipitation method using graphene oxide/magnetic chitosan nanocomposite as supporting material. The synthesized imprinted polymer was characterized by Fourier transform infrared spectrometry (FTIR) and scanning electron microscopy (SEM) and applied as a sorbent for selective magnetic solid phase extraction of zinc followed by its determination by flame atomic absorption spectrometry. The kinetic and isothermal adsorption experiments were carried out and all parameters affecting the extraction process was optimized. Under the optimal experimental conditions, the developed procedure exhibits a linear dynamic range of 0.5–5.0 µg L−1 with a detection limit of 0.09 µg L−1 and quantification limit of 0.3 µg L−1. The maximum sorption capacity of the sorbent was found to be 71.4 mg g−1. The developed procedure was successfully applied to the selective extraction and determination of zinc in various samples including well water, drinking water, black tea, rice, and milk.
AU  - Kazemi, Elahe
AU  - Dadfarnia, Shayessteh
AU  - Haji Shabani, Ali Mohammad
AU  - Ranjbar, Mansoureh
DA  - 2017/12//
DO  - 10.1016/j.foodchem.2017.06.053
KW  - Chitosan
KW  - Flame atomic absorption spectroscopy
KW  - Graphene oxide
KW  - Ion imprinted polymer
KW  - Magnetic solid phase extraction
KW  - Zinc
PB  - Elsevier Ltd
PY  - 2017
SP  - 921
EP  - 928
TI  - Synthesis, characterization, and application of a Zn (II)-imprinted polymer grafted on graphene oxide/magnetic chitosan nanocomposite for selective extraction of zinc ions from different food samples
T2  - Food Chemistry
VL  - 237
ER  -
TY  - JOUR
AB  - Green ion-imprinting technique was applied to construct a Cr(III) ion-imprinted absorbent material from an amino functionalized chitosan derivative. First, nitrogenous organic compounds (GACS) as functional monomer is synthesized by a Schiff base reaction followed by a grafting reaction. In the end, imprinting was completed by cross-linking with epichlorohydrin (ECH) in aqueous media and eluting the coordinated ions with hydrochloric acid to obtain chromium-imprinted polymers (Cr(III)-IIP) with pores. The relevant parameters of the imprinting system were explored, and the superior polymer (Cr(III)-IIP9) has an excellent adsorption capacity 385.89 mg/g, wide pH range adsorption, good adsorption rates and equilibrium times (≤120 min) for Cr(III) ion. Additionally, the kinetic study is best defined in terms of pseudo-second order, while the Freundlich isotherm model fits the data well. Competitive adsorption of the quaternary system of Cr(III)/ Cd(II)/ Ni(II)/ Cu(II) were also investigated, it demonstrated a greater affinity for the Cr(III) ion than other ions. Hence, the imprinting materials prepared by amino functionalized chitosan enhances the adsorption of Cr(III) ions in the simulation of actual water sample. The adsorption mechanism accords with the hard and soft acid and base theory (HSAB), which is expected to be is utilized for the separation of Cr(III) ions in the environment.
AU  - Fu, Dongxue
AU  - Wang, Guifang
AU  - Zhao, Li
AU  - Hong, Yuwen
AU  - Yang, Baoming
AU  - Cheng, Huiling
DA  - 2024/5//
DO  - 10.1016/j.seppur.2024.126341
KW  - Aqueous-phase synthesis
KW  - Chitosan
KW  - Chromium (Ⅲ) ions
KW  - Ion-imprinting
PB  - Elsevier B.V.
PY  - 2024
TI  - Design of ion-imprinted amino-modified chitosan for selective chromium (Ⅲ) ion removal
T2  - Separation and Purification Technology
VL  - 336
ER  -
TY  - JOUR
AB  - In this study, a new strategy for novel chitosan-based ion-imprinted polymer (IIP) preparation was adopted for selective separation and recovery of Zn(II) ions from aqueous environmental samples using batch extraction experiments. The Zn(II) ion-imprinted polymer was prepared by precipitation copolymerisation of methacrylamide and 2,2- azobisisobutyronitrile along with Zn(II) ions and toluene as a functional complexing monomer, initiator, template ion, and porogenic solvent, respectively, in the presence of chitosan. The ethylene glycol dimethacrylate and tetraethyl orthosilicate were used as cross-linking agents. The prepared Zn(II) ion-imprinted polymer was characterised by Fourier transform infrared spectroscopy, field emission scanning electron microscopy equipped with energy-dispersive X-ray spectroscopy, X-ray diffraction, thermogravimetric analysis, and inductively coupled plasma-optical emission spectroscopy to determine the structural and functional IIP variations before and after Zn(II) adsorption. Characterisation results suggested the formation of Zn(II) ion-imprinted polymer with excellent thermal stability and also have the potential for selective Zn(II) extraction. Further, the Zn(II) sorption using IIP sorbent was also evaluated as a function of pH, IIP sorbent dosages, Zn(II) ion concentration, sorption time, and IIP sorbent reusability. The Zn(II) sorption equilibrium was studied using various isotherm and kinetic models, and the result suggested that the Langmuir and pseudo-second-order model as the best to explain the sorption process. Sorption capacity was calculated using Langmuir isotherm linear equation and its value was found to be 3.06 mg/g. The method detection limit (MDL) and limit of quantification (LOQ) of sorbent were calculated as 0.1 and 0.3 mg/L, respectively. Finally, the developed sorbent Zn(II) IIP was found to be effective in the selective extraction of Zn(II) from the tap and river water samples.
AU  - Khairnar, Nilesh A.
AU  - Choudhary, Bharat C.
AU  - Karnakar, Rahul R.
AU  - Gite, Vikas V.
DO  - 10.1080/03067319.2020.1849646
IS  - 19
KW  - Chitosan
KW  - extraction
KW  - imprinted polymer
KW  - isotherm
KW  - zinc
PB  - Taylor and Francis Ltd.
PY  - 2022
SP  - 8234
EP  - 8249
TI  - Chitosan-based ion-imprinted polymer for selective extraction of Zn(II) in aqueous samples
T2  - International Journal of Environmental Analytical Chemistry
VL  - 102
ER  -
TY  - JOUR
AB  - Ion cum molecularly dual imprinted polymer (DMIP) was synthesized for the simultaneous removal of salicylic acid (SA) and cadmium (Cd) by suspension polymerization method using chitosan (CTS) as functional polymer, epichlorohydrin as cross-linker, and 4-hydroxy benzoic acid (4HBA) as well as Cd as organic and inorganic templates, respectively. Use of the dummy template 4HBA during the synthesis of DMIP had the advantage of creating imprinted cavities in DMIP, which depicted good uptake for SA. Scanning electron microscopy and Fourier transform infrared spectroscopy indicated successful preparation of DMIP. Particle size analysis confirmed polydispersity, and thermal and swelling studies indicated the mechanical stability in DMIP. The rebinding capacities of the DMIP for Cd and SA were found to be 38.46 and 23.81 mgg-1, respectively, under the optimize condition of the time, dose, and concentration. Adsorption isotherm results fitted into Langmuir adsorption isotherm model with the R2 values of 0.994 and 0.995 for Cd and SA, respectively. The presence of intramolecular hydrogen bonding in SA, stability of the template-monomer complexes (CTS-SA and CTS-4HBA), and the involvement of the hydroxyl groups on DMIP for the uptake of SA has been supported by molecular modeling studies using Gaussian 03 software. The electron doublet of the amino groups of DMIP was involved for the uptake of Cd. Lower binding efficiency of DMIP for SA as compared to Cd may be due to the partial participation of hydroxyl group in cross-linking with epichlorohydrin during the synthesis of DMIP.
AU  - Rahangdale, Deepali
AU  - Kumar, Anupama
AU  - Archana, G.
AU  - Dhodapkar, Rita Sandip
DA  - 2018/3//
DO  - 10.1002/jmr.2630
IS  - 3
KW  - 4-hydroxy benzoic acid
KW  - cadmium
KW  - chitosan
KW  - dummy template
KW  - ion cum molecularly dual imprinted polymer
KW  - molecular modeling
KW  - salicylic acid
KW  - suspension polymerization
PB  - John Wiley and Sons Ltd
PY  - 2018
TI  - Ion cum molecularly dual imprinted polymer for simultaneous removal of cadmium and salicylic acid
T2  - Journal of Molecular Recognition
VL  - 31
ER  -
TY  - JOUR
AB  - To improve the adsorption capacity of Cd(II) ions, Cd(II) ions were imprinted on the surface of aminoethyl chitosan (AECS), which was coated on Fe3O4@SiO2 nanoparticles. A novel magnetic Cd(II) ion-imprinted polymer (Cd(II)-IIP) was synthesized, characterized, and applied to the selective separation of Cd(II) ions from aqueous solution. The adsorption–desorption properties and selectivity of Cd(II)-IIP and a non-imprinted polymer (Cd(II)-NIP) were investigated. The optimum pH and equilibrium binding time were established at pH 6.0 and 60 min, respectively. Kinetics studies demonstrated that the adsorption process proceeded according to a pseudo-first or second order model, while the adsorption isotherms agreed with the Langmuir model. The maximum adsorption capacities of Cd(II)-IIP and Cd(II)-NIP toward Cd(II) ions, as calculated by the Langmuir equation, at pH 6.0 and 25 °C were 26.1 and 6.7 mg/g, respectively. The imprinted polymer showed higher selectivity toward Cd(II) ions compared to the non-imprinted polymer. The relative selectivity factor (βr) values of Cd(II)/Cu(II), Cd(II)/Cr(II), and Cd(II)/Pb(II) were 3.315, 3.875, and 2.061, respectively. In addition, Cd(II) ions adsorbed on the Cd(II)-IIP adsorbent could be easily released using 0.1 M HNO3, thus showing good material stability and reusability. The adsorption capacity of Cd(II)-IIP was retained at 74% after undergoing six adsorption–desorption cycles.
AU  - Wang, Hongpeng
AU  - Lin, Yuecheng
AU  - Li, Yin
AU  - Dolgormaa, Anudari
AU  - Fang, Hui
AU  - Guo, Lin
AU  - Huang, Jun
AU  - Yang, Junxing
DA  - 2019/11//
DO  - 10.1007/s10904-019-01148-6
IS  - 6
KW  - Adsorption
KW  - Aminoethyl chitosan
KW  - Cd(II) imprinting
KW  - Heavy metal
KW  - Magnetic sorbent
PB  - Springer New York LLC
PY  - 2019
SP  - 1874
EP  - 1885
TI  - A Novel Magnetic Cd(II) Ion-Imprinted Polymer as a Selective Sorbent for the Removal of Cadmium Ions from Aqueous Solution
T2  - Journal of Inorganic and Organometallic Polymers and Materials
VL  - 29
ER  -
TY  - JOUR
AB  - Spent nickel-cadmium (Ni-Cd) batteries are classified as hazardous waste due to the presence of toxic cadmium (Cd). Sustainable solution to this problem can be adoption of resource recovery methods for the reuse of Cd. This has been attempted in the present work using the biopolymer chitosan having inherent affinity for metals. Stability of chitosan in acidic medium was improved by grafting it with a suitable grafting agent and crosslinking. Further, it was used for the synthesis of acrylamide grafted chitosan based Cd ion imprinted polymer (CdIIP) using Cd as template and epichlorohydrin (EPI) as crosslinker for the selective recovery of Cd. Density functional theory (DFT) confirmed acrylamide as the best grafting agent with ΔG of -17.98 Kcal/mol for the acrylamide grafted chitosan. FTIR confirmed the grafting of acrylamide on chitosan as well as successful synthesis of CdIIP. EPI proved to be a better crosslinking agent as compared to glutaraldehyde (GLA) for CdIIP as confirmed by EDS. Adsorption of Cd on CdIIP was influenced by pH, time, initial Cd concentration and CdIIP dose. The kinetic data fitted well to pseudo-second-order equation than first order with R2 equals to 0.997. The monolayer adsorption capacity for Cd (167 mg/g) calculated using Langmuir isotherm model was in close approximation to the experimental adsorption capacity of 152 ± 3 mg/g. The thermodynamic data confirmed exothermic and spontaneous nature of adsorption. 84.3% of Cd could be recovered by CdIIP from the acidic leachate of the Ni-Cd battery waste. CdIIP could be effectively reused for five cycles.
AU  - Rahangdale, Dipali
AU  - Kumar, Anupama
DA  - 2018/4//
DO  - 10.1016/j.jece.2018.02.027
IS  - 2
KW  - Cadmium
KW  - Crosslinker
KW  - Density functional theory
KW  - Grafted chitosan
KW  - Grafting
KW  - Ion imprinted polymer
KW  - Ni-Cd battery waste
PB  - Elsevier Ltd
PY  - 2018
SP  - 1828
EP  - 1839
TI  - Acrylamide grafted chitosan based ion imprinted polymer for the recovery of cadmium from nickel-cadmium battery waste
T2  - Journal of Environmental Chemical Engineering
VL  - 6
ER  -
TY  - JOUR
AB  - To ensure environmental and industrial sustainability, cadmium ions (Cd(II)) must be extracted from effluents. However, high-efficiency Cd(II) extraction remains elusive due to issues with slow rates and low selectivity. An ion-imprinting method was used in this study to imprint Cd(II) onto a thiosemicarbazide-chitosan derivative (TCCS) synthesized via an unconventional synthetic route. Following the amide bond formation between cyanoacetyl units and chitosan, thiosemicarbazide was used to modify the –CN residues to obtain the desired TCCS derivative. After that, the Cd(II) ions were coordinated with the TCCS before being cross-linked with epichlorohydrin (ECH) and eluted by a H+/EDTA solution, leaving rigid coordination cavities. The developed Cd-TCCS was able to preferentially identify Cd(II) when compared to non-imprinted sorbent, resulting in significantly higher adsorption capabilities (qm = 305 ± 1 mg/g) and enhanced adsorption selectivity. Also, the pseudo-second-order kinetics model was a good fit for the data, indicating that adsorption is mainly mediated by chemisorption or coordination mechanisms, which were confirmed by the FTIR and XPS investigations. This study expands our understanding of the factors that influences the biosorption of Cd(II) from aqueous media and gives a direction for the development of novel biosorbents with high capacity and excellent selectivity.
AU  - Alamrani, N. A.
AU  - Almutairi, F. M.
AU  - Alotaibi, F. A.
AU  - Alenazi, D. A.K.
AU  - Monier, M.
AU  - Abdel-Latif, D. A.
AU  - Elsayed, Nadia H.
DA  - 2023/6//
DO  - 10.1016/j.mtchem.2023.101547
KW  - Biosorption
KW  - Cadmium(II) ions
KW  - Ion-imprinting
KW  - Thiosemicarbazide
PB  - Elsevier Ltd
PY  - 2023
TI  - Developing thiosemicarbazide-modified/ion-imprinted chitosan for selective cadmium ion biosorption
T2  - Materials Today Chemistry
VL  - 30
ER  -
TY  - JOUR
AB  - This study examined the removal of cadmium from aqueous solution using novel Cd(II)-imprinted chitosan hydrogel beads crosslinked by sodium tripolyphosphate. The synthesis of ion-imprinted and non-imprinted crosslinked chitosan beads was confirmed using Scanning Electron Microscopy (SEM), Fourier Transform Infrared Spectroscopy (FTIR), and Thermogravimetric Analysis (TGA). Brunauer-Emmett-Teller (BET) analysis showed an increase in surface area after the ion imprinting process. Batch adsorption tests were performed to determine the adsorption process parameters such as initial pH (7.0), adsorbent dosage (0.65 g/L), and contact time (48 h). Isotherm investigation showed that the Langmuir model could well describe Cd(II) adsorption, and the maximum adsorption capacity of the ion-imprinted chitosan was 21 ± 5% higher than that of the non-imprinted one. The computed thermodynamic parameters at three different temperatures (25, 40, 55 ℃) showed the spontaneity and endothermic nature of Cd(II) adsorption on the synthesized bio-sorbents. The kinetics data were best fitted by the pseudo-second-order equation with a coefficient of determination of 0.99. Additionally, desorption tests employing a solution of NaCl and H2SO4 were undertaken, yielding acceptable results.
AU  - Babakhani, Ataollah
AU  - Sartaj, Majid
DA  - 2022/4//
DO  - 10.1016/j.jece.2022.107147
IS  - 2
KW  - Adsorption Isotherm
KW  - Cd(II)
KW  - Desorption
KW  - Heavy Metals
KW  - Kinetics
KW  - Thermodynamics
PB  - Elsevier Ltd
PY  - 2022
TI  - Synthesis, characterization, and performance evaluation of ion-imprinted crosslinked chitosan (with sodium tripolyphosphate) for cadmium biosorption
T2  - Journal of Environmental Chemical Engineering
VL  - 10
ER  -
TY  - JOUR
AB  - A novel, bio-based 8-hydroxyquinoline (8-HQ) anchored magnetic chitosan using Co(II) as imprinted ions was prepared and applied for selective removal of Co(II) from aqueous solutions. At first, γ-Fe2O3 has been synthesized by solvent free precipitation route and then combined with 8-hydroxyquinoline anchored chitosan using epichlorohydrin (EPH) as crosslinking agent. The FT- IR spectra showed that 8-HQ has been successfully anchored onto chitosan structure. Moreover, TEM analysis confirmed that the nanocomposite has core-shell structure. The experimental results showed that equilibrium time was 10 min moreover, the maximum adsorption capacity of Co(II) with non-imprinted and surface imprinted polymer at pH 8 were 66.6 and 100 mg g-1, respectively. The selectivity coefficient of Co(II) ions relative to Cd(II), Ni(II) and Pb(II) were 11, 42 and 2, respectively. Prepared biosorbent represented good stability and good repeatability after three cycle of sorption and desorption using 0.5 mol L-1 of HNO3 as eluent. Kinetic and thermodynamic behavior were also investigated and result showed that cobalt adsorption followed second order model and endothermic path.
AU  - Hossein Beyki, Mostafa
AU  - Shemirani, Farzaneh
AU  - Shirkhodaie, Mahsa
DA  - 2016/6//
DO  - 10.1016/j.ijbiomac.2016.02.077
KW  - Chitosan
KW  - Cobalt
KW  - Ion imprinted polymer
KW  - Magnetic nanoparticles
PB  - Elsevier B.V.
PY  - 2016
SP  - 375
EP  - 384
TI  - Aqueous Co(II) adsorption using 8-hydroxyquinoline anchored γ-Fe2O3@chitosan with Co(II) as imprinted ions
T2  - International Journal of Biological Macromolecules
VL  - 87
ER  -
TY  - JOUR
AB  - In order to realize the sustainable utilization of waste oyster shell and develop a targeted removal technology for cadmium. A novel ion-imprinted oyster shell material (IIOS) was prepared by surface imprinting technique. The prepared samples were characterized by scanning electron microscope, Fourier infrared spectrometer, X-ray diffractometer, thermogravimetric analysis and N2 adsorption-desorption. The adsorption performances of IIOS for Cd(II) from aqueous solution were studied by the single factor sequential batch, kinetics, isotherms, selectivity and recycling experiments. The characterization researches showed that IIOS was successfully prepared. The adsorption experiments indicated that the adsorption process reached equilibrium within 240 min; the maximum adsorption capacity was up to 69.1 mg g−1 with the initial Cd(II) concentration of 75 mg L−1 at pH 5; the adsorption process fitted well to the pseudo-second-order model and the Langmuir isotherm model, which revealed the chemisorption characteristic of Cd(II). Moreover, IIOS exhibited a good targeted adsorption of Cd(II) in several binary competition systems owing to the present of these imprinted cavities. The recycling experiment showed that the targeted removal ratio of IIOS for Cd(II) remained above 80% after used six times. The results of this study indicated that it is a promising prospect for waste oyster shell used as IIOS to dispose heavy metals in wastewater.
AU  - Wu, Shurong
AU  - Liang, Lin
AU  - Zhang, Qin
AU  - Xiong, Lifeng
AU  - Shi, Shuiqin
AU  - Chen, Zibin
AU  - Lu, Zexiang
AU  - Fan, Liwei
DA  - 2022/1//
DO  - 10.1016/j.jenvman.2021.114031
KW  - Adsorption
KW  - Cadmium (II)
KW  - Ion-imprinted
KW  - Oyster shell
KW  - Waste utilization
PB  - Academic Press
PY  - 2022
TI  - The ion-imprinted oyster shell material for targeted removal of Cd(II) from aqueous solution
T2  - Journal of Environmental Management
VL  - 302
ER  -
TY  - JOUR
AB  - A simple and reliable approach using surface imprinting technique combined with chitosan incorporated sol-gel process was established to synthesise a novel Co(II)-imprinted polymer (Co-IIP) with attapulgite as the support material. Then the prepared polymer was characterised by using fourier tranmission infrared spectra (FT-IR) and scanning electron microscopy (SEM), and the imprinting mechanism of Co-IIP was proposed. Batch experiments studies were performed to evaluate the adsorption kinetics, selective recognition, adsorption isotherm, desorption and regeneration characters of Co-IIP. Results showed that Co-IIP offered fast kinetics for the adsorption and desortion Co 2+ under the optimum conditions. The adsorption and selective recognition Co 2+ were both followed the order Co-IIP>attapulgite>NIP. Moreover, Langmuir adsorption isotherm fitted well for the experimental equilibrium data of Co-IIP, and the maximum adsorption capacity of Co-IIP was 31.5mg g -1. Furthermore, Co-IIP could be reused four times with only about 13.42~16.17% regeneration loss, and the enrichment factor was more than 10.0. The developed method was also successfully applied to the determination of trace Co 2+ in river sediments with satisfactory results. The relative standard deviation of the method (RSD) and the detection limit (3δ) were 1.35% and 0.0263, respectively. © 2011 Taylor & Francis.
AU  - Li, Chunxiang
AU  - Pan, Jianming
AU  - Zou, Xiaohua
AU  - Gao, Jie
AU  - Xie, Jimin
AU  - Yongsheng, Yan
DA  - 2011/9//
DO  - 10.1080/03067310903502752
IS  - 11
KW  - Adsorption
KW  - Attapulgite
KW  - Co(II) ion
KW  - Desorption
KW  - Ion-imprinted
KW  - Selective recognition
PY  - 2011
SP  - 1035
EP  - 1049
TI  - Synthesis and applications of novel attapulgite-supported Co(II)-imprinted polymers for selective solid-phase extraction of cobalt(II) from aqueous solutions
T2  - International Journal of Environmental Analytical Chemistry
VL  - 91
ER  -
TY  - JOUR
AB  - Due to Cd(II) with highly toxic, persistent and bioaccumulative, the discharge of it into the environment brings serious pollution. Developing strategies that are efficient, low-cost, pollution-free and specific to removing Cd(II) from wastewater is therefore of great urgency and prime importance. A novel chitosan/sodium alginate ionic imprinting(IICA) hydrogels with specific adsorption capacity for Cd(II) was prepared through freeze-thaw and ion imprinting, and finally the colorimetric sensor (IICAS) was prepared via introducing Rhodamine B(RhB) and Victoria blue(VBB) by immersion to achieve visual detection of Cd(II). The IICA hydrogels with imprinted hole structure had higher adsorption capacity and better specific selectivity for Cd(II). As well as internal diffusion, coordination, ion exchange, and hydrogen bonding influenced the adsorption rate. Moreover, the IICAS exhibited good selective detection ability and linearity for Cd(II) with the fitted correlation coefficient (R2) = 0.98, limit of detection (LOD) = 35 nmol/L. Combined with the smartphone platform, portable and quantitative detection of Cd(II) can be achieved, Within the 0–100 mg/L range, R2 remained 0.94, and LOD was 75 nmol/L. This strategy of preparing a novel whole biomass IICAS integrating capture and visual detection provides a new insight into the construction of a promising candidate sensor for the removal and detection of Cd(II).
AU  - Bao, Yan
AU  - Zheng, Xi
AU  - Guo, Ruyue
AU  - Wang, Luxuan
AU  - Liu, Chao
AU  - Zhang, Wenbo
DA  - 2024/5//
DO  - 10.1016/j.carbpol.2024.121841
KW  - Chitosan
KW  - Ion-imprinting hydrogel
KW  - Sodium alginate
KW  - Specific selectivity for Cd(II)
KW  - Visualization detection
PB  - Elsevier Ltd
PY  - 2024
TI  - Biomass chitosan/sodium alginate colorimetric imprinting hydrogels with integrated capture and visualization detection for cadmium(II)
T2  - Carbohydrate Polymers
VL  - 331
ER  -
TY  - JOUR
AB  - The selectivity of chitosan has been modified through metal ion imprinting technique for its potential application in nuclear industry. Considerable reduction in radioactive waste volume, generated during the chemical decontamination of nuclear power plants, can be achieved through the selective removal of the radionuclides. In this context, a Co(II) imprinted chitosan was synthesized using epichlorohydrin as the crosslinker. The selective removal of Co(II) in presence of Fe(II), which is the major non-radioactive ion present in excess during decontamination, was studied. The imprinted chitosan showed selective sorption of Co(II) over Fe(II), while the raw chitosan was selective to Fe(II) over Co(II). The imprinted chitosan was found to retain the enhanced selectivity towards Co(II) under various solution conditions, including typical nuclear reactor decontamination formulations containing strong complexants. The highest uptake by the imprinted chitosan, with maximum selectivity for Co(II) over Fe(II), was obtained in citrate medium at pH 4.8. © 2011 Elsevier Ltd.
AU  - Nishad, Padala Abdul
AU  - Bhaskarapillai, Anupkumar
AU  - Velmurugan, Sankaralingam
AU  - Narasimhan, Sevilimedu Veeravalli
DA  - 2012/3//
DO  - 10.1016/j.carbpol.2011.11.061
IS  - 4
KW  - Chitosan
KW  - Cobalt
KW  - Decontamination
KW  - Imprinted polymer
KW  - Nuclear
KW  - Selectivity modification
PB  - Elsevier Ltd
PY  - 2012
SP  - 2690
EP  - 2696
TI  - Cobalt (II) imprinted chitosan for selective removal of cobalt during nuclear reactor decontamination
T2  - Carbohydrate Polymers
VL  - 87
ER  -
TY  - JOUR
AB  - A cobalt/manganese-imprinted adsorbent grafted with thiourea (T-Co/Mn-CTS) was synthesized through the combination of the amino groups of thiourea with imprinted chitosan (Co/Mn-CTS) by using a sol-gel method along with a reverse-phase suspension method. Cobalt chloride and manganese chloride were employed as imprint molecules. The structures of the adsorbents were investigated by Fourier transform infrared spectroscopy. The results of static adsorption experiments indicated that the adsorption of Co2+ and Mn2+ occurred in the first 0.5 h, and the absorption capacity of T-Co/Mn-CTS for these ions was higher than that of Co/Mn-CTS. The selective adsorption performance of the template-imprinted-chitosan resin was better than that of the non-imprinted-chitosan resin, in the presence of other ions. The effect of interfering ions on the adsorption performance for Mn2+was greater than that for Co2+. Dynamic adsorption experiments indicated that the breakthrough volumes of Co2+ and Mn2+ were 110 BV and 14 BV, respectively, with the corresponding breakthrough curves being symmetrical S-type and unsymmetrical S-type.
AU  - Zhang, Kai
AU  - Luo, Qun
AU  - Wang, Zhentao
DA  - 2022/2//
DO  - 10.11889/j.1000-3436.2021-0111
IS  - 1
KW  - Chitosan
KW  - Imprint
KW  - Selective adsorption
KW  - Thiourea
PB  - Science Press
PY  - 2022
TI  - Selective adsorption of Co2+ and Mn2+ by cobalt/manganese imprinted thiourea-chitosan
T2  - Fushe Yanjiu yu Fushe Gongyi Xuebao/Journal of Radiation Research and Radiation Processing
VL  - 40
ER  -
TY  - RPRT
AB  - The surface-grafting ion-imprinting technology was applied to synthesis of a new Co(II)-imprinted polymer [Co(II)-IP], which could be used for selective removal of Co(II) from aqueous solutions. The prepared polymer was characterized by using the infrared spectra (IR), X-ray diffractometer (XRD), X-ray energy dispersion spectroscopy (EDS) and scanning electron microscopy (SEM). The maximum adsorption capacity values for the Co(II)-imprinted polymer and non-imprinted polymer (NIP) were 22 and 8 mg/g, respectively. The Freundlich equation fitted the adsorption isotherm data well. The applicability of two kinetic models including pseudo-first-order and pseudo-second-order models was estimated on the basis of comparative analysis of the corresponding rate parameters , equilibrium capacity, and correlation coefficients. Results suggested that chemical process could be the rate-limiting step in the adsorption process. And the adsorption of Co(II) on the Co(II)-imprinted polymer was en-dothermic. The relative selectivity coefficients of the Co(II)-imprinted polymer for Co(II)/Pb(II), Co(II)/Cu(II), Co(II)/Ni(II), Co(II)/Sr(II) and Co(II)/Cs(I) were respectively 11.5, 6.1, 13.8, 9.4, and 8.1 times greater than that of the non-imprinted polymer. Eventually, the desorption conditions of the adsorbed Co(II) from the Co(II)-imprinted polymer were also studied in batch experiments.
AU  - Gao, Yan
AU  - Li, Jie
AU  - Pan, Chunxiang
AU  - Yan, Jianming
KW  - Co(II)
KW  - adsorption
KW  - chitosan (CTS)
KW  - ion-imprinted
KW  - selective
KW  - surface-grafted
PY  - 2010
SP  - 548
EP  - 554
TI  - Synthesis and Adsorption Performance of Surface-Grafted Co(II)-Imprinted Polymer for Selective Removal of Cobalt
T2  - Chin. J. Chem
UR  - www.cjc.wiley-vch.de
VL  - 28
ER  -
TY  - JOUR
AB  - A novel copper(II) ion-imprinted chitosan/aluminum oxide (IIP/Al2O3) has been prepared with the surface-grafted and surface imprinting technologies for selective adsorption of Cu(II) from aqueous solutions. Al2O3 powder, modified with tetraethyl orthosilicate, was used as the carrier material. Chitosan was employed as the functional monomer. The prepared IIP/Al2O3 was characterized by using the infrared spectra, scanning electron microscopy, and energy dispersive X-ray spectroscopy. Effects of pH and initial concentration of Cu(II) on the adsorption capacity of IIP/Al2O3 were investigated, and the adsorption kinetics and thermodynamics were also studied. Results showed that, the kinetic data were fitted well by the pseudo-second-order model. The adsorption equilibrium data were fitted well by the Langmuir isotherm model. The thermodynamic parameters indicated that the adsorption of Cu(II) on IIP/Al2O3 was an endothermic and spontaneous process. Further, the selectivity experiment was done for the mixed solutions containing Cu(II), Ni(II), and Zn(II). The selectivity factors of Cu(II) on IIP/Al2O3 were much higher than those of Ni(II) and Zn(II). After Cu(II) adsorption-desorption cycles were repeated 10 times by using the same IIP/Al2O3, the adsorption capacity of IIP/Al2O3 was decreased only 2%. The IIP/Al2O3 showed good stability and reusable properties.
AU  - Zeng, Jianxian
AU  - Chen, Huajun
AU  - Yuan, Xinke
AU  - Guo, Qiannan
AU  - Yu, Xie
DA  - 2015/7//
DO  - 10.1080/19443994.2014.923332
IS  - 5
KW  - Adsorption
KW  - Aluminum oxide
KW  - Copper(II)
KW  - Selective separation
KW  - Surface ion-imprinted
PB  - Taylor and Francis Inc.
PY  - 2015
SP  - 1229
EP  - 1239
TI  - A ion-imprinted chitosan/Al2O3 composite material for selective separation of copper(II)
T2  - Desalination and Water Treatment
VL  - 55
ER  -
TY  - JOUR
AB  - With the uptrend of the energy industry and Cadmium-Nickel batteries, the development and comprehensive utilization of highly efficient adsorptive material for simultaneous and selective capture of Cd(II) and Ni(II) ions are of great significance, but formidable. Herein, a dual-template imprinted nanoparticle material (MCTS@GO@DIIP) was synthesized on GO slice structure coated with MnFe2O4 magnetic chitosan film via surface ion-imprinted technique for selective removal of Cd(II) and Ni(II) from aqueous solution. The material was based on ion-imprinted condensates of chitosan, L-histidine and GO as ion recognition layer with Cd(II) and Ni(II) as dual-template ions, L-histidine as monomer and glutaraldehyde as crosslinking agent. The obtained MCTS@GO@DIIP was characterized by SEM, FT-IR, XRD and TGA to study the surface structure, group distribution, crystal structure and thermal property. The adsorption experiments exhibited the MCTS@GO@DIIP achieved adsorption equilibrium for Cd(II) and Ni(II) ions in 30 min with the maximum adsorption capacities of 33.91 and 39.35 mg g−1, respectively. The adsorption process was agreed with the pesudo-second-order kinetic model and Langmuir isotherm adsorption model, proclaiming monolayer chemisorption on homogeneous sites was the rate-limiting step. Meanwhile, the MCTS@GO@DIIP also showed a specificity recognition ability for Cd(II) and Ni(II) using analogues Co(II), Zn(II), Mg(II) and Pb(II) as interference. Moreover, the MCTS@GO@DIIP based MSPE could extract approximately 95.5–104.6% of Cd(II) with a RSD of 3.34–8.27%, and 90.0–103.4% of Ni(II) with a RSD of 3.21–7.03% in real water samples, which indicated the polymer had the high stability and reproducibility and presented itself a promising material for the Cd(II) and Ni(II) adsorption and detection from aqueous solution.
AU  - Bao, Youmei
AU  - Liu, Siyang
AU  - Shao, Ning
AU  - Tian, Zhenfeng
AU  - Zhu, Xiaolan
DA  - 2023/11//
DO  - 10.1016/j.colsurfa.2023.132266
KW  - Cd(II) and Ni(II) ions, magnetic solid phase extraction
KW  - Chitosan
KW  - dual-template ions imprinted polymer
KW  - magnetic GO
PB  - Elsevier B.V.
PY  - 2023
TI  - Synthesis of a novel magnetic chitosan-mediated GO dual-template imprinted polymer for the simultaneous and selective removal of Cd(Ⅱ) and Ni(Ⅱ) from aqueous solution
T2  - Colloids and Surfaces A: Physicochemical and Engineering Aspects
VL  - 676
ER  -
TY  - JOUR
AB  - A self-supported ion imprinted membrane (IIM) adsorbent was synthesized via crosslinking of blended chitosan/polyvinyl alcohol (CS/PVA) with glutaraldehyde (GA) as crosslinker and copper ions as template via the solution casting method. The prepared membrane was used as adsorbent to evaluate Cu(II) ions adsorption from aqueous solutions. The metal ion equilibrium concentrations were determined and Langmuir and Freundlich isotherm models were applied to fit to the experimental data. Finally, adsorption kinetics were examined using pseudo-first-order, pseudo-second-order, and intra-particle diffusion models. It was found out that adsorption behavior of Cu(II) ions via the IIM adsorbent match well with Freundlich isotherm and pseudo-second-order kinetic models. Reusability of the adsorptive Cu(II) imprinted membrane was confirmed via five sorption–regeneration cycles using HCl 0.5 mol L−1 as desorbing agent. The SEM analysis showed that Cu(II) ions can be well adsorbed by the IIM adsorbent.
AU  - Zarghami, Soheil
AU  - Mohammadi, Toraj
AU  - Kazemimoghadam, Mansoor
DA  - 2015/2//
DO  - 10.1080/01932691.2014.894916
IS  - 2
KW  - Adsorption isotherm
KW  - Cu(II) adsorption
KW  - PVA
KW  - chitosan
KW  - ion imprinted membrane (IIM)
KW  - kinetic model
KW  - solution casting
PB  - Bellwether Publishing, Ltd.
PY  - 2015
SP  - 190
EP  - 195
TI  - Adsorption Behavior of Cu(II) Ions on Crosslinked Chitosan/Polyvinyl Alcohol Ion Imprinted Membrane
T2  - Journal of Dispersion Science and Technology
VL  - 36
ER  -
TY  - JOUR
AB  - A novel magnetic Cu(II) ion imprinted composite adsorbent (Cu(II)-MICA) was synthesized, characterized and applied for the selective removal Cu(II) from aqueous solution in the batch system. The adsorption-desorption and selectivity characteristics were investigated. The maximum adsorption occurred at pH 5-6. The equilibrium time was 6.0 h, and a pseudo-second-order model could best describe adsorption kinetics. The adsorption equilibrium data fit Langmuir isotherm equation well with a maximum adsorption capacity of 46.25 mg/g and Langmuir adsorption equilibrium constant of 0.0956 L/mg at 298 K. Thermodynamic parameters analysis predicted an exothermic nature of adsorption and a spontaneous and favourable process that could be mainly governed by physisorption mechanism. The relative selectivity coefficients of Cu(II)-MICA for Cu(II)/Zn(II) and Cu(II)/Ni(II) were 2.31, 2.66 times greater than the magnetic non-imprinted composite adsorbent (MNICA). Results suggested that Cu(II)-MICA was a material of efficient, low-cost, convenient separation under magnetic field and could be reused five times with about 14% regeneration loss. © 2008 Elsevier B.V. All rights reserved.
AU  - Ren, Yueming
AU  - Wei, Xizhu
AU  - Zhang, Milin
DA  - 2008/10//
DO  - 10.1016/j.jhazmat.2008.01.044
IS  - 1
KW  - Adsorption
KW  - Cu(II) ion imprinted
KW  - Heavy metals
KW  - Magnetic adsorbent
PY  - 2008
SP  - 14
EP  - 22
TI  - Adsorption character for removal Cu(II) by magnetic Cu(II) ion imprinted composite adsorbent
T2  - Journal of Hazardous Materials
VL  - 158
ER  -
TY  - JOUR
AB  - Ion-imprinted chitosan (CS) microspheres (MIPs) were prepared with Cu(II) as a template and epichlorohydrin as a crosslinker for the selective separation of Cu(II) from aqueous solution. The microspheres showed a higher adsorption capacity and selectivity for the Cu(II) ions than nonimprinted chitosan microspheres (NMIPs) without a template. The results show that the adsorption of Cu(II) on the CS microspheres was affected by the initial pH value, initial Cu(II) concentration, and temperature. The kinetic parameters of the adsorption process indicated that the adsorption followed a second-order adsorption process. Equilibrium experiments showed very good fits with the Langmuir isotherm equation for the monolayer adsorption process. The maximum sorption capacity calculated from the Langmuir isotherm was 201.66 mg/g for the Cu-MIPs and 189.51 mg/g for the NMIPs; these values were close to the experimental ones. The selectivity coefficients of Cu(II) and other metal ions on the NMIPs indicated a preference for Cu(II).
AU  - Feng, Tao
AU  - Wang, Jie
AU  - Zhang, Fan
AU  - Shi, Xiaowen
DA  - 2013/6//
DO  - 10.1002/app.38406
IS  - 6
PB  - John Wiley and Sons Inc
PY  - 2013
SP  - 3631
EP  - 3638
TI  - Removal of copper(II) from an aqueous solution with copper(II)-imprinted chitosan microspheres
T2  - Journal of Applied Polymer Science
VL  - 128
ER  -
TY  - JOUR
AB  - We report a highly selective adsorbent for Cu(II) prepared using the metal-imprinted technique. As the base material, we used the natural adsorbent chitosan, which can be obtained from chitin by the deacetylation reaction. Chitosan was modified with ketoglutaric acid to introduce multiple functional carboxyl groups, which interact with metal cations. Cu(II)-imprinted chitosan was prepared by the imprinting technique and its behavior as an adsorbent for various metal ions, including Cu(II), Ni(II), Co(II), Zn(II), and Cd(II), was investigated. Cu(II)-imprinted chitosan exhibited extremely high selectivity for the imprinted Cu(II) ion compared with the other metal ions. This result indicates that the metal imprinting technique is very useful for the development of highly selective adsorbents. However, desorption of Cu(II) from the imprinted adsorbent was not sufficient because of the strong binding between Cu(II) and the imprinted adsorption sites.
AU  - Yoshida, Wataru
AU  - Oshima, Tatsuya
AU  - Baba, Yoshinari
AU  - Goto, Masahiro
DO  - 10.1252/jcej.15we293
IS  - 7
KW  - Adsorption
KW  - Chitosan
KW  - Copper removal
KW  - Ion-Imprinting
KW  - Metal separation
PB  - Society of Chemical Engineers, Japan
PY  - 2016
SP  - 630
EP  - 634
TI  - Cu(II)-imprinted chitosan derivative containing carboxyl groups for the selective removal of Cu(II) from aqueous solution
T2  - Journal of Chemical Engineering of Japan
VL  - 49
ER  -
TY  - CONF
AB  - Preparation of Cu(II) template carboxymethyl chitosan (CMC) cross-linked with Bisphenol A Diglycidyl Ether (BADGE) (CMC-BADGE-t) have done. The synthesis has been done through four step i.e. synthesis carboxymethyl chitosan, adsorption Cu(II) on CMC, crosslinking with BADGE, and desorption Cu(II) from adsorbent. The adsorbent was insoluble in acetic acid solution. FTIR spectrum and SEM-EDX analysis showed that the synthesis has been successfully done. Application of the adsorbent for adsorption Cu(II) ions has optimum pH at 6 and contact time of 60 min. Adsorption kinetics followed pseudo-second order equation, and adsorption isotherms followed Langmuir isotherm adsorption. Maximum adsorption capacity of Cu(II) ions on CMC-BADGE-t was 0.276 mmol/g. The relative selectivity factor (αT) value of Cu(II)/Zn(II), Cu(II)/Cd(II) and Cu(II)/Pb(II) were 50.55, 1.48, and 7.85 respectively that were greater than 1. This adsorbent could be used for several times without loss of adsorption capability.
AU  - Masykur, Abu
AU  - Wibowo, Atmanto Heru
AU  - Salsabilah
DA  - 2019/5//
DO  - 10.1088/1757-899X/509/1/012001
IS  - 1
KW  - BADGE
KW  - Chitosan
KW  - adsorbent
KW  - cross-linked
KW  - template (Cu(II))
PB  - Institute of Physics Publishing
PY  - 2019
TI  - Preparation of Cu(II) ion-imprinted based on carboxymethyl chitosan and application as adsorbent of Cu(II) ion
T2  - IOP Conference Series: Materials Science and Engineering
VL  - 509
ER  -
TY  - JOUR
AB  - Heavy metal ion is one of the major environmental pollutants. In this study, a Cu(II) ions imprinted magnetic chitosan beads are prepared to use chitosan as functional monomer, Cu(II) ions as template, Fe3O4 as magnetic core and epichlorohydrin and glutaraldehyde as crosslinker, which can be used for removal Cu(II) ions from wastewater. The kinetic study shows that the adsorption process follows the pseudo-second-order kinetic equations. The adsorption isotherm study shows that the Langmuir isotherm equation best fits for the monolayer adsorption processes. The selective adsorption properties are performed in Cu(II)/Zn(II), Cu(II)/Ni(II), and Cu(II)/Co(II) binary systems. The results shows that the IIMCD has a high selectivity for Cu(II) ions in binary systems. The mechanism of IIMCD recognition Cu(II) ions is also discussed. The results show that the IIMCD adsorption Cu(II) ions is an enthalpy controlled process. The absolute value of ΔH (Cu(II)) and ΔS(Cu(II)) is greater than ΔH (Zn(II), Ni(II), Co(II)) and ΔS (Zn(II), Ni(II), Co(II)), respectively, this indicates that the Cu(II) ions have a good spatial matching with imprinted holes on IIMCD. The FTIR and XPS also demonstrates the strongly combination of function groups on imprinted holes in the suitable space position. Finally, the IIMCD can be regenerated and reused for 10 times without a significantly decreasing in adsorption capacity. This information can be used for further application in the selective removal of Cu(II) ions from industrial wastewater.
AU  - Ma, Licheng
AU  - Zheng, Qi
DA  - 2021/11//
DO  - 10.1016/j.cjche.2020.09.030
KW  - Ion imprinted techniques
KW  - Ion-imprinted magnetic chitosan beads
KW  - Kinetic
KW  - Selective recognition
KW  - Thermodynamics
PB  - Materials China
PY  - 2021
SP  - 103
EP  - 111
TI  - Selective adsorption behavior of ion-imprinted magnetic chitosan beads for removal of Cu(II) ions from aqueous solution
T2  - Chinese Journal of Chemical Engineering
VL  - 39
ER  -
TY  - JOUR
AB  - BACKGROUND: Heavy metal pollution has become one of the most serious environmental problems. Novel approaches are needed for removal of heavy metal from water. Copper, a familiar heavy metal, has attracted much attention for its remarkable toxic domino offect at elevated concentrations. RESULTS: A novel ion imprinted approach combined with microfluidic technology was explored. Cu2+ was taken as ionic template and chitosan was used as carrier material. Chemical crosslinking was applied in the formation of imprinted sign. A selective biosorbent of ion-imprinted microspheres (IIMS) with uniform size, regular shape and high performance for Cu2+ had been prepared. The SEM, FTIR, EDS, XPS were employed to detect their distinct features. IIMS showed much higher adsorption capacity (qm=81.97 mg g−1) than those non-imprinted chitosan microspheres (CSMS). The adsorption isotherm fitted the Langmuir equation while thermodynamic adsorption results were considered strong proof of an adsorption exothermal process. IIMS exhibited excellent selectivity for Cu2+ when competitive metal ions and Cu2+ co-existed together, which profited from the specific spaces of Cu2+ template left after crosslinking and desorption. Results confirmed that chemical adsorption was dominant and amino played an important role in adsorption process. CONCLUSION: IIMS showed high adsorption capacity and excellent selectivity for Cu2+. Combining microfluidic technology with an ion-imprinted method proved to be a promising process for preparing selective materials. © 2017 Society of Chemical Industry.
AU  - Zhu, Yong
AU  - Bai, Zhishan
AU  - Luo, Wenqiang
AU  - Wang, Bingjie
AU  - Zhai, Linlin
DA  - 2017/8//
DO  - 10.1002/jctb.5193
IS  - 8
KW  - Cu2+
KW  - adsorption
KW  - ion-imprinted approach
KW  - microfluidic technology
KW  - selectivity
PB  - John Wiley and Sons Ltd
PY  - 2017
SP  - 2009
EP  - 2022
TI  - A facile ion imprinted synthesis of selective biosorbent for Cu2+ via microfluidic technology
T2  - Journal of Chemical Technology and Biotechnology
VL  - 92
ER  -
TY  - JOUR
AB  - An isatin functionalized chitosan derived ion-imprinted adsorbent (Cu-CIS) was designed by tailoring Cu(II) ions imprinted cavities within the modified polysaccharide network matrix that are able to capture Cu(II) ions selectively in aqueous solution. The chelating power of chitosan toward the Cu(II) ions was first enhanced via isatin functionalization, which was cross-linked using epichlorohydrin (ECH) after loading the Cu(II) ions. The selective metal ions binding sites are then formed by eluting the coordinated Cu(II) ions using EDTA to finally produce the Cu-CIS selective sorbent. The equilibrium isotherms have been utilized to anticipate the maximum capacity of the Cu-CIS sorbent and compare it with that of the blank non-imprinted sorbent NI-CIS. In addition, the significance of inserting the Cu(II) ions recognition cavities within the adsorbent matrix was pointed out by performing the adsorption in a multi-ionic solution mixture containing Co(II), Ni(II), Pb(II), Cd(II) and Cu(II) ions and the obtained selectivity coefficients in case of Cu-CIS revealed remarkable selectivity potentials toward the Cu(II) ions compared to NI-CIS. Moreover, at the consecutive performance of a Cu-CIS absorbent for five cycles, it was found that it still held 97% of its initial capacity enabling promising applications in both water treatment and Cu (II) ions recycling.
AU  - Monier, M.
AU  - Bukhari, Abeer Abdulaziz H.
AU  - Elsayed, Nadia H.
DA  - 2020/7//
DO  - 10.1016/j.ijbiomac.2020.03.215
KW  - Chitosan
KW  - Copper ion
KW  - Ion-imprinting
KW  - Isatin
PB  - Elsevier B.V.
PY  - 2020
SP  - 795
EP  - 804
TI  - Designing and characterization of copper (II) ion-imprinted adsorbent based on isatin functionalized chitosan
T2  - International Journal of Biological Macromolecules
VL  - 155
ER  -
TY  - JOUR
AB  - Although bio-materials are widely used for the adsorption of heavy metal ions, they have low specific surface area, slow adsorption rates, and poor selectivity. To overcome these limitations, in this study, we report a 3D-ordered macroporous ion-imprinted chitosan film (3DOM-IICF); the 3DOM-IICF coupled with a colloidal crystal template and ion imprinting (IIP) technology has been used to absorb copper ions (Cu(ii)) present in water. Moreover, polystyrene (PS) micro-spheres and copper templates were added to form a three-dimensional ordered macroporous structure and ion-imprinted sites, respectively. Finally, the film was formed by drying. Adsorption experiments showed the removal of Cu(ii) from the 3DOM-IICF in an aqueous solution. The 3DOM-IICF exhibited good adsorption performance under neutral conditions of pH = 7.0, and the adsorption efficiency was high. The maximum adsorption capacity of the 3DOM-IICF was 261.31 mg g-1. The adsorption processes were more consistent with the pseudo-second-order kinetic model and the Langmuir isotherm. The 3DOM-IICF exhibits superior selective adsorption of Cu(ii). Moreover, the 3DOM-IICF could be regenerated multiple times, reused as an adsorbent and maintained high adsorption capacity. This kind of imprinted template method has important significance in the selective adsorption of pollutants in bio-materials and is worthy of in-depth research.
AU  - Zhang, Yuzhe
AU  - Bian, Tingting
AU  - Xia, Da
AU  - Wang, Dandan
AU  - Zhang, Yi
AU  - Zheng, Xudong
AU  - Li, Zhongyu
DO  - 10.1039/c9ra00773c
IS  - 23
PB  - Royal Society of Chemistry
PY  - 2019
SP  - 13065
EP  - 13076
TI  - Optimum selective separation of Cu(ii) using 3D ordered macroporous chitosan films with different pore sizes
T2  - RSC Advances
VL  - 9
ER  -
TY  - JOUR
AB  - A novel Cu(II) ion-imprinted complex adsorbent [Cu(II)-IIP] from alginate and chitosan was prepared by a three-step process of beading–combining–crosslinking with Cu 2+ as the template ion. The Cu(II)-IIP showed higher capacity and selectivity for Cu(II) than the non-imprinted polymer. The theoretical maximum adsorption capacity of Cu(II)-IIP reached 83.33 mg/g, and the separation factor (α) for Cu(II) versus Zn(II) was 2.28. The adsorption of Cu 2+ onto the Cu(II)-IIP was perfectly described by the Langmuir isotherm model. The adsorption kinetics agreed with the pseudo-first-order model in the first 8 h and more fitted pseudo-second-order model after then. Weber–Morris model confirmed that the adsorption rate would be controlled dominantly by the intraparticle diffusion and the inner surface binding. Moreover, the Cu(II)-IIP complex adsorbent exhibited good regeneration, and the adsorption capacity was stable within the first three adsorption–desorption cycles without significant reduction.
AU  - Zhang, Weiying
AU  - Yun, Mengying
AU  - Yu, Zhenlin
AU  - Chen, Dan
AU  - Li, Xiao
DA  - 2019/4//
DO  - 10.1007/s00289-018-2433-8
IS  - 4
KW  - Adsorption
KW  - Alginate
KW  - Chitosan
KW  - Complex
KW  - Cu(II) ion
KW  - Ion imprinting
PB  - Springer Verlag
PY  - 2019
SP  - 1861
EP  - 1876
TI  - A Novel Cu(II) Ion-Imprinted Alginate–Chitosan Complex Adsorbent for Selective Separation of Cu(II) from Aqueous Solution
T2  - Polymer Bulletin
VL  - 76
ER  -
TY  - JOUR
AB  - An original strategy is proposed here to design chitosan-based ion-imprinted cryo-composites (II-CCs) with pre-organized recognition sites and tailored porous structure by combining ion-imprinting and ice-templating techniques. The cryo-composites showed a tube-like porous morphology with interconnected parallel micro-channels, the distance between the channel walls being around 15 μm. Both the entrapment of a natural zeolite and the presence of carboxylate groups, generated by partial hydrolysis of amide moieties, led to II-CCs with controlled swelling ratios (25–40 g/g, depending on pH) and enhanced overall chelating efficiency (260 mg Cu2+/g composite). To point out the importance of introducing Cu2+ recognition sites, sorption experiments using mixtures of Cu2+ and other competing ions (Co2+, Ni2+, Zn2+ or/and Pb2+) were also carried out. The higher values of selectivity coefficients obtained for the II-CCs compared to those of non-imprinted ones highlight the remarkable potential of our sorbents for decontamination of wastewaters and recycling of Cu2+ ions.
AU  - Dinu, Maria Valentina
AU  - Dinu, Ionel Adrian
AU  - Lazar, Maria Marinela
AU  - Dragan, Ecaterina Stela
DA  - 2018/4//
DO  - 10.1016/j.carbpol.2018.01.033
KW  - Chitosan
KW  - Cryo-composites
KW  - Ion-imprinting
KW  - Selectivity
KW  - Unidirectional freezing
PB  - Elsevier Ltd
PY  - 2018
SP  - 140
EP  - 149
TI  - Chitosan-based ion-imprinted cryo-composites with excellent selectivity for copper ions
T2  - Carbohydrate Polymers
VL  - 186
ER  -
TY  - JOUR
AB  - A novel magnetic copper imprinted chitosan/graphene oxide composite biomaterial was prepared by the combination of ion imprinting and inverse suspension cross-linking for selective adsorption of Cu(II) from aqueous solution. High adsorption capacity for copper was obtained with a low level cross-linking and the addition of graphene oxide and triglycine in the preparing process. The prepared ion-imprinted magnetic chitosan polymer microsphere (CS-IIP) was characterized by FT-IR, TGA, SEM, and EDX. The results indicated that the CS-IIP was prepared successfully and showed good thermostability. Effects of different experimental conditions like pH value, contact time, and Cu(II) concentration on the adsorption capacity were investigated. The adsorption process follows the Freundlich isotherm equation and the pseudo-second-order kinetic model. The highest adsorption capacity of CS-IIP was 132 mg g-1. The calculation of selective factors and relative selectivity factors of CS-IIP for Cu2+/M2+ (M = Zn, Ni, Co, or Cd) was studied. Moreover, the reusability and stability of CS-IIP were investigated too.
AU  - Kong, Delong
AU  - Wang, Nian
AU  - Qiao, Ning
AU  - Wang, Qi
AU  - Wang, Zhuo
AU  - Zhou, Zhiyong
AU  - Ren, Zhongqi
DA  - 2017/8//
DO  - 10.1021/acssuschemeng.7b01761
IS  - 8
KW  - Chitosan
KW  - Cu(II)
KW  - Graphene oxide
KW  - Ion-imprinted
KW  - Triglycine
PB  - American Chemical Society
PY  - 2017
SP  - 7401
EP  - 7409
TI  - Facile Preparation of Ion-Imprinted Chitosan Microspheres Enwrapping Fe3O4 and Graphene Oxide by Inverse Suspension Cross-Linking for Highly Selective Removal of Copper(II)
T2  - ACS Sustainable Chemistry and Engineering
VL  - 5
ER  -
TY  - JOUR
AB  - Copper, nickel, zinc, chromium, and iron ions are the prevailing contaminants in the aqueous effluents resulting from the photo-etching industry. In this context, we investigate here the metal ion sorption performance of an ion-imprinted cryogel (IIC), consisting of low-cost materials coming from renewable resources, towards multi-component metal ion solutions. The IIC sorbent, which is based on a chitosan matrix embedding a natural zeolite, was synthesized using a straightforward strategy by coupling copper-imprinting and unidirectional ice-templating methods. As consequence, the 1D-orientation and the interconnectivity of flow-channels sustain the fast metal ion diffusion within the IIC anisotropic structure. The removal efficiency of IIC sorbent reached 50% after 30 min, and the sorption equilibrium was attained within 150 min. For assessing the successful formation of imprinted cavities with well-defined sizes controlled by the radius of copper ions used as template, selectivity studies were performed on binary, ternary, and five-component synthetic mixtures. The efficiency of IIC as sorbent was further evaluated on real-life aqueous effluents discharged from photo-etching processes; thus, an IIC dosage of 6 g L−1 was found to remove 98.89% of Cu2+, 94.56% of Fe3+, 91.67% of Ni2+, 92.24% of Zn2+, and 82.76% of Cr3+ ions from this type of industrial wastewaters.
AU  - Humelnicu, Doina
AU  - Lazar, Maria Marinela
AU  - Ignat, Maria
AU  - Dinu, Ionel Adrian
AU  - Dragan, Ecaterina Stela
AU  - Dinu, Maria Valentina
DA  - 2020/1//
DO  - 10.1016/j.jhazmat.2019.120980
KW  - Heavy metal ions
KW  - Multi-component mixtures
KW  - Photo-etching
KW  - Selectivity
KW  - Sorption mechanism
PB  - Elsevier B.V.
PY  - 2020
TI  - Removal of heavy metal ions from multi-component aqueous solutions by eco-friendly and low-cost composite sorbents with anisotropic pores
T2  - Journal of Hazardous Materials
VL  - 381
ER  -
TY  - JOUR
AB  - Green ion imprinted polymers (IIPs) were prepared in aqueous phase via the synergy of three functional monomers of low-cost eco-friendly gelatin (G), 8-hydroxyquinoline (HQ) and chitosan (C), namely G-HQ-C IIPs, and were applied as an effective and recyclable adsorbent to remove Cu(II) from aqueous solution. The as-prepared G-HQ-C IIPs were systematically characterized, and several major factors affecting adsorption capacity including solution pH, temperature and contact time were investigated in detail. The adsorption of Cu(II) on G-HQ-C IIPs followed the pseudo-second-order kinetic and Langmuir isotherm models, and the adsorption capacity increased with temperature increase. Moreover, the maximum adsorption capacities of G-HQ-C IIPs toward Cu(II) reached up to 111.81 mg/g at room temperature, much higher than those of most of the reported adsorbents for Cu(II). The G-HQ-C IIPs displayed excellent selectivity against seven common divalent ions with selectivity coefficients above 18.71, as well as high anti-interference ability. Additionally, a good reusability was demonstrated without significant loss in adsorption capacity after at least ten cycles. The IIPs were applied to environmental water samples for selective removal of Cu(II) with satisfactory results. By replacing Cu(II) template by Cd(II), Hg(II) and Pb(II), respectively, the obtained three kinds of IIPs based on G-HQ-C presented convincing imprinting properties, and therefore the work could provide a simple and general imprinting strategy toward various concerned heavy metal ions through multi-point interactions from multiple functional monomers.
AU  - Wang, Liyan
AU  - Li, Jinhua
AU  - Wang, Jianan
AU  - Guo, Xiaotong
AU  - Wang, Xiaoyan
AU  - Choo, Jaebum
AU  - Chen, Lingxin
DA  - 2019/4//
DO  - 10.1016/j.jcis.2019.01.081
KW  - Aqueous solution
KW  - Cu(II) removal
KW  - Green synthesis
KW  - Ion imprinted polymers
KW  - Multi-functional monomer imprinting
PB  - Academic Press Inc.
PY  - 2019
SP  - 376
EP  - 386
TI  - Green multi-functional monomer based ion imprinted polymers for selective removal of copper ions from aqueous solution
T2  - Journal of Colloid and Interface Science
VL  - 541
ER  -
TY  - JOUR
AB  - The novel ion-imprinted montmorillonite nanosheets/chitosan (IIMNC) gel beads were prepared for selective adsorption of Cu2+. The IIMNC gel beads were characterized by scanning electron microscope (SEM), Fourier transform infrared spectroscopy (FTIR), and X-ray photoelectron spectroscopy (XPS). The results showed that IIMNC was successfully assembled and rich in honeycombed pores, which performed well in the removal of Cu2+ through the synergistic effect of montmorillonite nanosheets and chitosan. The elimination of copper was followed by pseudo-second-order model and was enhanced by introduced montmorillonite nanosheets (MMTNS) because MMTNS attracted Cu(Ⅱ) by its negative charge and provided active adsorption sites through its high performance of cation exchange. This composite gel also showed excellent reusability, performing well in the removal of Cu2+ after undergoing adsorption-desorption in five cycles, because the adsorption sites of MMTNS can be continually reactivated by NaOH solution. More importantly, its high selectivity for Cu2+ provides a feasible way to recover Cu2+ from wastewater containing various cations.
AU  - Qin, Lei
AU  - Zhao, Yunliang
AU  - Wang, Liang
AU  - Zhang, Lingbo
AU  - Kang, Shichang
AU  - Wang, Wei
AU  - Zhang, Tingting
AU  - Song, Shaoxian
DA  - 2020/8//
DO  - 10.1016/j.chemosphere.2020.126560
KW  - Cu2+
KW  - Gel beads
KW  - Ion imprint
KW  - Montmorillonite nanosheets
KW  - Selective recovery
PB  - Elsevier Ltd
PY  - 2020
TI  - Preparation of ion-imprinted montmorillonite nanosheets/chitosan gel beads for selective recovery of Cu(Ⅱ) from wastewater
T2  - Chemosphere
VL  - 252
ER  -
TY  - JOUR
AB  - Nickel with good corrosion resistance is usually used for electroplating. However, the human health and live environment will be in danger if the discharge of nickel wastewater exceeds certain levels. Nickel pollutants are derived mainly from mining, smelting, electroplating, and other industries. Thus, it is very important to separate them from wastewater. One way is via surface imprinting. Here, chitosan, nickel nitrate, and epichlorohydrin were used as the substrate, template ion, and cross-linking agent, respectively, to synthesize a novel imprinted material for selective nickel adsorption. The adsorption kinetics study indicated that equilibrium was reached within 200 min, and the adsorption behavior was in good agreement with a pseudo-second-order nonlinear model. The adsorption capacity approached 20.0 mg·g-1, and the selectivity to Ni2+ was 56.9, 55.2, and 49.2 in the presence of cobalt, calcium, and manganese ions, respectively. In addition, the adsorption capacity remained at 96.1% after the polymer was reused five times. Overall, the imprinted polymer was a highly selective adsorbent for efficiently sequestering Ni and removing it from water.
AU  - Liu, Wei
AU  - Zhang, Minghui
AU  - Liu, Xueting
AU  - Zhang, Hewei
AU  - Jiao, Jian
AU  - Zhu, Huiying
AU  - Zhou, Zhiyong
AU  - Ren, Zhongqi
DA  - 2020/4//
DO  - 10.1021/acs.iecr.9b04755
IS  - 13
PB  - American Chemical Society
PY  - 2020
SP  - 6033
EP  - 6042
TI  - Preparation of Surface Ion-Imprinted Materials Based on Modified Chitosan for Highly Selective Recognition and Adsorption of Nickel Ions in Aqueous Solutions
T2  - Industrial and Engineering Chemistry Research
VL  - 59
ER  -
TY  - CONF
AB  - A granulated biosorbent-Ni-SC (Ni2+ ions imprinted seaweed-chitosan) was made by seaweed powder encapsulated with cross-linked chitosan and ion-imprint technology in this study. Ni-SC and granulated SC biosorbent (without ion-imprint technology) were investigated for nickel ions removal. The maximum nickel adsorption capacity of Ni-SC and SC were both achieved at pH 7.0 and the capacity of Ni-SC was higher than that of SC. The diffusion-controlled model and pseudo-second-order model were used to fit the adsorption kinetics data. The adsorption capacity of Ni-SC was higher than that of SC during the whole kinetics process. Also the adsorption isotherm study showed that the maximum adsorption capacity of Ni-SC (0.99 mmol•g-1) was higher than that of SC (0.41 mmol•g-1). The Thomas model can well describe the dynamic adsorption observations and the maximum column adsorption capacity qmax was 0.24 mmol•g-1.
AU  - Lu, Shuai
AU  - Yang, Fan
AU  - Tian, Chunyu
AU  - Shi, Pu
AU  - Liu, Xinyuan
AU  - Bao, Zhenbo
AU  - Nie, Jiamin
DA  - 2019/7//
DO  - 10.1088/1755-1315/295/3/032070
IS  - 3
PB  - Institute of Physics Publishing
PY  - 2019
TI  - Sorption Properties of Ion-imprinted Seaweed-Chitosan Composite Adsorbents for Nickel Ions
T2  - IOP Conference Series: Earth and Environmental Science
VL  - 295
ER  -
TY  - JOUR
AB  - To reduce costs and improve practicability, an ion imprinted magnetic chitosan (IMCS) was synthesized through co-precipitation using steel pickling waste liquor and chitosan and Cu(ii) as template ions, which was then characterized by TEM, SEM, EDX, FTIR, XRD and VSM. The batch experiments were carried out for its potential application and high selectivity of Cu(ii) removal, which were observed due to the paramagnetic properties and coordination reactions in the imprinted cavities. Kinetic studies revealed that the adsorption process followed a pseudo second-order model and the equilibrium data fit perfectly with the Langmuir isotherm model. The maximum adsorption capacity was 109.89 mg g-1. Negative values for ΔH0 and ΔG0 indicated an exothermic and spontaneous adsorption process. The adsorption process was found to be a chemical reaction and coordination complexes were formed between the metal ions and the groups of chitosan binding mainly in the "bridge model". Moreover, 0.2 mol L-1 HCl solution was considered as the most appropriate eluent for regeneration. It showed a great performance in the experiments for practical copper wastewater and the process was considerably cost-effective.
AU  - Cai, Yuling
AU  - Zheng, Liuchun
AU  - Fang, Zhanqiang
DO  - 10.1039/c5ra16547d
IS  - 118
PB  - Royal Society of Chemistry
PY  - 2015
SP  - 97435
EP  - 97445
TI  - Selective adsorption of Cu(II) from an aqueous solution by ion imprinted magnetic chitosan microspheres prepared from steel pickling waste liquor
T2  - RSC Advances
VL  - 5
ER  -
TY  - JOUR
AB  - Magnetic chitosan/poly(vinyl alcohol)/Ni(II) beads (m-CTS/PVA/Ni(II)s) were prepared by blending CTS, PVA, Ni(II), and Fe3O4. Ni(II)-imprinted m-CTS/PVA beads (Ni(II)-IMCPs) were obtained by eluting Ni(II) ions from the m-CTS/PVA/Ni(II)s. The optimal conditions for preparing Ni(II)-IMCPs are 2.0 % (w/w) for CTS, 1.5 % (w/w) for PVA, 0.8 % (w/w) for Ni (NO3)2, and 2.0 % (w/w) for Fe3O4. The Fourier transform infrared spectroscopy (FT-IR) analysis implies that the coordinating atoms may be N atom of –NH2 in chitosan and O atom of –OH in poly(vinyl alcohol). The X-ray diffraction (XRD) patterns indicate that there are the Fe3O4 characteristic diffraction peaks and the decrease of the crystallinity for CTS. The study on the adsorptive performances of Ni(II)-IMCPs shows that the process of adsorption is good fitted to Langmuir model and the maximum adsorption capacity of Ni(II)-IMCPs for Ni(II) ions is 500.0 mg g−1 (conditions: V = 20 mL, m = 0.050 g, contact time = 6 h, at 25 °C). Kinetic models were used for interpreting data obtained from batch experiments, which show that the whole adsorption processes for Ni(II) ions on Ni(II)-IMCPs are in accordance with pseudo-second-order kinetic equation. The study of repeating and selective adsorption indicates that Ni(II)-IMCPs have good durability and selectivity for Ni(II) ions.
AU  - Zhang, Liang
AU  - Zhong, Lvling
AU  - Yang, Shuwei
AU  - Liu, Dongxin
AU  - Wang, Yang
AU  - Wang, Shanshan
AU  - Han, Xuanli
AU  - Zhang, Xiaomin
DA  - 2015/9//
DO  - 10.1007/s00396-015-3626-4
IS  - 9
KW  - Adsorption
KW  - Chitosan composite
KW  - Ion-imprinted technology
KW  - Magnetic
KW  - Nickel
PB  - Springer Verlag
PY  - 2015
SP  - 2497
EP  - 2506
TI  - Adsorption of Ni(II) ion on Ni(II) ion-imprinted magnetic chitosan/poly(vinyl alcohol) composite
T2  - Colloid and Polymer Science
VL  - 293
ER  -
TY  - JOUR
AB  - In this paper, a selective nickel ions chelating adsorbents (Ni-CMCS) were prepared based on carboxymethyl chitosan by ion imprinting technique. Scanning electron microscope (SEM), Fourier transform infrared spectroscopy (FT-IR) and X-ray photoelectron spectroscopy (XPS) were used to investigate their physicochemical properties. Brunauer-Emmett-Teller (BET) analysis showed that the BET surface area of Ni-CMCS had a significant increase after ion imprinting process. The effects of pH value, contact time and initial concentration of Ni(II) were studied. The adsorption kinetics were investigated, which indicated that Ni-CMCS was better fitted with pseudo-second-order kinetic model (R2 = 0.9991) with film diffusion process as rate controlling step. The adsorption isotherms study indicated that Langmuir model matched better with the experimental data for Ni-CMCS (R2 = 0.9617). Besides, the maximum adsorption capacity calculated from the Langmuir equation was 82.78 mg g−1. Moreover, the selectivity experiment suggested that Ni-CMCS had good selectivity in the presence of Co(II), Mn(II), or Cd(II). After used four cycles, Ni-CMCS kept great adsorption capacity.
AU  - Zhang, Yong
AU  - Bai, Zhishan
AU  - Luo, Wenqiang
AU  - Zhai, Linlin
AU  - Wang, Bingjie
AU  - Kang, Xiaohu
AU  - Zong, Jieqiong
DA  - 2019/12//
DO  - 10.1080/01932691.2018.1538883
IS  - 12
KW  - Waster water
KW  - adsorption
KW  - carboxymethyl chitosan
KW  - ion imprinting
KW  - nickel ions
PB  - Taylor and Francis Inc.
PY  - 2019
SP  - 1751
EP  - 1760
TI  - Ion imprinted adsorbent for the removal of Ni(II) from waste water: preparation, characterization, and adsorption
T2  - Journal of Dispersion Science and Technology
VL  - 40
ER  -
TY  - CONF
AB  - Ni(II) ion-imprinted polymers(Ni(II)-IIPs) was synthesis by the method of surface ion-imprinting in combination with sol-gel process, and prepared by the Ni(II) as template ion, Chitosan(CTS) as functional monomer, γ-Glycidoxypropyl trimethoxysilane (KH560) as linking agent, potassium tertatitanium whisker as carrier. After removing Ni(II) ion from the polymer, Ni(II)-IIPs capable of selectively rebinding Ni(II) ion were obtained. The prepared material was characterized by using the infrared spectra (IR) and scanning electron microscopy (SEM). A batch of adsorption experiments were performed to evaluate its adsorption behavior of Ni(II) using inductively coupled plasma atomic emission spectrometry (ICP-AES). The effect of solution pH, sorbent amount on the extraction of Ni(II) from aqueous solutions were studied. The maximum adsorption capacity of Ni(II) on polymer beads was about 33.1 mg·g-1. The Ni(II)-IIPs have a greater affinity for Ni(II) with respect to Cd(II), Co(II), Cu(II), Hg(II), Mg(II), Mn(II), Zn(II) and Pb(II) ions. Ni(II)-IIPs enabled the selective extraction of Ni(II) from a complex matrix. The prepared functional polymer was shown to be promising for selective pre-separation and enrichment of trace Ni(II) in environmental samples. © (2010) Trans Tech Publications, Switzerland.
AU  - Xu, Wan Zhen
AU  - Xu, Ping Ping
AU  - Zhou, Wei
AU  - Yan, Yong Sheng
DO  - 10.4028/www.scientific.net/AMR.113-116.644
KW  - Ni(II)-IIPs
KW  - Nickel
KW  - Selective adsorption
KW  - Surface ion-imprinting
KW  - Synthesis
PY  - 2010
SN  - 9780878492596
SP  - 644
EP  - 650
TI  - Synthesis, characterization, evaluation of potassium tertatitanium whisker surface Ni(II) ion-imprinted polymers and selective adsorption of nickel
T2  - Advanced Materials Research
VL  - 113-116
ER  -
TY  - GEN
AB  - Herein, a highly efficient colorimetric chemosensor incorporating ion-imprinted electrospun nanofiber was developed for the removal and detection of Cu2+ ions. In this regard, PVA/chitosan composites were used as the polymeric matrix, and 1-(2-pyridylazo)-2-naphthol was employed for complex formation. The prepared naked-eye sensor was characterized using Fourier transform infrared spectroscopy, energy-dispersive X-ray spectroscopy, scanning electron microscopy, atomic force microscopy, differential scanning calorimetry, thermogravimetric analysis, and X-ray diffraction analysis, revealing the morphological, structural, and molecular properties of the sensor. The results showed that the colorimetric chemosensor based on copper-imprinted nanofiber (Cu–INF) possesses higher selectivity for Cu2+ compared to interference ions. The selectivity coefficient (k) and relative selectivity coefficient (K′) indicated the selective behavior of Cu–INF in the adsorption of Cu2+ in binary systems including Cu2+/Co2+, Cu2+/Ni2+, and Cu2+/Zn2+. Furthermore, the ion-imprinted nanofiber was used for the preconcentration of copper ions, demonstrating a high adsorption capacity of 128.205 mg g−1 for Cu2+. The equilibrium adsorption isotherm and adsorption kinetics of Cu2+ on Cu–INF followed the Freundlich adsorption isotherm and a pseudo-second-order model, respectively. The developed sensor exhibited a linear detection range of 5 × 10−8 - 2 × 10−7 M with a limit of detection (LOD) of 1.07 × 10−8 M for copper ions. The results indicated satisfactory adsorption and successful detection of Cu2+ at trace concentrations.
AU  - Yousefi-Limaee, Nargess
AU  - Rouhani, Shohre
AU  - Kamandi, Ramtin
DA  - 2024/8//
DO  - 10.1016/j.heliyon.2024.e35193
IS  - 15
KW  - Adsorption
KW  - Colorimetric chemosensor
KW  - Cu (II)-Imprinted polymer
KW  - Naked-eye detection
KW  - Nanofiber
KW  - PVA/Chitosan
PB  - Elsevier Ltd
PY  - 2024
TI  - Highly selective and sensitive colorimetric chemosensor using PVA/chitosan ion-imprinted nanofibers for copper ion detection and removal
T2  - Heliyon
VL  - 10
ER  -
TY  - JOUR
AB  - A novel imprinted biocomposite and its non-imprinted form were developed by melaminating and crosslinking of chitosan coated onto a bio-based activated carbon and characterized using FTIR, BET, FESEM-EDS and XRD. Nickel, 4-Toluenesulfonyl chloride, and glutaraldehyde were used as a template, converter of hydroxyl and amine groups to good leaving groups, and cross-linker, respectively. The factors affecting adsorptivity and imprinting factor were optimized by using the Taguchi method for the subsequent comparative adsorptivity, kinetics, isotherms, selectivity, and reusability studies of imprinted biocomposite with its non-imprinted one. The pseudo-first-order and Langmuir models were best fitted to the experimental kinetics and equilibrium isotherm data, respectively. The maximum Ni (II)) adsorptivity of 109.86 mg/g, the imprinting factor (I·F) of 5.45 and Ni (II) selectivity coefficients values of 3.13, 4.48, 3.72, 2.51 for Ni (II) toward Zn (II), Cd (II), Cu (II) and Pb (II), respectively, were obtained at optimum conditions. After five consecutive adsorption-desorption cycles, the biocomposites still presented a high adsorptivity (>83%), indicating their excellent reusability.
AU  - Mousavi-Qeydari, Seyed Reza
AU  - Samimi, Abdolreza
AU  - Mohebbi-Kalhori, Davod
AU  - Ahmadi, Ebrahim
DA  - 2021/10//
DO  - 10.1016/j.ijbiomac.2021.08.020
KW  - Ni (II)-imprinted chitosan-based biocomposite
KW  - Selectivity
KW  - Taguchi method
PB  - Elsevier B.V.
PY  - 2021
SP  - 126
EP  - 136
TI  - A mesoporous melamine/chitosan/activated carbon biocomposite: Preparation, characterization and its application for Ni (II) uptake via ion imprinting
T2  - International Journal of Biological Macromolecules
VL  - 188
ER  -
TY  - JOUR
AB  - Nickel (Ni) is one of the most common heavy metals. In this study, nano-sized magnetic ion-imprinted polymers (MIIPs) were synthesized using chitosan as the functional monomer, and used for selective adsorption and recovery of Ni(II) from solutions. The results showed MIIPs possessed high sorption selectivity for Ni(II), and the change in pH (5.0–9.0) exerted insignificant influence on the ion adsorption, allowing almost complete elution and recovery of adsorbed Ni(II) ions by using 0.5% EDTA-Na solution. Moreover, the sorption capacity of the recycled MIIPs decreased by only about 10% after 15 adsorption-desorption cycles. The time required for establishing the adsorption equilibrium was less than 1 h. The sorption process was predominant and endothermic, and could be well described by both Langmuir isotherm model and pseudo-second-order kinetic model. Therefore, the synthesized MIIPs was a suitable adsorbent for highly selective, fast and efficient removal and recovery of low-concentration Ni(II) ions from wastewaters.
AU  - Chen, Yuan
AU  - Ma, Xiaoguo
AU  - Peng, Junbiao
DA  - 2021/11//
DO  - 10.1016/j.carbpol.2021.118435
KW  - Ion-imprinted chitosan particles
KW  - Nickel
KW  - Selectivity
PB  - Elsevier Ltd
PY  - 2021
TI  - Highly selective removal and recovery of Ni(II) from aqueous solution using magnetic ion-imprinted chitosan nanoparticles
T2  - Carbohydrate Polymers
VL  - 271
ER  -
TY  - JOUR
AB  - A novel nickel ion imprinted polymers (IIPs) based on multi-walled carbon nanotubes (MWCNTs) were synthesized inverse emulsion system, using chitosan(CS) and acrylic acid as the functional monomers, Ni (II) as the template, and N' N-methylene bis-acrylamide as the cross-linker. The chemical structure and morphological feature of the IIPs were characterized by scanning electron microscopy (SEM), Thermogravimetry (TG), X-ray diffraction (XRD), and Fourier transform infrared spectrometer (FTIR). The studies indicated that the gel layer was well grafted on the surface of MWCNTs. Studies on the adsorption ability of the IIPs, by atomic absorption spectrophotometry, demonstrated that IIPs possessed excellent adsorption and selective ability towards Ni (II), fitting to pseudo second-order kinetic isotherms and with a maximum capacity of 19.86 mg/g, and selectivity factor of 13.09 and 4.42. The electrochemical performance of ion imprinting carbon paste electrode (CPE/IIPs) was characterized by Cyclic voltammetry (CV). Studies have shown that CPE/IIPs showed excellent electrochemical performance.
AU  - He, Junnan
AU  - Shang, Hongzhou
AU  - Zhang, Xing
AU  - Sun, Xiaoran
DA  - 2018/1//
DO  - 10.1016/j.apsusc.2017.09.123
KW  - Adsorption
KW  - Chitosan
KW  - IIPs
KW  - MWCNTs
PB  - Elsevier B.V.
PY  - 2018
SP  - 110
EP  - 117
TI  - Synthesis and application of ion imprinting polymer coated magnetic multi-walled carbon nanotubes for selective adsorption of nickel ion
T2  - Applied Surface Science
VL  - 428
ER  -
TY  - JOUR
AB  - A novel method for selective and rapid preconcentration and determination of trace nickel (Ni(ii)) in aqueous solution was developed by using a magnetic Ni(ii)-imprinted chitosan nanocomposite as a new adsorbent for solid-phase extraction (SPE) coupled with flame atomic absorption spectrometry determination. The prepared adsorbent was characterized using Fourier transform-infrared spectroscopy (FT-IR), transmission electron microscopy (TEM), thermogravimetric analysis (TGA) and vibrating sample magnetometry (VSM). The parameters that affect the extraction efficiency of Ni(ii) were investigated. The optimum conditions, including sample pH, eluent type and volume, and also adsorption and desorption time were obtained. The results indicated that the adsorbent had excellent adsorption selectivity for Ni(ii). The analytical performance of the proposed method was evaluated. The enrichment factor for Ni(ii) was 92 by using 50 mg of the adsorbent and 200 mL solution. The limit of detection (LOD) and limit of quantification (LOQ) were 0.06 and 0.2 μg L-1, respectively. The intra-day and inter-day relative standard deviations (RSDs, n = 6) were 1.5% and 1.8%, respectively. The developed method was successfully applied to the analysis of trace Ni(ii) in environmental water, and the recovery of the spiked samples was in the range of 96-112%.
AU  - Chen, Yuan
AU  - Ma, Xiaoguo
AU  - Huang, Minghua
AU  - Peng, Junbiao
AU  - Li, Chunying
DA  - 2016/1//
DO  - 10.1039/c5ay02629f
IS  - 4
PB  - Royal Society of Chemistry
PY  - 2016
SP  - 824
EP  - 829
TI  - Use of a new magnetic ion-imprinted nanocomposite adsorbent for selective and rapid preconcentration and determination of trace nickel by flame atomic absorption spectrometry
T2  - Analytical Methods
VL  - 8
ER  -
TY  - JOUR
AB  - Cross-linked metal-imprinted chitosan microparticles were prepared from chitosan, using four metals (Cu(II), Zn(II), Ni(II), and Pb(II)) as templates, and epichlorohydrin as the cross-linker. The microparticles were characterized by Fourier transform infrared spectroscopy, solid state 13C nuclear magnetic resonance spectroscopy, and energy-dispersive X-ray spectroscopy. They were used for comparative biosorption of Cu(II), Zn(II), Ni(II) and Pb(II) ions in an aqueous solution. The results showed that the sorption capacities of Cu(II), Zn(II), Ni(II), and Pb(II) on the templated microparticles increased from 25 to 74%, 13 to 46%, 41 to 57%, and 12 to 43%, respectively, as compared to the microparticles without metal ion templates. The dynamic study showed that the sorption process followed the second-order kinetic equation. Three sorption models, Langmuir, Freundlich, and Dubinin-Radushkevich, were applied to the equilibrium isotherm data. The result showed that the Langmuir isotherm equation best fitted for monolayer sorption processes. Furthermore, the microparticles can be regenerated and reused for the metal removal. © 2010 Elsevier Ltd.
AU  - Chen, Chia Yun
AU  - Yang, Cheng Yu
AU  - Chen, Arh Hwang
DO  - 10.1016/j.jenvman.2010.10.029
IS  - 3
KW  - Biosorption
KW  - Cross-linked metal-complexed chitosan
KW  - Equilibrium
KW  - Kinetics
KW  - Metal ion
PB  - Academic Press
PY  - 2011
SP  - 796
EP  - 802
TI  - Biosorption of Cu(II), Zn(II), Ni(II) and Pb(II) ions by cross-linked metal-imprinted chitosans with epichlorohydrin
T2  - Journal of Environmental Management
VL  - 92
ER  -
TY  - JOUR
AB  - An ion-imprinted sorbent (Ni-CDMO) derived from diacetylmonoxime (DMO)-chitosan Schiff base has been prepared by incorporating Ni(II) ion matching sites, which can selectively coordinate and recover Ni(II) ions from aquatic media. The chitosan was first modified by DMO to improve the targeted Ni(II) ion coordination and then the polymeric Ni-complex was treated with glyoxal to cross-link the polysaccharide chains and maintain the coordination sites rigid and inflexible after eluting the Ni(II) ions from the sorbent matrix. The maximum Ni(II) ion capacities of the Ni-CDMO and the control adsorbent C-CDMO were determined by performing the isotherm studies under different Ni(II) initial concentrations and treating the obtained experimental results using Langmuir and Freundlich models. The maximum capacity was around 135 mg/g, which is considered a high competing value. Furthermore, the competitive extraction of Ni(II) ions among various similar ions including Pb(II), Cu(II), Co(II), and Cd(II) was carried out using Ni-CDMO and C-CDMO and the results confirmed the distinct role of the utilized imprinting procedure in creating a considerable Ni(II) ion selectivity within the structure of the Ni-CDMO. Also, the regeneration and reusability experiments indicated the preservation of approximately 98% of the initial efficiency after the performance of five consecutive cycles.
AU  - Elsayed, Nadia H.
AU  - Alatawi, Ayshah
AU  - Monier, M.
DA  - 2020/6//
DO  - 10.1016/j.reactfunctpolym.2020.104570
KW  - Chitosan
KW  - Diacetylmonoxime
KW  - Ion-imprinting
KW  - Nickel ion
PB  - Elsevier B.V.
PY  - 2020
TI  - Diacetylmonoxine modified chitosan derived ion-imprinted polymer for selective solid-phase extraction of nickel (II) ions
T2  - Reactive and Functional Polymers
VL  - 151
ER  -
TY  - JOUR
AB  - It is vital to understand the adsorption mechanisms and identify the adsorption kinetics when applying an adsorbent to remove heavy metals from aqueous solution. A Pb(II) imprinted magnetic biosorbent (Pb(II)-IMB) was developed for the removal of Pb2+ via lead ion imprinting technology and crosslinking reactions among chitosan (CTS), Serratia marcescens and Fe3O4. The effect of different parameters such as solution pH, adsorbent dosage, selectivity sorption and desorption were investigated on the absorption of lead ion by Pb(II)-IMB. The adsorbent was characterized by a Brunauer-Emmett Teller (BET) analysis, X-ray diffraction (XRD), vibrating sample magnetometry (VSM), scanning electron microscopy (SEM) and energy dispersive spectrometry (EDS). The adsorption kinetics, equilibrium and thermodynamics of Pb(II)-IMB for Pb(II) were studied. The results of the abovemen-tioned analyses showed that the adsorption kinetic process fit well with the second-order equation. The adsorption isotherm process of Pb(II) on the Pb(II)-IMB was closely related to the Langmuir model. Thermodynamic studies suggested the spontaneous and endothermic nature of adsorption of Pb(II) by Pb(II)-IMB. The adsorption mechanism of Pb(II)-IMB was studied by Fourier transform infrared spectroscopy (FTIR) and X-ray photoelectron spectroscopy (XPS). The results indicated that the nitrogen in the amino group and the oxygen in the hydroxyl group of Pb(II)-IMB were coordination atoms.
AU  - He, Yayuan
AU  - Wu, Pian
AU  - Xiao, Wen
AU  - Li, Guiyin
AU  - Yi, Jiecan
AU  - He, Yafei
AU  - Chen, Cuimei
AU  - Ding, Ping
AU  - Duan, Yanying
DA  - 2019/3//
DO  - 10.1371/journal.pone.0213377
IS  - 3
PB  - Public Library of Science
PY  - 2019
TI  - Efficient removal of Pb(II) from aqueous solution by a novel ion imprinted magnetic biosorbent: Adsorption kinetics and mechanisms
T2  - PLoS ONE
VL  - 14
ER  -
TY  - JOUR
AB  - In this study, novel macro porous Ni2+-imprinted chitosan foam adsorbents (F-IIP) were prepared using sodium bicarbonate and glycerine to obtain a porogen for adsorbing nickel ions from aqueous solutions. The use of the ion-imprinting technique for adsorbents preparation improved the nickel ion selectivity and adsorption capacity. We characterised the imprinted porous foam adsorbents in terms of the effects of the initial pH value, initial metal ion concentration, and contact time on the adsorption of nickel ions. The adsorption process was described best by Langmuir monolayer adsorption models, and the maximum adsorption capacity calculated from the Langmuir equation was 69.93 mg g−1. The kinetic data could be fitted to a pseudo-second-order equation. Our analysis of selective adsorption demonstrated the excellent preference of the F-IIP foams for nickel ions compared with other coexisting metal ions. Furthermore, tests over five cycle runs suggested that the F-IIP foam adsorbents had good durability and efficiency.
AU  - Guo, Na
AU  - Su, Shi jun
AU  - Liao, Bing
AU  - Ding, Sang lan
AU  - Sun, Wei yi
DA  - 2017/6//
DO  - 10.1016/j.carbpol.2017.02.056
KW  - Chitosan foam
KW  - Ion imprinting
KW  - Nickel ion
PB  - Elsevier Ltd
PY  - 2017
SP  - 376
EP  - 383
TI  - Preparation and properties of a novel macro porous Ni2+-imprinted chitosan foam adsorbents for adsorption of nickel ions from aqueous solution
T2  - Carbohydrate Polymers
VL  - 165
ER  -
TY  - JOUR
AB  - Pectin and chitosan are biomaterials that capable to act as biosorbent. Pectin has active groups, such as carboxyl, methoxyl, and hydroxyl (OH), while chitosan has amine group (–NH2) and hydroxyl (OH) as the active site metal ion absorber. Integration of two biopolymers is conducted by using a suitable cross-linker agents that are expected to form stable and more organized structure. This structure facilitate metal ions to enter and to form chelation reaction. Thus, it has great capacity for metal adsorption. A modified natural adsorbent pectin-chitosan has been synthesized by reacting of -OH group among pectin (Pec) and chitosan with Poly(ethylene glycol) Diglycidyl Ether (PEGDE) crosslinker agent to form a stable and an acidic medium-resistance adsorbent. Prior to increasing the active group of the adsorbent, chitosan was attached with acetate to form Carboxymethyl Chitosan (CMC). Furthermore, the CMC-Pec-PEGDE adsorbent was imprinted with Pb (II) to afford Pb(II) imprinted-CMC-Pec-PEGDE adsorbent in order to improve the selective sorption of Pb(II) metal ion. All of the functional groups attached on the synthesized adsorbents were characterized by Fourier Transform Infrared (FT-IR) Spectrometry. The kinetics and thermodynamics bath sorption of Pb(II) on Pb(II) imprinted-CMC-Pec-PEGDE film adsorbent have been investigated including the optimal condition for adsorption. The pseudo first-order and second-order kinetic model were investigated in order to determine the adsorption mechanism. The results indicated that all of the three adsorbent, CMC, CMC-Pec-PEGDE, and Pb(II) imprinted-CMC-Pec-PEGDE followed a pseudo-second- order kinetic model. Furthermore, adsorption s t u d i e s of Pb(II) ion on CMC and CMC–Pec-PEGDE f o u n d t o follow Langmuir adsorption while on imprinted- CMC-Pec-PEGDE followed Freundlich adsorption isotherm. The adsorption isotherm parameters of CMC and CMC-Pec-PEGDE adsorbents were ΔG° of 24.8 and 23.1 kJ mol-1, respectively. While Pb(II) imprinted- CMC-Pec-PEGDE followed isotherm model with ΔG° of 9.6 kJ mol-1.
AU  - Hastuti, Budi
AU  - Siswanta, Dwi
AU  - Mudasir
AU  - Triyono
DA  - 2017/9//
DO  - 10.11113/jt.v79.10718
IS  - 6
KW  - Adsorption
KW  - Carboxymethyl chitosan(CMC)
KW  - Pb(II)
KW  - Pb(II) imprinted-CMC-Pec-PEGDE
KW  - Pectin(Pec)
PB  - Penerbit UTM Press
PY  - 2017
SP  - 141
EP  - 147
TI  - Kinetics and isotherm studies of pb(II) imprinted carboxymethyl chitosan– pectin-pegde
T2  - Jurnal Teknologi
VL  - 79
ER  -
TY  - JOUR
AB  - Via heat of hydration, Pb(II)imprinted membrane composite adsorbent was prepared using glutaric acid as modifier, Pb(II)as imprinted ion, chitosan-blended polyvinyl alcoho as support material, and glutaraldehyde as cross-linking agent. The structure and morphology of the adsorbent were characterized with FTIR, XRD, EDS, and SEM. In the presence of Cu(Ⅱ), Ni(Ⅱ), Zn(Ⅱ), etc., the adsorption selectivity toward Pb(II)of the adsorbent in aqueous solution was studied, showing that glutaric acid modified Pb(II)imprinted chitosan-based composite membrane had a good adsorption selectivity toward Pb2+ in aqueous solution. The adsorption process of the membrane was under chemical reaction and was in line with the McKay quasi-secondary reaction kinetics model.
AU  - Lv, Xiaohua
AU  - Liu, Yumei
AU  - Zhang, Jinlong
AU  - Zhao, Mengqi
AU  - Zhu, Kuan
DA  - 2019/9//
DO  - 10.1016/j.matlet.2019.04.101
KW  - Adsorption selectivity
KW  - Composite materials
KW  - Glutaric acid
KW  - Modification
KW  - Pb(II)imprinted chitosan-based composite membrane
KW  - Polymers
PB  - Elsevier B.V.
PY  - 2019
SP  - 172
EP  - 175
TI  - Study on the adsorption behavior of glutaric acid modified Pb(II)imprinted chitosan-based composite membrane to Pb(II)in aqueous solution
T2  - Materials Letters
VL  - 251
ER  -
TY  - JOUR
AB  - Nanostructured material chitosan polymer grafted with styrenesulphonate and acrylic acid as ion-imprinted polymer have been synthesised and developed by a new method that provides control over the size and chemical structure. The utilisation of high-intensity ultrasound has been investigated for the synthesis of a nanostructured polymer that is often unavailable by conventional methods. The preparation of ion-imprinted polymer of chitosan as a backbone with grafting of sodium styrene sulphonate and acrylic acid are used for the removal of Pb2+in the presence of Zn2+ as interference ion where the maximum sorption capacities at 90 minutes and pH 4.0 are 82 and 30 mg/g, respectively. In the mean time, regeneration does not have a severe effect on the capacity of IIP. That mean the capacity decreases by 4% after 3 times regeneration.The results showed that ion imprinted polymer can be used with higher efficiency and selectivity in the presence of zinc. The kinetic studies were elaborated shows the corresponding of the theoretical and practical capacity following the models pseudo-second-order and elovich kinetic models and the results of thermodynamic parameters demonstrates that the sorption process is endothermic nature in all cases as the enthalpy equal 26.4 KJ/Mol and the free energy is −1.2 KJ/Mol. Finally, more disorder is associated with the sorption process and reflects good affinity of Pb2+ ion towards the IIP.
AU  - Hamed, M. G.
AU  - El-Kamash, A. M.
AU  - El-Sayed, A. A.
DO  - 10.1080/03067319.2021.1940158
IS  - 17
KW  - Ultrasonic
KW  - chitosan
KW  - metal imprinted polymers
KW  - nanocomposite
PB  - Taylor and Francis Ltd.
PY  - 2023
SP  - 5465
EP  - 5482
TI  - Selective removal of lead using nanostructured chitosan ion-imprinted polymer grafted with sodium styrene sulphonate and acrylic acid from aqueous solution
T2  - International Journal of Environmental Analytical Chemistry
VL  - 103
ER  -
TY  - JOUR
AB  - The aims of this research is to synthesize Pb(II) imprinted polymers with carboxymethyl chitosan (CMC) as polymers and bisphenol A diglycidyl ether (BADGE) as cross-linker (Pb-IIP). Chitosan (CTS), non imprinted polymer (NIP) and Pb-IIP were characterized using infrared (IR) spectroscopy, X-ray diffraction (XRD), surface area analyzer (SAA), scanning electron microscopy (SEM), and energy dispersive X-ray (EDX) spectroscopy. The result showed that the adsorption was optimum at pH 5 and contact time of 250 min. Adsorption of Pb(II) ion with all of adsorbents followed pseudo-second order kinetic equation. Adsorption of Pb(II) ion on CTS followed Freundlich isotherm while that on NIP and Pb-IIP followed the Langmuir adsorption isotherm. The adsorbent of Pb-IIP give higher capacity than the NIP and CTS. Adsorption capacity of Pb-IIP, NIP and CTS were 167.1, 128.9 and 76.1 mg/g, respectively. NIP gave higher adsorption selectivity for Pb(II)/Ni(II) and Pb(II)/Cu(II), whereas Pb-IIP showed higher adsorption selectivity for Pb(II)/Cd(II).The hydrogen bonding dominated interaction between Pb(II) ion on NIP and Pb-IIP.
AU  - Masykur, Abu
AU  - Santosa, Sri Juari
AU  - Siswanta, Dwi
AU  - Jumina
DO  - 10.22146/ijc.21252
IS  - 2
KW  - Adsorption
KW  - BADGE
KW  - Carboxymethyl chitosan
KW  - Ion imprinted polymers
KW  - Pb(II) ion
PB  - Gadjah Mada University
PY  - 2014
SP  - 152
EP  - 159
TI  - Synthesis of Pb(II) imprinted carboxymethyl chitosan and the application as sorbent for Pb(II) ion
T2  - Indonesian Journal of Chemistry
VL  - 14
ER  -
TY  - JOUR
AB  - Pb(II)-imprinted pectin-carboxymethyl chitosan-BADGE or Pb(II)-CPB was synthesized by mixed pectin (Pec) and carboxymethyl chitosan (CC) and then crosslinked with a crosslinking agent bisphenol A diglycidyl ether (BADGE) to form a stable adsorbent and resistant to acidic media. As a first step, the synthesis was performed by reacting the –OH group among Pec and CC with BADGE to form CPB. The Pb(II) ion was then imprinted with the Pec–CC gel and formed Pb(II)-CPB. Furthermore, the release of Pb(II) ions from the adsorbent was performed using the chelating agent, Na 2EDTA. The kinetic and thermodynamic equilibrium of the batch sorption of Pb(II) onto Pb(II)-CPB were investigated. The results of this study showed that the adsorption process of the Pb(II)-CPB adsorbent could be well described by the pseudo-second order model. The thermodynamic biosorbent in adsorption of the Pb(II) ion follows Freundlich isotherm. The adsorption energy of the adsorbent was 15.59 kJ mol - 1. This proves that the mechanism process of the adsorbent to Pb(II) ions occurs by physical adsorption. The Pb(II)-CPB adsorbent shows a significantly higher capacity compared to Pec and chitosan. Adsorption capacity of Pb(II)-CPB was 664.44 × 10 - 3. The Pb(II)-CPB adsorbent has higher selectivity on Pb 2 + ions compared to Pec and CC with the adsorption selectivity order Pb(II)/Zn(II)<Pb(II)/Cu(II).
AU  - Hastuti, Budi
AU  - Siswanta, Dwi
AU  - Mudasir
AU  - Triyono
DA  - 2019/8//
DO  - 10.1007/s12034-019-1831-3
IS  - 4
KW  - CC
KW  - Pb(II)
KW  - Pb(II)-CPB adsorbent
KW  - Pec
KW  - adsorption selectivity
PB  - Indian Academy of Sciences
PY  - 2019
TI  - Kinetic and thermodynamic biosorption of Pb(II) by using a carboxymethyl chitosan–pectin–BADGE–Pb(II)-imprinted ion polymer adsorbent
T2  - Bulletin of Materials Science
VL  - 42
ER  -
TY  - JOUR
AB  - A new chitosan based imprinted polymer was prepared by copolymerization of 4-Vinylpyridine (VP) as a functional monomer and N,N′-Methylenebisacrylamide (MBA) as a crosslinker in the presence of Potassium peroxodisulfate (KPS) as an initiator to eliminate Pb(II) from aqueous solutions. The template ions were removed from ion imprinted polymer (IIPs) particles by leaching with 0.1 M nitric acid (HNO3) that leaves cavities in the particles with the capability of selective extraction of the Pb(II) ions. Some properties of the bioadsorbent were further identified using Field Emission Scanning Electron Microscopy (FE-SEM), Fourier Transform Infrared Spectroscopy (FT-IR) and Thermal Gravimetric Analysis (TGA). In addition, the equilibrium adsorption data were examined through Langmuir and Freundlich isotherm models and it was found that adsorption data fit well with the Freundlich isotherm. The competitive adsorption studies clearly showed that the Pb(II)-IP has a much higher adsorption capacity for Pb(II) than the non-imprinted polymer (NIP) with the same chemical composition; furthermore, it has excellent selectivity for the targeted ion. In addition, the studies regarding the regeneration and reuse studies revealed that the Pb(II)-IP beads showed no significant decrease in their adsorption capacities.
AU  - Gatabi, Javad
AU  - Sarrafi, Yaghoub
AU  - Lakouraj, Moslem Mansour
AU  - Taghavi, Mehdi
DA  - 2020/2//
DO  - 10.1016/j.chemosphere.2019.124772
KW  - Chitosan
KW  - Ion imprinted polymer
KW  - Pb(II)-IP beads
KW  - Selective extraction
PB  - Elsevier Ltd
PY  - 2020
TI  - Facile and efficient removal of Pb(II) from aqueous solution by chitosan-lead ion imprinted polymer network
T2  - Chemosphere
VL  - 240
ER  -
TY  - JOUR
AB  - A new chitosan imprinting adsorbent using diatomite as core material was prepared by using the surface molecular imprinting technology with the Pb 2+ as imprinted ion. The preparation process conditions of the surface molecular imprinting adsorbent were studied. The adsorbent was characterized by using Fourier transform infrared (FTIR) spectrum. FTIR spectrum indicated that it was cross-linked by epichlorohydrin. The new imprinting adsorbent could provide a higher adsorption capacity for Pb2+, which reached 139.6 mg/g increasing 32.3% compared with cross-linking chitosan adsorbent (the initial Pb2+ concentration of 600 mg/L). The adsorption velocity was quick and the equilibration time of the imprinting adsorbent for Pb2+ was 3 h that shortened about 40% compared with cross-linking chitosan adsorbent. It had a more wide pH range of 5-7 than that of cross-linking chitosan adsorbent. The new imprinting adsorbent can be reused for up to ten cycles without loss of adsorption capacity. In the kinetics and isotherm study, the pseudosecond order model and Langmuir model could represent the adsorption process. © 2008 Humana Press.
AU  - Jiang, Wei
AU  - Su, Haijia
AU  - Huo, Hongyan
AU  - Tan, Tianwei
DO  - 10.1007/s12010-008-8366-1
IS  - 2
KW  - Adsorption
KW  - Chitosan
KW  - Diatomite
KW  - Lead ion
KW  - Surface molecular imprinting
PB  - Humana Press Inc.
PY  - 2010
SP  - 467
EP  - 476
TI  - Synthesis and properties of surface molecular imprinting adsorbent for removal of Pb2+
T2  - Applied Biochemistry and Biotechnology
VL  - 160
ER  -
TY  - JOUR
AB  - A novel biological material with high adsorption capacity and good selectivity for Pb2+ was synthesized. Response surface methodology was utilized for the optimization of the variables during the synthesis. The synthesized biosorbent was characterized by scanning electron microscope (SEM), Fourier transform infrared spectroscopy (FT-IR) and X-ray diffraction (XRD). The optimized preparation condition for lead-ion-imprinted magnetic biosorbent (Pb(II)-IMB) was obtained (0.19 g chitosan (CTS), 0.43 g magnetic Fe3O4 and 2.11 mL/gCTS of epichlorohydrin). The highest value for the removal of lead ion was estimated to be 86.85%, with an absorption capacity of 69.48 mg/g. The characterization results indicated that Pb(II)-IMB was rich in adsorbable groups to adsorb metal ions. Because of the magnetic property of the synthesized products, it can be separated from the water easily. The relative selectivity coefficients of Pb(II)-IMB for Pb(II)/Cu(II), Pb(II)/Cd(II) and Pb(II)/Ni(II) were 2.32, 2.20 and 2.05 times higher than the non-imprinted magnetic biosorbent, respectively. Pb(II)-IMB could be reused at least five times with only ∼13% loss. These results suggested that Pb(II)-IMB was a new, efficient and low-cost material for removing Pb(II) from wastewater.
AU  - He, Yayuan
AU  - Xiao, Wen
AU  - Li, Guiyin
AU  - Yang, Fei
AU  - Wu, Pian
AU  - Yang, Tao
AU  - Chen, Cuimei
AU  - Ding, Ping
DA  - 2019/2//
DO  - 10.1080/09593330.2017.1397762
IS  - 4
KW  - Nanopaticles
KW  - adsorption
KW  - lead ion imprinted
KW  - removal of lead ions in water
KW  - response surface methodology (RSM)
PB  - Taylor and Francis Ltd.
PY  - 2019
SP  - 499
EP  - 507
TI  - A novel lead-ion-imprinted magnetic biosorbent: preparation, optimization and characterization
T2  - Environmental Technology (United Kingdom)
VL  - 40
ER  -
TY  - JOUR
AB  - In order to enhance the sensitivity of the imprinted electrochemical sensor for detecting mercury ions, a novel ionimprinted electrochemical sensor modified with deoxyribonucleic acid (DNA) was proposed. A target imprinted with mercury ions was prepared using gold nanoparticles (AuNPs), mercury ion templates, and chitosan. Subsequently, a sensor imprinted with DNA was prepared by immobilizing DNA probes on the surface of AuNPs. The feasibility, electrochemical performance, and electrochemical reaction mechanism of the DNA-imprinted sensors were analyzed through experimental comparisons, scanning electron microscope (SEM), and kinetic studies. The working curve was obtained by the DPV method. The results show that the DNA-imprinted sensor achieves multiple signal amplifications through the unique coordination between Hg2+ and thymine (T) bases, as well as the formation of strong complexes between Hg2+ and chitosan molecularly imprinted polymers. The sensitivity of the DNA-imprinted sensor is significantly improved to 2.282 × 10-6 A · (uM)-1. In addition, the exchange current density of the DNA-imprinted sensor is 5.793 × 10-8 A · cm-2. The detection range was 10-60 nM with the detection limit of 1.62 nM (3σ/slope). The dynamics of DNA-imprinted sensor were analyzed. The proposed detection method provides theoretical and technical support for the detection application of Hg2+ and other ions.
AU  - Dang, Wanping
AU  - Li, Yang
AU  - Zhang, Jingjing
DO  - 10.1109/JSEN.2024.3407528
IS  - 15
KW  - Deoxyribonucleic acid (DNA)-imprinted sensor
KW  - Hg2+ detection
KW  - high sensitivity
PB  - Institute of Electrical and Electronics Engineers Inc.
PY  - 2024
SP  - 23369
EP  - 23375
TI  - Highly Sensitive Detection of Hg2+ Based on Imprinting Sensor Modified DNA
T2  - IEEE Sensors Journal
VL  - 24
ER  -
TY  - JOUR
AB  - A novel thermo-sensitive lead ion-imprinted polymers (IIPs) based on multi-walled carbon nanotubes(MWCNTs) was prepared by reverse suspension polymerization, using chitosan (CS), hydroxyethyl methacrylate and N-isopropylacrylamide as the polymeric monomers, Pb(II) as the template and glutaraldehyde as the crosslinking agent. The chemical structure, morphology and magnetic properties were characterized by Fourier transform infrared spectrometer(FTIR), scanning electron microscopy (SEM), transmission electron microscope (TEM), thermogravimetry (TGA), X-ray diffraction (XRD) and vibrating sample magnetometer (VSM). The adsorption properties of IIPs were investigated by ultraviolet spectrophotometr (UV–vis) and atomic absorption spectrophotometry (AAS). The results showed that IIPs had obvious temperature sensitivity, and the adsorption capacity and the adsorption equilibrium time of imprinted polymers could be controlled by changing the temperature. The maximum adsorption capacity of IIPs for Pb2+ reached 83.20 mg/g at 35 ℃. The adsorption process was more in accord with the pseudo second-order kinetic and the Langmuir isotherm adsorption model. The selectivity coefficients of Pb2+/Cu2+, Pb2+/Cd2+, Pb2+/Zn2+ and Pb2+/Ni2+ were 15.66, 59.50, 24.79 and 20.52, respectively, indicating that IIPs had excellent selective adsorption for Pb2+. In addition, IIPs was recycled 6 times, and the adsorption capacity was not obviously reduced. The electrochemical properties of ion-imprinted carbon paste electrodes (CPE/IIPs) were characterized by cyclic voltammetry (CV), and CPE/IIPs exhibited excellent electrochemical performance.
AU  - Wang, Haoqing
AU  - Shang, Hongzhou
AU  - Sun, Xiaoran
AU  - Hou, Lun
AU  - Wen, Mingyue
AU  - Qiao, Yaxuan
DA  - 2020/1//
DO  - 10.1016/j.colsurfa.2019.124139
KW  - Adsorption
KW  - Carbon nanotubes
KW  - Ion-Imprinted polymers
KW  - Thermo-sensitive
PB  - Elsevier B.V.
PY  - 2020
TI  - Preparation of thermo-sensitive surface ion-imprinted polymers based on multi-walled carbon nanotube composites for selective adsorption of lead(II) ion
T2  - Colloids and Surfaces A: Physicochemical and Engineering Aspects
VL  - 585
ER  -
TY  - JOUR
AB  - Ion-imprinting methodology was utilized in the fabrication of mercury ion-imprinted sorbent derived from modified chitosan derivatives. The Schiff base ligand was first derived from 4-amino-3-hydroxybenzoic acid and 2-pyridinecarboxaldehyde (HPB) and then incorporated with chitosan via amide bonds. The obtained modified chitosan polymeric ligand (PBCS) was combined with Hg(II) ions to produce the corresponding polymeric complex and the imprinting was then achieved upon the glutaraldehyde cross-linking and eliminating the incorporated Hg(II) ions to finally have the Hg(II) ion-imprinted sorbent material (Hg-PBCS). The materials have been investigated using various techniques such as NMR and FTIR and the obtained sorbent was examined to evaluate its selective affinity to capture the target Hg(II) ions. The developed Hg-PBCS sorbent exhibited a higher tendency toward the targeted Hg(II) ions compared to the control non-imprinted sorbent particle (NI-PBCS) with a maximum capacity of 315 mg/g. Also, the sorbent displayed relatively rapid adsorption kinetics that best correlated with the pseudo-second-order model.
AU  - Hajri, Amira K.
AU  - Jamoussi, Bassem
AU  - Albalawi, Aishah E.
AU  - Alhawiti, Ohud H.N.
AU  - Alsharif, Amal A.
DA  - 2022/6//
DO  - 10.1016/j.carbpol.2022.119207
KW  - Chitosan
KW  - Ion-imprinting
KW  - Mercury(II) ions
KW  - Schiff base
PB  - Elsevier Ltd
PY  - 2022
TI  - Designing of modified ion-imprinted chitosan particles for selective removal of mercury (II) ions
T2  - Carbohydrate Polymers
VL  - 286
ER  -
TY  - JOUR
AB  - A regenerable ion-imprinted magnetic biocomposite (IIMB) was successfully synthesized for simultaneous removal of Pb2+ using Serratia marcescens and carboxymethyl chitosan (CMC) as functional carriers, Pb2+ was utilized as the imprinted ion, while Fe3O4 served as the magnetic component. The structure and properties of IIMB were characterized by various techniques. The adsorption kinetics, isotherms and thermodynamics were applied to interpret the Pb2+ adsorption process on IIMB. The results showed the IIMB possessed prominent uptake ability toward Pb2+. The pseudo-second-order kinetic (R2 = 0.9989) and Langmuir models (R2 = 0.9555) fitted the data well. Adsorption thermodynamics revealed that the adsorption was a spontaneous endothermic reaction. The possible adsorption mechanisms involved physical adsorption, electrostatic attraction and complexing. Moreover, because Pb2+ can be specifically and strongly adsorbed on IIMB, a simple method for detection of Pb2+ was established by coupling IIMB with flame atomic absorption spectrometry (IIMB-FAAS). The developed IIMB-FAAS assay can sensitively detect Pb2+ with a linear range from 5.0 to 500.0 μg/L. The detection limit (LOD) of 0.95 μg/L as well as a quantification limit (LOQ) of 3.20 μg/L were obtained. This work proved that the IIMB could selective and efficient adsorb Pb2+, which provided some insights into wastewater treatment, water quality inspection and environmental remediation.
AU  - Wu, Pian
AU  - He, Yayuan
AU  - Lu, Siyu
AU  - Wang, Shanlin
AU  - Yi, Jiecan
AU  - He, Yafei
AU  - Zhang, Jingwen
AU  - Xiang, Shan
AU  - Ding, Ping
AU  - Kai, Tianhan
AU  - Pan, Hongzhi
DA  - 2021/4//
DO  - 10.1016/j.jhazmat.2020.124410
KW  - Adsorption
KW  - Detection
KW  - Ion-imprinted
KW  - Magnetic biocomposite
KW  - Pb2+
PB  - Elsevier B.V.
PY  - 2021
TI  - A regenerable ion-imprinted magnetic biocomposite for selective adsorption and detection of Pb2+ in aqueous solution
T2  - Journal of Hazardous Materials
VL  - 408
ER  -
TY  - JOUR
AB  - A cross-linked molecularly imprinted polymer (MIP) was synthesized and functionalized by metal oxide nanoparticles (TiO2 and SiO2) to form a potential cross-linked (MIP) nanocomposite via binding of Nano-TiO2 and Nano-SiO2 to cross-linked chitosan. Where chitosan acted as a functional monomer, glutaraldehyde (Glu) acted as an organic cross-linker with bifunctional reactive groups, and lead (II) and arsenic (V) acted as templates. This work is composed of a binary of promising ideas: (a) a facile preparation of cross-inked molecularly imprinted polymer (MIP) via bulk polymerization method, and (b) the functionalization of newly fabricated cross-linked (MIP) using metal oxide nanoparticles. The fabricated cross-linked biopolymer nanocomposite was used for simultaneous and selective recovery of toxic metal ions from water. Microwave irradiation was applied as an assisted technique to estimate the performance of the synthesized material. The properties and structure of the fabricated Nano-TiO2@Cross-linked Chitosan@Nano-SiO2 were characterized by FT-IR, XRD, TG/DTA, BETs, SEM-EDX, TEM, and XPS. The results indicated that Pb(II) at pH 5.0 ± 0.15 and at time varied from 5 sec to 25 sec exhibited recoveries capacity 97.99–99.81% and Qmax 81.97 mg/g, while As(V) at pH 4.0 ± 0.15 and at 5 sec to 20 sec, exhibited recoveries capacity 96.38–99.72 % and Qmax 625.00 mg/g. The cross-linked MIP nanocomposite exhibited an improved specific surface (388.0 m2/g) and mesopore size (15.18 nm) compared to its precursors. Freundlich and pseudo-second-order equation well-fitted the experimental data. Pb(II) and As(V) recoveries were exothermic, spontaneous, and governed by entropy change. Solvents subjected to eliminate the templates, interfering ions, selectivity, and reusability experiments were carried out. Newly integrative mechanisms for implementing cross-linked (MIP) nanocomposite for recognizing and recovering metal ions were adequately explained.
AU  - Hawash, Hamada B.
AU  - Hagar, Mohamed
AU  - Elkady, Marwa F.
AU  - Moneer, Abeer A.
AU  - Galhoum, Ahmed A.
AU  - Attia, Nour F.
AU  - Kassem, Taher S.
DA  - 2023/11//
DO  - 10.1016/j.cej.2023.146019
KW  - Cross-linked
KW  - Lead (II) and arsenic (V)
KW  - Mechanisms and explanations
KW  - Molecularly imprinted technology
KW  - Nanocomposite
KW  - Recognition and recovery
PB  - Elsevier B.V.
PY  - 2023
TI  - Synthesis and functionalization of cross-linked molecularly imprinted polymer (MIP) microwave-assisted for recognition and selective extraction of lead (II) and arsenic (V) from water: Isotherms modeling and integrative mechanisms
T2  - Chemical Engineering Journal
VL  - 475
ER  -
