# Supplementary material for: Ion-Imprinted Chitosan Technology for Heavy Metal Ion Removal from Water and Wastewater: A Review on Recent Insights and Future Perspectives
Source: Int J Mol Sci. 2026 Mar 31;27(7):3183. doi: 10.3390/ijms27073183 (PMC13072893; doi:10.3390/ijms27073183)
Supplement: Supplementary file 1 [file ijms-27-03183-s001.zip › Supplementary materials/Articles that was discussed in work.txt]

1	18	1
1	28	1
1	65	1
1	85	1
1	125	1
1	163	1
1	184	1
2	16	1
2	28	1
2	46	1
2	187	1
3	6	1
3	7	1
3	8	1
3	13	2
3	14	1
3	16	1
3	19	1
3	21	1
3	22	2
3	23	1
3	27	1
3	28	4
3	29	1
3	30	1
3	31	1
3	33	1
3	36	1
3	37	1
3	39	1
3	40	1
3	43	1
3	44	1
3	50	1
3	53	1
3	54	1
3	56	1
3	60	1
3	61	1
3	63	1
3	76	1
3	78	2
3	82	1
3	87	1
3	90	1
3	92	2
3	93	5
3	94	1
3	97	1
3	98	1
3	99	1
3	108	1
3	109	1
3	110	1
3	111	1
3	112	1
3	117	1
3	122	1
3	123	1
3	130	1
3	131	1
3	133	1
3	135	1
3	139	1
3	141	1
3	143	1
3	144	1
3	145	1
3	146	1
3	150	1
3	153	1
3	158	1
3	161	1
3	162	1
3	165	1
3	168	1
3	170	1
3	171	1
3	180	1
3	182	1
3	183	1
3	188	1
3	197	1
3	198	1
3	200	1
4	25	1
4	28	1
4	52	1
4	60	1
4	78	1
4	88	1
4	104	1
4	105	1
4	157	1
4	175	1
4	189	1
5	24	1
5	41	1
5	71	1
5	124	1
5	144	1
5	147	1
5	149	1
5	152	1
5	156	1
6	28	1
6	40	1
6	53	1
6	92	1
7	44	1
7	170	1
7	180	1
8	27	1
8	76	1
8	117	1
9	55	1
9	75	1
9	90	1
9	129	1
10	28	1
10	34	1
10	99	1
11	33	1
11	93	1
11	106	1
11	160	1
12	67	1
12	81	1
12	114	1
12	155	1
12	194	1
13	30	1
13	33	1
13	78	1
13	87	1
13	93	1
13	200	1
14	37	1
14	60	1
14	93	1
14	168	1
15	28	1
15	35	1
15	99	1
16	22	1
16	28	1
16	46	1
16	90	1
16	146	1
16	187	1
17	20	1
17	47	1
17	66	1
17	99	1
17	105	1
17	121	1
17	190	1
18	28	1
18	48	1
18	58	1
18	65	1
18	72	1
18	73	1
18	85	1
18	89	1
18	125	1
18	138	1
18	163	1
18	184	1
19	93	1
19	143	1
19	197	1
20	99	1
20	190	1
21	97	1
21	188	1
22	90	1
22	92	1
22	141	1
22	146	1
22	198	1
23	144	1
23	145	1
23	153	1
24	144	1
24	147	1
24	152	1
25	60	1
25	78	1
25	105	1
25	189	1
26	28	1
26	64	1
26	113	1
27	76	1
27	117	1
28	34	1
28	35	1
28	38	2
28	40	1
28	42	1
28	43	1
28	45	1
28	46	1
28	49	1
28	51	1
28	52	1
28	53	1
28	57	1
28	62	1
28	63	1
28	64	1
28	65	1
28	68	1
28	69	1
28	74	2
28	82	1
28	83	1
28	84	2
28	85	1
28	88	1
28	89	3
28	90	1
28	92	1
28	93	1
28	99	7
28	100	1
28	101	1
28	102	1
28	104	1
28	108	1
28	113	1
28	115	1
28	116	1
28	119	1
28	120	1
28	122	1
28	125	1
28	130	1
28	132	1
28	140	1
28	142	1
28	148	1
28	157	1
28	163	1
28	164	1
28	166	1
28	167	1
28	171	1
28	172	1
28	173	1
28	174	1
28	175	1
28	177	1
28	178	1
28	179	1
28	182	1
28	184	1
28	187	1
28	191	1
28	192	1
28	193	1
28	195	1
28	196	1
28	199	2
29	36	1
29	93	1
29	165	1
29	183	1
30	93	1
30	200	1
31	98	1
31	110	1
31	139	1
32	92	1
32	140	1
33	78	1
33	87	1
33	93	1
33	106	1
33	160	1
34	99	1
35	99	1
36	93	1
36	165	1
36	183	1
37	60	1
37	93	1
37	168	1
38	57	1
38	84	1
38	89	1
38	115	1
38	142	1
38	172	1
39	50	1
39	131	1
39	133	1
39	158	1
40	53	1
40	92	1
41	71	1
41	124	1
41	149	1
41	156	1
42	99	1
42	101	1
43	99	1
43	122	1
44	170	1
44	180	1
45	90	1
45	93	1
45	134	1
45	151	1
45	171	1
45	173	1
45	177	1
45	179	1
46	107	2
46	118	2
46	126	2
46	132	2
46	159	2
46	187	1
47	66	1
47	105	1
47	121	1
48	58	1
48	72	1
48	73	1
48	89	1
48	138	1
49	99	1
49	171	1
49	195	1
50	131	1
50	133	1
50	158	1
51	74	1
51	93	1
51	192	1
52	88	1
52	104	1
52	157	1
52	175	1
53	92	1
54	78	1
54	111	1
55	75	1
55	90	1
55	129	1
56	70	1
56	86	1
56	94	1
56	123	1
56	127	1
56	169	1
56	171	1
57	84	1
57	142	1
57	172	1
58	72	1
58	73	1
58	89	1
58	138	1
59	79	1
59	80	1
60	78	1
60	93	1
60	105	1
60	168	1
60	189	1
61	93	1
61	112	1
61	150	1
62	99	1
62	140	1
63	108	1
63	182	1
64	113	1
65	85	1
65	125	1
65	163	1
65	184	1
66	105	1
66	121	1
67	81	1
67	114	1
67	155	1
67	194	1
68	84	1
68	102	1
68	199	1
69	74	1
69	89	1
69	116	1
69	199	1
70	86	1
70	127	1
70	169	1
71	124	1
71	149	1
71	156	1
72	73	1
72	89	1
72	138	1
73	89	1
73	138	1
74	89	1
74	93	1
74	116	1
74	192	1
74	199	1
75	90	1
75	129	1
76	117	1
77	128	1
77	154	1
77	171	1
77	176	1
78	87	1
78	105	1
78	111	1
78	189	1
79	80	1
81	114	1
81	155	1
81	194	1
82	130	1
83	166	1
83	191	1
84	102	1
84	142	1
84	172	1
84	199	1
85	125	1
85	163	1
85	184	1
86	127	1
86	169	1
88	104	1
88	157	1
88	175	1
89	115	1
89	116	1
89	138	1
89	148	1
89	167	1
89	199	1
90	129	1
90	146	1
90	173	1
90	177	1
90	179	1
91	96	1
91	103	1
91	168	1
91	189	1
92	140	1
92	141	1
92	198	1
93	106	1
93	112	1
93	134	1
93	143	1
93	150	1
93	151	1
93	160	1
93	165	1
93	168	1
93	171	1
93	183	1
93	192	1
93	197	1
93	200	1
94	123	1
94	171	1
95	139	1
95	171	1
96	103	1
96	168	1
96	189	1
97	188	1
98	110	1
98	139	1
99	101	1
99	119	1
99	122	1
99	140	1
99	164	1
99	171	1
99	190	1
99	195	1
100	174	1
100	178	1
100	196	1
102	199	1
103	168	1
103	189	1
104	157	1
104	175	1
105	121	1
105	189	1
106	160	1
107	118	2
107	126	2
107	132	2
107	159	2
108	182	1
109	135	1
109	161	1
109	162	1
110	139	1
112	150	1
114	155	1
114	194	1
116	199	1
118	126	2
118	132	2
118	159	2
119	164	1
120	132	1
120	193	1
123	171	1
124	149	1
124	156	1
125	163	1
125	184	1
126	132	2
126	159	2
127	169	1
128	154	1
128	171	1
128	176	1
131	133	1
131	158	1
132	159	2
132	193	1
133	158	1
134	151	1
134	171	1
135	161	1
135	162	1
136	171	1
136	186	1
137	139	1
137	166	1
137	181	1
137	185	1
139	166	1
139	171	1
139	181	1
139	185	1
141	198	1
142	172	1
143	197	1
144	145	1
144	147	1
144	152	1
144	153	1
145	153	1
147	152	1
148	167	1
149	156	1
151	171	1
154	171	1
154	176	1
155	194	1
157	175	1
161	162	1
163	184	1
165	183	1
166	181	1
166	185	1
166	191	1
168	189	1
170	180	1
171	176	1
171	186	1
171	195	1
173	177	1
173	179	1
174	178	1
174	196	1
177	179	1
178	196	1
181	185	1
