# Supplementary material for: Ion-Imprinted Chitosan Technology for Heavy Metal Ion Removal from Water and Wastewater: A Review on Recent Insights and Future Perspectives
Source: Int J Mol Sci. 2026 Mar 31;27(7):3183. doi: 10.3390/ijms27073183 (PMC13072893; doi:10.3390/ijms27073183)
Supplement: Supplementary file 1 [file ijms-27-03183-s001.zip › Supplementary materials/Report from biblioshiny.xlsx]

## Sheet: BradfordLaw
SO	Rank	Freq	cumFreq	Zone
INTERNATIONAL JOURNAL OF BIOLOGICAL MACROMOLECULES	1	21	21	Zone 1
CARBOHYDRATE POLYMERS	2	14	35	Zone 1
JOURNAL OF HAZARDOUS MATERIALS	3	9	44	Zone 1
SEPARATION AND PURIFICATION TECHNOLOGY	4	6	50	Zone 1
CHEMICAL ENGINEERING JOURNAL	5	5	55	Zone 1
DESALINATION AND WATER TREATMENT	6	5	60	Zone 1
JOURNAL OF COLLOID AND INTERFACE SCIENCE	7	5	65	Zone 1
JOURNAL OF ENVIRONMENTAL CHEMICAL ENGINEERING	8	5	70	Zone 1
ADVANCED MATERIALS RESEARCH	9	4	74	Zone 1
INDUSTRIAL AND ENGINEERING CHEMISTRY RESEARCH	10	4	78	Zone 1
JOURNAL OF DISPERSION SCIENCE AND TECHNOLOGY	11	4	82	Zone 2
NEW JOURNAL OF CHEMISTRY	12	4	86	Zone 2
ADSORPTION SCIENCE AND TECHNOLOGY	13	3	89	Zone 2
COLLOIDS AND SURFACES A: PHYSICOCHEMICAL AND ENGINEERING ASPECTS	14	3	92	Zone 2
DESALINATION	15	3	95	Zone 2
ENVIRONMENTAL PROGRESS AND SUSTAINABLE ENERGY	16	3	98	Zone 2
GAOFENZI CAILIAO KEXUE YU GONGCHENG/POLYMERIC MATERIALS SCIENCE AND ENGINEERING	17	3	101	Zone 2
HELIYON	18	3	104	Zone 2
HYDROMETALLURGY	19	3	107	Zone 2
INTERNATIONAL JOURNAL OF ENVIRONMENTAL ANALYTICAL CHEMISTRY	20	3	110	Zone 2
JOURNAL OF APPLIED POLYMER SCIENCE	21	3	113	Zone 2
RSC ADVANCES	22	3	116	Zone 2
ACS APPLIED MATERIALS AND INTERFACES	23	2	118	Zone 2
ACS APPLIED POLYMER MATERIALS	24	2	120	Zone 2
ANALYTICAL METHODS	25	2	122	Zone 2
APPLIED SURFACE SCIENCE	26	2	124	Zone 2
CHEMICAL PAPERS	27	2	126	Zone 2
CHEMOSPHERE	28	2	128	Zone 2
GAO XIAO HUA XUE GONG CHENG XUE BAO/JOURNAL OF CHEMICAL ENGINEERING OF CHINESE UNIVERSITIES	29	2	130	Zone 2
GUANG PU XUE YU GUANG PU FEN XI/SPECTROSCOPY AND SPECTRAL ANALYSIS	30	2	132	Zone 2
IEEE SENSORS JOURNAL	31	2	134	Zone 2
INTERNATIONAL JOURNAL OF MOLECULAR SCIENCES	32	2	136	Zone 2
JOURNAL OF CHEMICAL TECHNOLOGY AND BIOTECHNOLOGY	33	2	138	Zone 2
JOURNAL OF INORGANIC AND ORGANOMETALLIC POLYMERS AND MATERIALS	34	2	140	Zone 2
JOURNAL OF LIGHTWAVE TECHNOLOGY	35	2	142	Zone 2
JOURNAL OF MOLECULAR LIQUIDS	36	2	144	Zone 2
JOURNAL OF RADIOANALYTICAL AND NUCLEAR CHEMISTRY	37	2	146	Zone 2
MATERIALS	38	2	148	Zone 2
MICROCHIMICA ACTA	39	2	150	Zone 2
POLYMERS	40	2	152	Zone 2
SEPARATION SCIENCE AND TECHNOLOGY	41	2	154	Zone 2
XIANDAI HUAGONG/MODERN CHEMICAL INDUSTRY	42	2	156	Zone 2
ACS OMEGA	43	1	157	Zone 2
ACS SUSTAINABLE CHEMISTRY AND ENGINEERING	44	1	158	Zone 3
ACTA POLYMERICA SINICA	45	1	159	Zone 3
ANALYST	46	1	160	Zone 3
APPLIED SURFACE SCIENCE ADVANCES	47	1	161	Zone 3
ATOM INDONESIA	48	1	162	Zone 3
BIOCHEMICAL ENGINEERING JOURNAL	49	1	163	Zone 3
CAILIAO KEXUE YU GONGYI/MATERIAL SCIENCE AND TECHNOLOGY	50	1	164	Zone 3
CANADIAN JOURNAL OF CHEMICAL ENGINEERING	51	1	165	Zone 3
CELLULOSE	52	1	166	Zone 3
CELLULOSE CHEMISTRY AND TECHNOLOGY	53	1	167	Zone 3
CHEMICAL ENGINEERING JOURNAL ADVANCES	54	1	168	Zone 3
CHEMISTRY AFRICA	55	1	169	Zone 3
CHINESE CHEMICAL LETTERS	56	1	170	Zone 3
CHINESE JOURNAL OF CHEMICAL ENGINEERING	57	1	171	Zone 3
CHINESE JOURNAL OF CHEMISTRY	58	1	172	Zone 3
COLLOID AND POLYMER SCIENCE	59	1	173	Zone 3
DIAMOND AND RELATED MATERIALS	60	1	174	Zone 3
ELECTROCHIMICA ACTA	61	1	175	Zone 3
ENVIRONMENTAL RESEARCH	62	1	176	Zone 3
ENVIRONMENTAL SCIENCE AND POLLUTION RESEARCH	63	1	177	Zone 3
ENVIRONMENTAL TECHNOLOGY (UNITED KINGDOM)	64	1	178	Zone 3
EUROPEAN FOOD RESEARCH AND TECHNOLOGY	65	1	179	Zone 3
EUROPEAN POLYMER JOURNAL	66	1	180	Zone 3
FOOD CHEMISTRY	67	1	181	Zone 3
FRESENIUS ENVIRONMENTAL BULLETIN	68	1	182	Zone 3
GAODENG XUEXIAO HUAXUE XUEBAO/CHEMICAL JOURNAL OF CHINESE UNIVERSITIES	69	1	183	Zone 3
GONGNENG CAILIAO/JOURNAL OF FUNCTIONAL MATERIALS	70	1	184	Zone 3
GUANGXUE XUEBAO/ACTA OPTICA SINICA	71	1	185	Zone 3
GUANGZI XUEBAO/ACTA PHOTONICA SINICA	72	1	186	Zone 3
GUOCHENG GONGCHENG XUEBAO/THE CHINESE JOURNAL OF PROCESS ENGINEERING	73	1	187	Zone 3
HUAXUE GONGCHENG/CHEMICAL ENGINEERING (CHINA)	74	1	188	Zone 3
INDONESIAN JOURNAL OF CHEMISTRY	75	1	189	Zone 3
INTERNATIONAL JOURNAL OF MATERIALS AND STRUCTURAL INTEGRITY	76	1	190	Zone 3
IOP CONFERENCE SERIES: EARTH AND ENVIRONMENTAL SCIENCE	77	1	191	Zone 3
IOP CONFERENCE SERIES: MATERIALS SCIENCE AND ENGINEERING	78	1	192	Zone 3
JOURNAL OF CHINESE INSTITUTE OF FOOD SCIENCE AND TECHNOLOGY	79	1	193	Zone 3
JOURNAL OF ELECTROANALYTICAL CHEMISTRY	80	1	194	Zone 3
JOURNAL OF ENVIRONMENTAL MANAGEMENT	81	1	195	Zone 3
JOURNAL OF ENVIRONMENTAL SCIENCE AND HEALTH - PART A TOXIC/HAZARDOUS SUBSTANCES AND ENVIRONMENTAL ENGINEERING	82	1	196	Zone 3
JOURNAL OF ENVIRONMENTAL SCIENCES (CHINA)	83	1	197	Zone 3
JOURNAL OF MATERIALS RESEARCH	84	1	198	Zone 3
JOURNAL OF PHYSICS: CONFERENCE SERIES	85	1	199	Zone 3
JOURNAL OF POLYMERS AND THE ENVIRONMENT	86	1	200	Zone 3
JOURNAL OF THE BRAZILIAN CHEMICAL SOCIETY	87	1	201	Zone 3
JOURNAL OF THE TAIWAN INSTITUTE OF CHEMICAL ENGINEERS	88	1	202	Zone 3
KOREAN JOURNAL OF CHEMICAL ENGINEERING	89	1	203	Zone 3
KUEI SUAN JEN HSUEH PAO/JOURNAL OF THE CHINESE CERAMIC SOCIETY	90	1	204	Zone 3
LIZI JIAOHUAN YU XIFU/ION EXCHANGE AND ADSORPTION	91	1	205	Zone 3
MATERIALS TODAY CHEMISTRY	92	1	206	Zone 3
MATERIALS TODAY COMMUNICATIONS	93	1	207	Zone 3
MATERIALS TODAY: PROCEEDINGS	94	1	208	Zone 3
MICROCHEMICAL JOURNAL	95	1	209	Zone 3
MINING, METALLURGY AND EXPLORATION	96	1	210	Zone 3
MOLECULES	97	1	211	Zone 3
OPTICS LETTERS	98	1	212	Zone 3
PHOTONICS	99	1	213	Zone 3
PLOS ONE	100	1	214	Zone 3
POLYMER BULLETIN	101	1	215	Zone 3
POLYMERS FOR ADVANCED TECHNOLOGIES	102	1	216	Zone 3
PROCEEDINGS OF SPIE - THE INTERNATIONAL SOCIETY FOR OPTICAL ENGINEERING	103	1	217	Zone 3
PROCESS BIOCHEMISTRY	104	1	218	Zone 3
PROGRESS IN CHEMISTRY	105	1	219	Zone 3
REACTIVE AND FUNCTIONAL POLYMERS	106	1	220	Zone 3
SCIENCE OF THE TOTAL ENVIRONMENT	107	1	221	Zone 3
SENSORS	108	1	222	Zone 3
SENSORS AND ACTUATORS B: CHEMICAL	109	1	223	Zone 3
SEPARATIONS	110	1	224	Zone 3
TALANTA	111	1	225	Zone 3
TOXICOLOGY	112	1	226	Zone 3
TRAC - TRENDS IN ANALYTICAL CHEMISTRY	113	1	227	Zone 3
ULTRASONICS SONOCHEMISTRY	114	1	228	Zone 3
WATER RESEARCH	115	1	229	Zone 3
WATER SA	116	1	230	Zone 3
XIYOU JINSHU/CHINESE JOURNAL OF RARE METALS	117	1	231	Zone 3
YEJIN FENXI/METALLURGICAL ANALYSIS	118	1	232	Zone 3
YUANZINENG KEXUE JISHU/ATOMIC ENERGY SCIENCE AND TECHNOLOGY	119	1	233	Zone 3
ZHONGGUO YOUSE JINSHU XUEBAO/CHINESE JOURNAL OF NONFERROUS METALS	120	1	234	Zone 3

## Sheet: MainInfo
Description	Results
MAIN INFORMATION ABOUT DATA
Timespan	2006:2025
Sources (Journals, Books, etc)	121
Documents	237
Annual Growth Rate %	17.94
Document Average Age	7.86
Average citations per doc	35.97
References	0
DOCUMENT CONTENTS
Keywords Plus (ID)	2078
Author's Keywords (DE)	582
AUTHORS
Authors	668
Authors of single-authored docs	3
AUTHORS COLLABORATION
Single-authored docs	3
Co-Authors per Doc	5.13
International co-authorships %	18.99
DOCUMENT TYPES
article	215
conference paper	12
erratum	1
retracted	2
review	7

## Sheet: AnnualSciProd
Year	Articles
2006	1
2007	2
2008	4
2009	7
2010	11
2011	8
2012	9
2013	9
2014	8
2015	11
2016	14
2017	14
2018	12
2019	17
2020	20
2021	17
2022	15
2023	18
2024	17
2025	23

## Sheet: AnnualCitPerYear
Year	MeanTCperArt	N	MeanTCperYear	CitableYears
2006	45	1	2.14	21
2007	71.5	2	3.58	20
2008	134	4	7.05	19
2009	40.43	7	2.25	18
2010	33.27	11	1.96	17
2011	50.88	8	3.18	16
2012	64.56	9	4.3	15
2013	43.67	9	3.12	14
2014	10.62	8	0.82	13
2015	60.09	11	5.01	12
2016	38.79	14	3.53	11
2017	56	14	5.6	10
2018	59.08	12	6.56	9
2019	31.82	17	3.98	8
2020	46.3	20	6.61	7
2021	36.71	17	6.12	6
2022	23.87	15	4.77	5
2023	17.67	18	4.42	4
2024	9.71	17	3.24	3
2025	2.52	23	1.26	2

## Sheet: CountrySciProd
region	Freq	Column1
CHINA	289	0.583838
SAUDI ARABIA	31	0.0626263
EGYPT	27	0.0545455
IRAN	21	0.0424242
INDIA	16	0.0323232
TURKEY	16	0.0323232
USA	14	0.0282828
POLAND	11	0.0222222
INDONESIA	9	0.0181818
CANADA	7	0.0141414
ROMANIA	7	0.0141414
UNITED ARAB EMIRATES	7	0.0141414
AUSTRALIA	6	0.0121212
SINGAPORE	5	0.010101
SOUTH AFRICA	5	0.010101
UK	5	0.010101
SOUTH KOREA	4	0.00808081
IRELAND	2	0.0040404
ITALY	2	0.0040404
JORDAN	2	0.0040404
SPAIN	2	0.0040404
BULGARIA	1	0.0020202
FRANCE	1	0.0020202
IRAQ	1	0.0020202
MALAYSIA	1	0.0020202
MOROCCO	1	0.0020202
SWITZERLAND	1	0.0020202
TUNISIA	1	0.0020202
	495
